# Supplementary material for: Crystal structure of 4-(2-hy­droxy-3-meth­oxy­benzyl­amino)­benzoic acid di­methyl­formamide monosolvate monohydrate
Source: Acta Crystallogr E Crystallogr Commun. 2019 Apr 18;75(Pt 5):646–9. doi: 10.1107/S2056989019005103 (PMC6505596; doi:10.1107/S2056989019005103)
Supplement: Supplementary file 1 [file e-75-00646-sup1.cif]

##############################################################################
#                                                                            #
# This CIF contains the data in a paper accepted for publication in          #
# Acta Crystallographica Section E. It conforms to the requirements of       #
# Notes for Authors for Acta Crystallographica Section E, and has been       #
# peer reviewed under the auspices of the IUCr Commission on Journals.       #
#                                                                            #
# Full details of the Crystallographic Information File format               #
# are given in the paper "The Crystallographic Information File (CIF):       #
# a New Standard Archive File for Crystallography" by S. R. Hall, F. H.      #
# Allen and I. D. Brown [Acta Cryst. (1991), A47, 655-685].                  #
#                                                                            #
# The current version of the core CIF dictionary is obtainable from          #
# ftp://ftp.iucr.org/pub/cif_core.dic.                                       #
#                                                                            #
# Software is freely available for graphical display of the structure(s)     #
# in this CIF. For information consult the CIF software page                 #
# http://www.iucr.org/resources/cif/software.                                #
#                                                                            #
# This file may be used for bona fide research purposes within the           #
# scientific community so long as proper attribution is given to the journal # 
# article from which it was obtained.                                        #
#                                                                            #
##############################################################################
data_I
_audit_creation_method     'SHELXL-2016/6'
_journal_date_recd_electronic     2019-02-21
_journal_date_accepted     2019-04-14
_journal_name_full     'Acta Crystallographica, Section E'
_journal_year     2019
_journal_volume     75
_journal_issue      5
_journal_page_first     646
_journal_page_last     649
_journal_paper_category     GO
_journal_paper_doi     10.1107/S2056989019005103
_journal_coeditor_code     WM5490
_publ_contact_author_name     'Irina A. Golenya'
_publ_contact_author_address
;
National Taras Shevchenko University, Department of Chemistry, Volodymyrska str.
64, 01601 Kyiv,
Ukraine
;
_publ_contact_author_email     'faizichemiitg@gmail.com,igolenya@ua.fm'
_publ_contact_author_fax     ?
_publ_contact_author_phone     ?
_publ_section_title
;
Crystal structure of 4-(2-hydroxy-3-methoxybenzylamino)benzoic acid
dimethylformamide monosolvate monohydrate
;
loop_
    _publ_author_name
    _publ_author_footnote
    _publ_author_address
    'Faizi, Md. Serajul Haque' .
;
Department of Chemistry, Langat Singh College, B. R. A. Bihar University,
Muzaffarpur, Bihar,  842001
India
;
    'Kamaal, Saima' .
;
Department of Applied Chemistry, Faculty of Engineering & Technology, Aligarh
Muslim University, Aligarh, UP 202002,
India
;
    'Ali, Arif' .
;
Department of Applied Chemistry, Faculty of Engineering & Technology, Aligarh
Muslim University, Aligarh, UP 202002,
India
;
    'Ahmad, Musheer' .
;
Department of Applied Chemistry, Faculty of Engineering & Technology, Aligarh
Muslim University, Aligarh, UP 202002,
India
;
    'Golenya, Irina A.' .
;
National Taras Shevchenko University, Department of Chemistry, Volodymyrska
str., 64, 01601, Kyiv,
Ukraine
;
_publ_section_synopsis
;
The title compound, C~15~H~15~NO~4~\\cdotC~3~H~7~NO\\cdotH~2~O, crystallizes
with one molecule of water and one molecule of dimethylformamide (DMF) as
solvate molecules. The molecule is non-planar, with a
C~aryl~---CH~2~---NH---C~aryl~ torsion angle of -66.3(3)\%.
;
_chemical_name_systematic
;
4-(2-Hydroxy-3-methoxybenzylamino)benzoic acid
dimethylformamide monosolvate monohydrate
;
_chemical_name_common     ?
_chemical_formula_moiety     'C15 H15 N O4, C3 H7 N O, H2 O'
_chemical_formula_sum     'C18 H24 N2 O6'
_chemical_formula_iupac     'C15 H15 N O4, C3 H7 N O, H2 O'
_chemical_formula_weight     364.39
_chemical_melting_point     ?
_space_group_crystal_system     orthorhombic
_space_group_name_H-M_alt     'P b c a'
_space_group_name_Hall     '-P 2ac 2ab'
loop_
    _space_group_symop_operation_xyz
    'x, y, z'
    '-x+1/2, -y, z+1/2'
    '-x, y+1/2, -z+1/2'
    'x+1/2, -y+1/2, -z'
    '-x, -y, -z'
    'x-1/2, y, -z-1/2'
    'x, -y-1/2, z-1/2'
    '-x-1/2, y-1/2, z'
_cell_length_a     11.5504(7)
_cell_length_b     13.8047(7)
_cell_length_c     22.3899(12)
_cell_angle_alpha     90
_cell_angle_beta     90
_cell_angle_gamma     90
_cell_volume     3570.1(3)
_cell_formula_units_Z     8
_cell_measurement_reflns_used     6409
_cell_measurement_theta_min     2.26
_cell_measurement_theta_max     28.17
_cell_measurement_temperature     100(2)
_exptl_crystal_description     block
_exptl_crystal_colour     colorless
_exptl_crystal_size_max     0.390
_exptl_crystal_size_mid     0.240
_exptl_crystal_size_min     0.170
_exptl_crystal_density_diffrn     1.356
_exptl_crystal_density_meas     ?
_exptl_crystal_density_method     ?
_exptl_crystal_F_000     1552
_exptl_absorpt_coefficient_mu     0.102
_exptl_absorpt_correction_type     none
_exptl_absorpt_process_details     ?
_exptl_absorpt_correction_T_min     ?
_exptl_absorpt_correction_T_max     ?
_diffrn_ambient_temperature     100(2)
_diffrn_source     ?
_diffrn_radiation_type     MoK\a
_diffrn_radiation_wavelength     0.71073
_diffrn_measurement_device_type     'Bruker APEXII CCD'
_diffrn_measurement_method     '\f and \w scans'
_diffrn_detector_area_resol_mean     ?
_diffrn_reflns_number     40928
_diffrn_reflns_av_R_equivalents     0.1060
_diffrn_reflns_av_unetI/netI     0.0439
_diffrn_reflns_theta_min     2.932
_diffrn_reflns_theta_max     25.049
_diffrn_reflns_theta_full     25.049
_diffrn_measured_fraction_theta_max     0.999
_diffrn_measured_fraction_theta_full     0.999
_diffrn_reflns_limit_h_min     -13
_diffrn_reflns_limit_h_max     13
_diffrn_reflns_limit_k_min     -16
_diffrn_reflns_limit_k_max     16
_diffrn_reflns_limit_l_min     -26
_diffrn_reflns_limit_l_max     26
_refine_special_details     ?
_reflns_number_total     3165
_reflns_number_gt     2321
_reflns_threshold_expression     'I > 2\s(I)'
_refine_ls_structure_factor_coef     Fsqd
_refine_ls_matrix_type     full
_refine_ls_R_factor_all     0.0706
_refine_ls_R_factor_gt     0.0440
_refine_ls_wR_factor_gt     0.0947
_refine_ls_wR_factor_ref     0.1131
_refine_ls_goodness_of_fit_ref     1.050
_refine_ls_restrained_S_all     1.050
_refine_ls_number_reflns     3165
_refine_ls_number_parameters     258
_refine_ls_number_restraints     0
_refine_ls_hydrogen_treatment     mixed
_refine_ls_weighting_scheme     calc
_refine_ls_weighting_details
              'w=1/[\s^2^(Fo^2^)+(0.0393P)^2^+2.7178P] where P=(Fo^2^+2Fc^2^)/3'
_atom_sites_solution_hydrogens     mixed
_atom_sites_solution_primary     ?
_atom_sites_solution_secondary     ?
_refine_ls_shift/su_max     0.000
_refine_ls_shift/su_mean     0.000
_refine_diff_density_max     0.252
_refine_diff_density_min     -0.247
_refine_ls_extinction_method     none
_refine_ls_extinction_coef     .
loop_
    _atom_type_symbol
    _atom_type_description
    _atom_type_scat_dispersion_real
    _atom_type_scat_dispersion_imag
    _atom_type_scat_source
    'C' 'C' 0.0033 0.0016
                         'International Tables Vol C Tables 4.2.6.8 and 6.1.1.4'
    'H' 'H' 0.0000 0.0000
                         'International Tables Vol C Tables 4.2.6.8 and 6.1.1.4'
    'N' 'N' 0.0061 0.0033
                         'International Tables Vol C Tables 4.2.6.8 and 6.1.1.4'
    'O' 'O' 0.0106 0.0060
                         'International Tables Vol C Tables 4.2.6.8 and 6.1.1.4'
_computing_data_collection
;
APEX2 (Bruker, 2014)
;
_computing_cell_refinement
;
SAINT (Bruker, 2014)
;
_computing_data_reduction
;
SAINT (Bruker, 2014)
;
_computing_structure_solution
;
SHELXT2015 (Sheldrick, 2015a)
;
_computing_structure_refinement
;
SHELXL2016 (Sheldrick, 2015b)
;
_computing_molecular_graphics
;
ORTEP-3 for Windows (Farrugia, 2012)
;
_computing_publication_material
;
WinGX (Farrugia, 2012)
;
loop_
    _atom_site_type_symbol
    _atom_site_label
    _atom_site_fract_x
    _atom_site_fract_y
    _atom_site_fract_z
    _atom_site_U_iso_or_equiv
    _atom_site_adp_type
    _atom_site_calc_flag
    _atom_site_occupancy
    _atom_site_disorder_assembly
    _atom_site_disorder_group
    O O1 0.97909(13) 0.64576(11) 0.53644(7) 0.0253(4) Uani d 1 . .
    O O2 1.07571(14) 0.62871(12) 0.45097(7) 0.0283(4) Uani d 1 . .
    O O3 0.71716(14) 0.70129(10) 0.18430(7) 0.0252(4) Uani d 1 . .
    O O4 0.76784(13) 0.88000(10) 0.14629(6) 0.0225(4) Uani d 1 . .
    N N1 0.56965(16) 0.64392(13) 0.34340(8) 0.0202(4) Uani d 1 . .
    C C1 0.97938(19) 0.63895(15) 0.48187(10) 0.0203(5) Uani d 1 . .
    C C2 0.87414(18) 0.64213(15) 0.44484(9) 0.0191(5) Uani d 1 . .
    C C3 0.76483(19) 0.64465(15) 0.47181(10) 0.0205(5) Uani d 1 . .
    H H3A 0.759163 0.644607 0.513245 0.025 Uiso calc 1 . .
    C C4 0.66632(18) 0.64718(15) 0.43802(9) 0.0195(5) Uani d 1 . .
    H H4 0.594711 0.649520 0.456958 0.023 Uiso calc 1 . .
    C C5 0.67081(18) 0.64633(14) 0.37540(9) 0.0182(5) Uani d 1 . .
    C C6 0.78028(18) 0.64468(15) 0.34804(9) 0.0209(5) Uani d 1 . .
    H H6 0.786010 0.645126 0.306608 0.025 Uiso calc 1 . .
    C C7 0.87952(18) 0.64238(15) 0.38257(10) 0.0204(5) Uani d 1 . .
    H H7 0.951416 0.640972 0.363889 0.024 Uiso calc 1 . .
    C C8 0.56478(18) 0.66082(15) 0.27954(9) 0.0198(5) Uani d 1 . .
    H H8A 0.487059 0.646580 0.265676 0.024 Uiso calc 1 . .
    H H8B 0.617048 0.615927 0.259956 0.024 Uiso calc 1 . .
    C C9 0.59608(18) 0.76308(15) 0.26052(9) 0.0183(5) Uani d 1 . .
    C C10 0.54893(18) 0.84270(15) 0.29065(9) 0.0204(5) Uani d 1 . .
    H H10 0.499734 0.832750 0.322951 0.024 Uiso calc 1 . .
    C C11 0.57492(18) 0.93582(15) 0.27275(9) 0.0216(5) Uani d 1 . .
    H H11 0.543392 0.988120 0.293264 0.026 Uiso calc 1 . .
    C C12 0.64763(18) 0.95228(15) 0.22444(9) 0.0204(5) Uani d 1 . .
    H H12 0.664327 1.015250 0.212442 0.024 Uiso calc 1 . .
    C C13 0.69509(18) 0.87437(15) 0.19427(9) 0.0184(5) Uani d 1 . .
    C C14 0.66910(18) 0.77913(15) 0.21267(9) 0.0185(5) Uani d 1 . .
    C C15 0.8038(2) 0.97495(15) 0.12804(10) 0.0246(5) Uani d 1 . .
    H H15A 0.838277 1.007996 0.161321 0.037 Uiso calc 1 . .
    H H15B 0.737862 1.010846 0.114248 0.037 Uiso calc 1 . .
    H H15C 0.859436 0.969537 0.096352 0.037 Uiso calc 1 . .
    O O5 0.73401(13) 0.39240(11) 0.48915(6) 0.0232(4) Uani d 1 . .
    N N2 0.63766(15) 0.39534(12) 0.40067(8) 0.0197(4) Uani d 1 . .
    C C16 0.73235(19) 0.38897(15) 0.43356(10) 0.0207(5) Uani d 1 . .
    H H16 0.802632 0.381408 0.413834 0.025 Uiso calc 1 . .
    C C17 0.64116(19) 0.39045(16) 0.33595(9) 0.0233(5) Uani d 1 . .
    H H17A 0.718785 0.376788 0.323146 0.035 Uiso calc 1 . .
    H H17B 0.616637 0.451334 0.319537 0.035 Uiso calc 1 . .
    H H17C 0.590384 0.340011 0.322353 0.035 Uiso calc 1 . .
    C C18 0.52415(19) 0.40815(18) 0.42793(10) 0.0287(6) Uani d 1 . .
    H H18A 0.533133 0.419569 0.469968 0.043 Uiso calc 1 . .
    H H18B 0.478642 0.350798 0.421860 0.043 Uiso calc 1 . .
    H H18C 0.485877 0.462530 0.409914 0.043 Uiso calc 1 . .
    O O6 0.63671(14) 0.30090(13) 0.58799(7) 0.0227(4) Uani d 1 . .
    H H1 0.506(2) 0.6567(16) 0.3644(10) 0.025(6) Uiso d 1 . .
    H H2 1.138(3) 0.623(2) 0.4752(13) 0.060(10) Uiso d 1 . .
    H H3 0.759(2) 0.7170(19) 0.1528(12) 0.045(8) Uiso d 1 . .
    H H6A 0.607(2) 0.250(2) 0.5735(12) 0.044(9) Uiso d 1 . .
    H H6B 0.667(2) 0.329(2) 0.5565(13) 0.047(9) Uiso d 1 . .
loop_
    _atom_site_aniso_label
    _atom_site_aniso_U_11
    _atom_site_aniso_U_22
    _atom_site_aniso_U_33
    _atom_site_aniso_U_12
    _atom_site_aniso_U_13
    _atom_site_aniso_U_23
    O1 0.0240(9) 0.0326(9) 0.0193(9) 0.0028(7) -0.0005(7) 0.0003(7)
    O2 0.0179(9) 0.0423(10) 0.0247(9) 0.0061(7) 0.0004(7) -0.0053(7)
    O3 0.0359(10) 0.0164(8) 0.0234(9) 0.0002(7) 0.0095(7) -0.0016(7)
    O4 0.0277(9) 0.0182(8) 0.0217(8) -0.0013(6) 0.0070(7) 0.0019(6)
    N1 0.0190(10) 0.0251(10) 0.0165(10) 0.0002(8) 0.0014(8) 0.0014(8)
    C1 0.0243(12) 0.0164(11) 0.0202(13) 0.0024(9) 0.0011(9) -0.0017(9)
    C2 0.0218(12) 0.0156(11) 0.0199(12) 0.0009(9) -0.0004(9) -0.0008(9)
    C3 0.0255(12) 0.0185(12) 0.0175(11) -0.0009(9) 0.0026(9) 0.0010(9)
    C4 0.0178(11) 0.0206(12) 0.0199(12) -0.0018(9) 0.0038(9) 0.0000(9)
    C5 0.0212(12) 0.0117(10) 0.0216(12) -0.0006(9) 0.0001(9) 0.0005(8)
    C6 0.0254(12) 0.0204(12) 0.0169(11) 0.0017(9) 0.0019(9) -0.0016(9)
    C7 0.0189(11) 0.0182(11) 0.0240(12) 0.0013(9) 0.0042(9) -0.0020(9)
    C8 0.0195(11) 0.0225(12) 0.0173(11) -0.0023(9) 0.0003(9) -0.0003(9)
    C9 0.0171(11) 0.0192(11) 0.0185(11) -0.0019(9) -0.0053(9) 0.0009(9)
    C10 0.0182(11) 0.0233(12) 0.0196(12) 0.0014(9) 0.0003(9) 0.0006(9)
    C11 0.0215(12) 0.0192(12) 0.0242(12) 0.0054(9) -0.0002(9) -0.0029(9)
    C12 0.0208(11) 0.0157(11) 0.0246(12) 0.0013(9) -0.0031(9) 0.0011(9)
    C13 0.0175(11) 0.0223(12) 0.0156(11) 0.0003(9) -0.0020(9) 0.0001(9)
    C14 0.0200(11) 0.0184(11) 0.0170(11) 0.0013(9) -0.0009(9) -0.0029(9)
    C15 0.0290(13) 0.0181(12) 0.0265(13) -0.0025(10) 0.0044(10) 0.0042(9)
    O5 0.0247(8) 0.0262(9) 0.0188(8) 0.0007(7) -0.0020(6) 0.0019(7)
    N2 0.0198(10) 0.0194(10) 0.0198(10) 0.0007(7) 0.0014(8) 0.0010(7)
    C16 0.0211(12) 0.0169(11) 0.0241(13) 0.0006(9) 0.0018(9) 0.0011(9)
    C17 0.0246(12) 0.0266(13) 0.0186(12) 0.0026(10) -0.0003(9) 0.0006(9)
    C18 0.0207(12) 0.0386(14) 0.0267(13) 0.0027(10) 0.0038(10) 0.0013(11)
    O6 0.0226(8) 0.0265(9) 0.0190(9) -0.0021(7) 0.0003(7) 0.0005(7)
_geom_special_details
;
 All esds (except the esd in the dihedral angle between two l.s. planes)
 are estimated using the full covariance matrix.  The cell esds are taken
 into account individually in the estimation of esds in distances, angles
 and torsion angles; correlations between esds in cell parameters are only
 used when they are defined by crystal symmetry.  An approximate (isotropic)
 treatment of cell esds is used for estimating esds involving l.s. planes.
;
loop_
    _geom_bond_atom_site_label_1
    _geom_bond_atom_site_label_2
    _geom_bond_site_symmetry_2
    _geom_bond_distance
    _geom_bond_publ_flag
    O1 C1 . 1.225(2) ?
    O2 C1 . 1.318(3) ?
    O2 H2 . 0.90(3) ?
    O3 C14 . 1.366(2) ?
    O3 H3 . 0.88(3) ?
    O4 C13 . 1.366(2) ?
    O4 C15 . 1.434(2) ?
    N1 C5 . 1.371(3) ?
    N1 C8 . 1.450(3) ?
    N1 H1 . 0.89(2) ?
    C1 C2 . 1.472(3) ?
    C2 C7 . 1.396(3) ?
    C2 C3 . 1.400(3) ?
    C3 C4 . 1.367(3) ?
    C3 H3A . 0.9300 ?
    C4 C5 . 1.403(3) ?
    C4 H4 . 0.9300 ?
    C5 C6 . 1.405(3) ?
    C6 C7 . 1.383(3) ?
    C6 H6 . 0.9300 ?
    C7 H7 . 0.9300 ?
    C8 C9 . 1.518(3) ?
    C8 H8A . 0.9700 ?
    C8 H8B . 0.9700 ?
    C9 C14 . 1.382(3) ?
    C9 C10 . 1.400(3) ?
    C10 C11 . 1.380(3) ?
    C10 H10 . 0.9300 ?
    C11 C12 . 1.388(3) ?
    C11 H11 . 0.9300 ?
    C12 C13 . 1.383(3) ?
    C12 H12 . 0.9300 ?
    C13 C14 . 1.410(3) ?
    C15 H15A . 0.9600 ?
    C15 H15B . 0.9600 ?
    C15 H15C . 0.9600 ?
    O5 C16 . 1.246(2) ?
    N2 C16 . 1.321(3) ?
    N2 C17 . 1.451(3) ?
    N2 C18 . 1.457(3) ?
    C16 H16 . 0.9300 ?
    C17 H17A . 0.9600 ?
    C17 H17B . 0.9600 ?
    C17 H17C . 0.9600 ?
    C18 H18A . 0.9600 ?
    C18 H18B . 0.9600 ?
    C18 H18C . 0.9600 ?
    O6 H6A . 0.85(3) ?
    O6 H6B . 0.88(3) ?
loop_
    _geom_angle_atom_site_label_1
    _geom_angle_atom_site_label_2
    _geom_angle_atom_site_label_3
    _geom_angle_site_symmetry_1
    _geom_angle_site_symmetry_3
    _geom_angle
    _geom_angle_publ_flag
    C1 O2 H2 . . 111.3(19) ?
    C14 O3 H3 . . 113.6(18) ?
    C13 O4 C15 . . 117.01(16) ?
    C5 N1 C8 . . 122.99(18) ?
    C5 N1 H1 . . 115.1(15) ?
    C8 N1 H1 . . 117.1(15) ?
    O1 C1 O2 . . 122.3(2) ?
    O1 C1 C2 . . 123.9(2) ?
    O2 C1 C2 . . 113.87(18) ?
    C7 C2 C3 . . 118.1(2) ?
    C7 C2 C1 . . 121.73(19) ?
    C3 C2 C1 . . 120.17(19) ?
    C4 C3 C2 . . 120.8(2) ?
    C4 C3 H3A . . 119.6 ?
    C2 C3 H3A . . 119.6 ?
    C3 C4 C5 . . 121.5(2) ?
    C3 C4 H4 . . 119.3 ?
    C5 C4 H4 . . 119.3 ?
    N1 C5 C4 . . 119.40(19) ?
    N1 C5 C6 . . 122.59(19) ?
    C4 C5 C6 . . 118.0(2) ?
    C7 C6 C5 . . 120.2(2) ?
    C7 C6 H6 . . 119.9 ?
    C5 C6 H6 . . 119.9 ?
    C6 C7 C2 . . 121.4(2) ?
    C6 C7 H7 . . 119.3 ?
    C2 C7 H7 . . 119.3 ?
    N1 C8 C9 . . 114.65(17) ?
    N1 C8 H8A . . 108.6 ?
    C9 C8 H8A . . 108.6 ?
    N1 C8 H8B . . 108.6 ?
    C9 C8 H8B . . 108.6 ?
    H8A C8 H8B . . 107.6 ?
    C14 C9 C10 . . 119.03(19) ?
    C14 C9 C8 . . 120.80(19) ?
    C10 C9 C8 . . 120.15(19) ?
    C11 C10 C9 . . 120.5(2) ?
    C11 C10 H10 . . 119.8 ?
    C9 C10 H10 . . 119.8 ?
    C10 C11 C12 . . 120.70(19) ?
    C10 C11 H11 . . 119.6 ?
    C12 C11 H11 . . 119.6 ?
    C13 C12 C11 . . 119.53(19) ?
    C13 C12 H12 . . 120.2 ?
    C11 C12 H12 . . 120.2 ?
    O4 C13 C12 . . 125.70(19) ?
    O4 C13 C14 . . 114.44(17) ?
    C12 C13 C14 . . 119.87(19) ?
    O3 C14 C9 . . 118.85(18) ?
    O3 C14 C13 . . 120.74(18) ?
    C9 C14 C13 . . 120.40(19) ?
    O4 C15 H15A . . 109.5 ?
    O4 C15 H15B . . 109.5 ?
    H15A C15 H15B . . 109.5 ?
    O4 C15 H15C . . 109.5 ?
    H15A C15 H15C . . 109.5 ?
    H15B C15 H15C . . 109.5 ?
    C16 N2 C17 . . 122.02(18) ?
    C16 N2 C18 . . 121.30(18) ?
    C17 N2 C18 . . 116.68(18) ?
    O5 C16 N2 . . 124.5(2) ?
    O5 C16 H16 . . 117.7 ?
    N2 C16 H16 . . 117.7 ?
    N2 C17 H17A . . 109.5 ?
    N2 C17 H17B . . 109.5 ?
    H17A C17 H17B . . 109.5 ?
    N2 C17 H17C . . 109.5 ?
    H17A C17 H17C . . 109.5 ?
    H17B C17 H17C . . 109.5 ?
    N2 C18 H18A . . 109.5 ?
    N2 C18 H18B . . 109.5 ?
    H18A C18 H18B . . 109.5 ?
    N2 C18 H18C . . 109.5 ?
    H18A C18 H18C . . 109.5 ?
    H18B C18 H18C . . 109.5 ?
    H6A O6 H6B . . 103(2) ?
loop_
    _geom_torsion_atom_site_label_1
    _geom_torsion_atom_site_label_2
    _geom_torsion_atom_site_label_3
    _geom_torsion_atom_site_label_4
    _geom_torsion_site_symmetry_1
    _geom_torsion_site_symmetry_2
    _geom_torsion_site_symmetry_3
    _geom_torsion_site_symmetry_4
    _geom_torsion
    _geom_torsion_publ_flag
    O1 C1 C2 C7 . . . . 174.4(2) ?
    O2 C1 C2 C7 . . . . -5.1(3) ?
    O1 C1 C2 C3 . . . . -5.8(3) ?
    O2 C1 C2 C3 . . . . 174.68(19) ?
    C7 C2 C3 C4 . . . . 0.1(3) ?
    C1 C2 C3 C4 . . . . -179.70(19) ?
    C2 C3 C4 C5 . . . . 0.7(3) ?
    C8 N1 C5 C4 . . . . 168.25(18) ?
    C8 N1 C5 C6 . . . . -14.0(3) ?
    C3 C4 C5 N1 . . . . 176.67(19) ?
    C3 C4 C5 C6 . . . . -1.2(3) ?
    N1 C5 C6 C7 . . . . -176.78(19) ?
    C4 C5 C6 C7 . . . . 1.0(3) ?
    C5 C6 C7 C2 . . . . -0.3(3) ?
    C3 C2 C7 C6 . . . . -0.2(3) ?
    C1 C2 C7 C6 . . . . 179.53(19) ?
    C5 N1 C8 C9 . . . . -66.3(3) ?
    N1 C8 C9 C14 . . . . 135.2(2) ?
    N1 C8 C9 C10 . . . . -46.3(3) ?
    C14 C9 C10 C11 . . . . 0.1(3) ?
    C8 C9 C10 C11 . . . . -178.52(19) ?
    C9 C10 C11 C12 . . . . 0.4(3) ?
    C10 C11 C12 C13 . . . . -0.5(3) ?
    C15 O4 C13 C12 . . . . 4.2(3) ?
    C15 O4 C13 C14 . . . . -175.82(18) ?
    C11 C12 C13 O4 . . . . -179.86(19) ?
    C11 C12 C13 C14 . . . . 0.1(3) ?
    C10 C9 C14 O3 . . . . 178.43(18) ?
    C8 C9 C14 O3 . . . . -3.0(3) ?
    C10 C9 C14 C13 . . . . -0.4(3) ?
    C8 C9 C14 C13 . . . . 178.20(19) ?
    O4 C13 C14 O3 . . . . 1.5(3) ?
    C12 C13 C14 O3 . . . . -178.52(19) ?
    O4 C13 C14 C9 . . . . -179.71(18) ?
    C12 C13 C14 C9 . . . . 0.3(3) ?
    C17 N2 C16 O5 . . . . -179.74(19) ?
    C18 N2 C16 O5 . . . . 0.6(3) ?
loop_
    _geom_hbond_atom_site_label_D
    _geom_hbond_atom_site_label_H
    _geom_hbond_atom_site_label_A
    _geom_hbond_site_symmetry_A
    _geom_hbond_distance_DH
    _geom_hbond_distance_HA
    _geom_hbond_distance_DA
    _geom_hbond_angle_DHA
    C15 H15C O1 7_575 0.96 2.50 3.329(3) 144.7
    C15 H15C O2 3_755 0.96 2.55 3.094(3) 115.9
    N1 H1 O6 5_666 0.89(2) 2.05(2) 2.936(2) 175(2)
    O2 H2 O5 5_766 0.90(3) 1.70(3) 2.591(2) 171(3)
    O3 H3 O6 2_664 0.88(3) 1.90(3) 2.739(2) 158(3)
    O6 H6A O1 8_755 0.85(3) 1.94(3) 2.776(2) 172(3)
    O6 H6B O5 . 0.88(3) 1.91(3) 2.785(2) 178(3)
_shelx_space_group_comment
;
The symmetry employed for this shelxl refinement is uniquely defined
by the following loop, which should always be used as a source of
symmetry information in preference to the above space-group names.
They are only intended as comments.
;
_shelx_estimated_absorpt_T_min     0.961
_shelx_estimated_absorpt_T_max     0.983
_shelx_hkl_file
;
  -2   0   0 2532.05  128.69
  -2   0   0 2577.54  116.29
  -2   0   0 2537.85  117.69
   2   0   0 2645.04  118.49
   2   0   0 2683.23  130.09
   2   0   0 2147.69  115.39
  -3   0   0   -0.10    0.90
  -3   0   0    1.70    4.30
  -3   0   0    1.30    1.40
   3   0   0   -1.30    3.00
   3   0   0   -0.90    1.60
   3   0   0    0.00    0.90
  -4   0   0  115.99   11.20
  -4   0   0   80.99   19.10
  -4   0   0  110.69   12.00
   4   0   0   92.99   21.30
   4   0   0  100.69   12.50
   4   0   0   91.69   10.00
  -5   0   0   -0.90    1.90
  -5   0   0    6.10    2.70
  -5   0   0   -7.80    4.00
   5   0   0   -0.10    2.80
   5   0   0   -2.30    3.80
  -6   0   0  167.68   17.00
  -6   0   0  134.49   16.40
   6   0   0  161.48   19.20
   6   0   0  141.59   32.20
   7   0   0   11.10   10.10
   7   0   0    8.50    6.90
  -8   0   0  170.68   19.70
   8   0   0  156.98   22.40
   8   0   0  113.19   33.50
   9   0   0   11.40   14.30
   9   0   0    0.30    4.50
 -10   0   0  377.76   35.70
  10   0   0  362.66   39.90
  10   0   0  379.96   60.39
 -11   0   0   -8.10    5.50
  11   0   0    6.60    6.30
  11   0   0    6.20   18.90
 -12   0   0   20.30   10.40
  12   0   0   -3.80   16.30
  12   0   0    9.40   11.80
 -13   0   0    0.20    9.10
  13   0   0    7.30   20.80
  13   0   0   -3.80   13.00
 -14   0   0  136.69   29.00
  14   0   0  152.48   32.40
  14   0   0  158.48   53.29
 -15   0   0  -15.10   10.80
  15   0   0  -18.60   14.10
  15   0   0   21.30   29.40
  15  -1   0  -27.80   17.00
  15  -1   0  -23.60   26.40
 -15   1   0    1.70   10.40
  14  -1   0   30.10   28.80
  14  -1   0   24.10   15.70
 -14   1   0   -1.00    8.70
  13  -1   0    4.00   13.30
  13  -1   0    4.00   14.00
  12  -1   0    6.20   11.80
 -12   1   0    6.70    9.00
  11  -1   0    1.90   12.90
 -11   1   0    2.40    7.10
  10  -1   0 3390.46  188.98
  10  -1   0 3738.63  243.78
 -10   1   0 3541.05  184.58
   9  -1   0    0.60    7.00
   9  -1   0    3.10   13.30
  -9   1   0    0.20    2.50
   8  -1   0   81.09   30.00
   8  -1   0   78.79   17.70
  -8   1   0   82.19   15.90
  -8   1   0   76.99   15.10
   7  -1   0    1.40    3.60
   7  -1   0   -2.80    3.90
  -7   1   0   -0.20    4.00
  -7   1   0   -1.60    1.50
   6  -1   0  518.35   57.19
   6  -1   0  598.74   40.90
  -6   1   0  564.94   37.90
  -6   1   0  519.15   36.70
   5  -1   0    1.00    6.10
   5  -1   0   -2.40    2.40
  -5   1   0   -5.60    3.00
  -5   1   0   -0.40    2.40
  -5   1   0    1.60    2.50
   4  -1   0  650.23   54.49
   4  -1   0  629.74   36.30
   4  -1   0  630.44   37.60
  -4   1   0  604.04   36.50
  -4   1   0  583.44   52.09
  -4   1   0  604.44   36.20
   3  -1   0    2.70    3.90
   3  -1   0    1.80    1.80
  -3   1   0    0.20    1.20
  -3   1   0    0.70    1.60
  -3   1   0    0.50    2.70
   2  -1   0  304.97   18.10
   2  -1   0  305.27   18.00
   2  -1   0  292.07   26.30
  -2   1   0  301.87   17.90
  -2   1   0  333.07   18.50
  -2   1   0  268.37   25.60
   1  -1   0   -0.20    0.50
  -1   1   0   -0.40    0.50
  -1   1   0    0.20    0.40
  -1  -1   0   -0.30    0.90
  -1  -1   0   -0.20    0.40
   1   1   0    0.20    0.60
   1   1   0    1.40    1.30
  -2  -1   0  288.27   25.30
  -2  -1   0  329.47   18.00
  -2  -1   0  270.67   20.90
   2   1   0  318.77   22.50
   2   1   0  327.37   27.00
   2   1   0  313.97   17.70
  -3  -1   0    1.20    1.80
  -3  -1   0   -0.20    0.60
  -3  -1   0   -4.90    2.70
   3   1   0    1.60    2.70
   3   1   0    0.80    1.20
   3   1   0   -0.80    1.80
  -4  -1   0  633.64   36.60
  -4  -1   0  543.35   49.60
  -4  -1   0  582.54   40.00
   4   1   0  672.73   36.60
   4   1   0  641.54   54.39
   4   1   0  682.03   44.00
  -5  -1   0   -0.60    2.20
   5   1   0   -2.10    2.20
   5   1   0    2.20    1.80
   5   1   0   -7.30    4.40
  -6  -1   0  547.85   37.20
  -6  -1   0  526.65   39.90
   6   1   0  597.84   45.90
   6   1   0  584.24   61.19
  -7  -1   0   -0.90    2.60
   7   1   0   -4.50    4.90
   7   1   0  -13.10    7.50
  -8  -1   0   80.89   15.90
   8   1   0   80.29   20.10
   8   1   0   64.39   25.80
  -9  -1   0   -3.70    4.10
   9   1   0    0.80   12.20
   9   1   0   -3.40    5.70
 -10  -1   0 3569.44  189.58
  10   1   0 3587.74  203.68
  10   1   0 3985.50  253.87
 -11  -1   0   -3.90    6.00
  11   1   0   -5.70    8.30
  11   1   0  -12.40   13.10
 -12  -1   0   16.70    8.90
  12   1   0   15.50   25.10
  12   1   0   28.00   13.00
 -13  -1   0    6.30    5.60
  13   1   0   -5.50   11.50
  13   1   0  -17.20   11.10
 -14  -1   0   29.60   12.10
  14   1   0   -2.00   17.00
  14   1   0  -18.20   22.80
 -15  -1   0   11.90    9.30
  15   1   0   -2.00   25.60
  15   1   0   38.00   21.50
  15  -2   0  -29.30   22.50
 -15   2   0   14.20   13.40
  14  -2   0   13.50   32.30
  14  -2   0    0.30   16.00
 -14   2   0  -14.40    9.00
  13  -2   0   -1.40   19.00
 -13   2   0    6.40    7.30
  12  -2   0    5.90   17.90
  12  -2   0   -3.00    7.30
 -12   2   0    0.90    6.40
  11  -2   0   -6.50    7.80
  11  -2   0   -4.80   10.60
 -11   2   0   -4.70    5.60
  10  -2   0   -7.30   10.10
  10  -2   0   -1.80    7.70
 -10   2   0    3.10    6.40
   9  -2   0  -11.90    8.80
   9  -2   0   -1.90    4.40
  -9   2   0   -2.80    2.80
   8  -2   0  -11.80    5.60
  -8   2   0    4.10    4.30
  -8   2   0   -7.50    3.20
   7  -2   0   11.00   11.70
   7  -2   0    9.10    3.70
  -7   2   0   -8.40    3.90
  -7   2   0   -3.90    1.80
   6  -2   0   29.40    8.20
   6  -2   0   38.80   14.60
  -6   2   0   35.10    8.90
  -6   2   0   27.50    7.70
   5  -2   0    0.50    3.50
   5  -2   0   -4.20    2.40
  -5   2   0    1.00    0.90
  -5   2   0   -3.30    2.10
   4  -2   0   74.29    8.90
   4  -2   0   67.19    8.60
   4  -2   0   46.40   15.90
  -4   2   0   69.19    8.40
  -4   2   0   55.39   17.60
  -4   2   0   63.59    8.50
   3  -2   0    1.80    1.50
   3  -2   0   -0.30    1.10
   3  -2   0   -4.70    3.80
  -3   2   0    0.70    1.70
  -3   2   0   -0.30    1.20
   2  -2   0    4.50    1.80
   2  -2   0    4.40    4.20
   2  -2   0    1.60    1.30
   2  -2   0    4.80    2.00
  -2   2   0    4.30    1.90
  -2   2   0    3.30    1.50
  -2   2   0    6.60    5.20
   1  -2   0   -1.90    1.30
   1  -2   0   -0.10    0.50
   1  -2   0   -0.40    2.50
  -1   2   0   -0.10    2.40
   0  -2   0 2597.04  121.39
   0   2   0 2467.25  121.29
  -1  -2   0    0.40    1.60
  -1  -2   0    1.10    1.20
  -1  -2   0    3.00    2.10
   1   2   0   -0.90    0.90
   1   2   0    0.70    1.20
   1   2   0    0.20    0.40
  -2  -2   0    0.10    3.10
  -2  -2   0    5.70    4.70
  -2  -2   0    5.70    2.70
  -2  -2   0    2.40    1.40
   2   2   0    0.50    1.10
   2   2   0    3.50    1.50
   2   2   0    1.60    2.60
   2   2   0    1.30    1.50
  -3  -2   0    0.60    1.80
  -3  -2   0    0.40    1.20
  -3  -2   0    5.10    2.90
   3   2   0    0.00    3.00
   3   2   0   -1.40    2.00
   3   2   0   -0.60    1.10
  -4  -2   0   61.29    7.70
  -4  -2   0   52.79   11.40
  -4  -2   0   49.99   14.10
   4   2   0   76.09   15.10
   4   2   0   68.59   17.80
   4   2   0   61.39    7.40
  -5  -2   0    3.50    2.20
   5   2   0   15.90    9.40
   5   2   0   -3.50    4.30
   5   2   0    1.60    2.10
  -6  -2   0   22.00    6.40
  -6  -2   0   19.10    9.60
   6   2   0   41.00   18.30
   6   2   0   26.10    9.60
  -7  -2   0    0.00    2.00
   7   2   0    0.90    7.00
   8   2   0    5.50    7.30
   8   2   0    8.00   13.20
  -9  -2   0    1.70    5.00
   9   2   0    8.30    9.10
 -10  -2   0    2.70    4.60
  10   2   0    0.60    7.20
  10   2   0   10.70   15.00
 -11  -2   0    0.90    4.10
  11   2   0  -12.70    9.50
  11   2   0   -9.50    8.30
 -12  -2   0   -0.10    5.00
  12   2   0    9.10   10.90
  12   2   0  -16.30   14.90
 -13  -2   0    6.40    6.90
  13   2   0   11.30   12.00
  13   2   0  -20.10   11.10
 -14  -2   0    1.60   11.00
  14   2   0    3.00   21.00
  14   2   0   21.10   18.80
 -15  -2   0   12.30    9.80
 -15  -2   0  -13.30   15.00
  15   2   0   30.60   26.70
  15   2   0    8.30   20.70
  15  -3   0   14.20   26.60
 -15   3   0   13.00   12.70
  14  -3   0  161.38   56.59
  14  -3   0  159.58   30.10
 -14   3   0  120.19   29.70
  13  -3   0  -15.80   10.40
  13  -3   0   16.60   16.90
 -13   3   0    1.40    9.00
  12  -3   0    7.80   12.30
  12  -3   0   -3.30    8.10
 -12   3   0   -4.70    6.90
  11  -3   0  -11.20    8.80
  11  -3   0   -6.80    8.10
 -11   3   0   -2.70    4.90
  10  -3   0 1614.94  141.49
  10  -3   0 1477.65   91.79
 -10   3   0 1521.65   94.09
   9  -3   0   -9.10    5.90
   9  -3   0   -4.00   14.60
  -9   3   0    1.60    3.30
   8  -3   0   54.39   23.40
   8  -3   0   47.70   12.70
  -8   3   0   81.59   15.90
  -8   3   0   83.29   13.20
   7  -3   0   -1.30    2.60
   7  -3   0  -11.00    7.60
  -7   3   0    0.90    2.70
  -7   3   0   -6.00    3.80
   6  -3   0  266.47   22.20
   6  -3   0  281.07   40.90
  -6   3   0  218.88   20.40
  -6   3   0  232.78   22.00
   5  -3   0   -1.40    2.00
  -5   3   0    3.50    1.60
  -5   3   0    0.00    2.30
   4  -3   0 1047.20   57.29
   4  -3   0 1075.59   58.09
   4  -3   0 1065.59   80.99
  -4   3   0 1124.39   58.49
  -4   3   0 1111.49   57.59
  -4   3   0  957.30   76.09
   3  -3   0    3.40    1.60
   3  -3   0   -1.60    1.40
   3  -3   0   -0.50    1.20
   3  -3   0    1.90    4.80
  -3   3   0    0.10    0.50
  -3   3   0    0.10    1.60
  -3   3   0   -0.60    3.50
   2  -3   0  566.04   30.70
   2  -3   0  572.74   33.30
   2  -3   0  546.45   46.10
   2  -3   0  599.34   35.00
  -2   3   0  539.35   44.40
  -2   3   0  573.14   34.10
  -2   3   0  573.84   31.00
   1  -3   0    5.20    4.30
   1  -3   0   -1.10    1.60
   1  -3   0   -0.80    0.90
  -1   3   0   -1.00    0.50
  -1   3   0   -1.60    1.70
  -1   3   0   -2.40    2.40
   0  -3   0    0.20    0.40
   0  -3   0   -2.60    1.10
   0   3   0   -0.40    1.00
   0   3   0    0.10    0.60
   0   3   0    0.50    0.30
   0   3   0    0.80    2.50
  -1  -3   0    1.30    1.70
  -1  -3   0   -0.60    0.50
   1   3   0    0.50    1.70
   1   3   0   -1.50    1.50
  -2  -3   0  527.65   38.60
  -2  -3   0  555.04   27.90
  -2  -3   0  605.24   35.60
  -2  -3   0  549.65   42.00
   2   3   0  542.45   40.10
   2   3   0  522.45   34.50
   2   3   0  532.85   27.60
  -3  -3   0   -0.30    2.50
  -3  -3   0    2.40    1.30
  -3  -3   0   -4.70    4.10
  -3  -3   0    0.80    2.30
   3   3   0   -3.60    2.50
   3   3   0   -0.10    2.60
  -4  -3   0  953.20   72.39
  -4  -3   0 1059.19   66.79
  -4  -3   0 1042.40   63.99
  -4  -3   0 1086.09   55.29
   4   3   0  978.80   68.49
   4   3   0 1081.09   54.79
   4   3   0 1169.28   79.69
  -5  -3   0    0.00    1.30
  -5  -3   0    0.20    2.60
  -5  -3   0    4.90    4.60
   5   3   0   -2.70    2.00
   5   3   0    4.40    4.80
   5   3   0    0.10    2.10
  -6  -3   0  226.98   27.10
  -6  -3   0  255.57   21.30
   6   3   0  273.77   39.30
   6   3   0  200.18   28.40
  -7  -3   0    2.70    3.40
   7   3   0   -1.20    5.90
   7   3   0   -4.50    4.70
  -8  -3   0   75.39   14.50
   8   3   0   50.79   21.70
   8   3   0   63.89   20.40
  -9  -3   0   -3.10    3.40
   9   3   0   -8.50    7.10
   9   3   0   14.90   12.10
 -10  -3   0 1600.44   94.69
  10   3   0 1501.65  111.89
  10   3   0 1645.04  144.79
  11   3   0   11.00   18.50
  11   3   0    9.30   11.10
 -12  -3   0    9.30    5.40
 -12  -3   0    7.10    8.20
  12   3   0  -14.10   12.10
  12   3   0    2.80   19.70
 -13  -3   0  -16.70   10.00
  13   3   0    8.10   25.10
  13   3   0  -11.30   12.20
 -14  -3   0  119.79   27.20
 -14  -3   0  114.69   34.60
  14   3   0  113.19   38.60
  14   3   0  144.89   58.59
 -15  -3   0   -9.20    9.60
  15   3   0  -15.80   19.60
  15   3   0   -0.30   24.70
  15  -4   0  -33.40   26.10
 -15   4   0    3.00   13.00
  14  -4   0    3.00   15.90
  14  -4   0   42.30   33.50
 -14   4   0   25.70   11.50
  13  -4   0  -14.20   10.90
  13  -4   0   -3.30   22.70
 -13   4   0   10.20   10.00
  12  -4   0   -4.40    8.50
  12  -4   0    1.20   19.40
 -12   4   0   -0.60    4.30
  11  -4   0    8.60   20.50
  11  -4   0  -11.50    5.70
 -11   4   0    2.60    6.40
  10  -4   0  251.37   59.49
  10  -4   0  286.47   29.20
 -10   4   0  303.57   32.00
   9  -4   0    1.20    8.80
   9  -4   0   -3.10    3.60
  -9   4   0   -6.10    5.10
  -9   4   0   -1.00    3.10
   8  -4   0  236.08   50.49
   8  -4   0  217.58   22.60
  -8   4   0  202.88   22.90
  -8   4   0  189.98   20.80
   7  -4   0   -3.20    2.80
   7  -4   0   -7.30    6.00
  -7   4   0    4.00    3.90
   6  -4   0  373.46   29.60
   6  -4   0  411.16   30.20
   6  -4   0  341.17   48.80
  -6   4   0  385.16   30.30
  -6   4   0  399.96   29.00
   5  -4   0   -1.50    2.00
   5  -4   0   -1.40    1.90
   5  -4   0   -0.20    6.40
  -5   4   0   -0.10    2.70
  -5   4   0   -1.90    1.30
   4  -4   0 1642.24   86.49
   4  -4   0 1589.84  112.39
   4  -4   0 1649.93   83.79
   4  -4   0 1669.33   85.69
  -4   4   0 1693.73   84.69
  -4   4   0 1624.24   84.19
   3  -4   0   -1.80    3.60
   3  -4   0    0.30    1.60
   3  -4   0    0.60    1.80
   3  -4   0   -0.50    1.90
  -3   4   0    1.40    4.30
   2  -4   0   24.50   10.40
   2  -4   0   22.00    4.60
   2  -4   0   22.30    5.90
   2  -4   0   26.20    7.00
  -2   4   0   32.50    4.40
  -2   4   0   22.20    6.80
  -2   4   0   23.60   10.20
   1  -4   0   -0.80    2.80
   1  -4   0   -2.20    1.70
   1  -4   0    0.00    0.90
  -1   4   0    2.00    3.60
  -1   4   0   -0.50    2.20
  -1   4   0   -0.40    1.10
  -1  -4   0    1.80    3.40
  -1  -4   0    0.30    2.10
   1   4   0   -0.70    1.40
   1   4   0    4.90    2.80
  -2  -4   0   20.90    2.80
  -2  -4   0   21.20    8.30
  -2  -4   0   28.50    7.30
  -2  -4   0   43.60   12.40
   2   4   0   21.20    6.60
   2   4   0   17.00    7.60
   2   4   0   22.50    2.90
  -3  -4   0   -3.70    3.40
  -3  -4   0    0.80    0.90
  -3  -4   0   -0.50    1.60
  -3  -4   0    3.40    4.70
   3   4   0   -0.30    1.80
   3   4   0   -0.60    2.30
   3   4   0    5.70    2.50
   3   4   0   -1.50    0.80
  -4  -4   0 1561.64   92.09
  -4  -4   0 1659.23   81.99
   4   4   0 1650.83   81.39
   4   4   0 1801.22  110.69
   4   4   0 1684.53  102.69
  -5  -4   0    4.10    3.60
  -5  -4   0   -0.90    1.60
   5   4   0    2.80    2.10
   5   4   0   -5.60    5.80
  -6  -4   0  409.16   29.60
  -6  -4   0  427.06   39.80
   6   4   0  451.75   53.69
   6   4   0  398.76   42.80
  -7  -4   0   -0.30    4.20
  -7  -4   0   -1.70    2.50
   7   4   0   -2.70    3.70
   7   4   0  -14.80   10.40
  -8  -4   0  231.88   31.50
  -8  -4   0  195.58   21.10
   8   4   0  205.88   32.40
   8   4   0  164.78   42.20
  -9  -4   0   -5.00    2.20
  -9  -4   0    1.50    5.80
   9   4   0   14.20   10.70
   9   4   0   -0.50    8.90
 -10  -4   0  304.87   31.30
 -10  -4   0  311.67   42.90
  10   4   0  289.67   43.40
  10   4   0  368.36   61.99
 -11  -4   0  -10.50    5.90
 -11  -4   0    8.50    7.50
  11   4   0  -16.70   17.60
 -12  -4   0   19.10    6.90
 -12  -4   0    3.10   10.60
  12   4   0  -14.60   13.20
 -13  -4   0   -4.60    5.80
 -13  -4   0   -6.50    5.70
  13   4   0   12.10   18.30
  13   4   0   24.60   13.50
 -14  -4   0   25.70   16.80
 -14  -4   0   32.00   14.10
  14   4   0   50.99   27.40
  14   4   0   44.90   33.20
 -15  -4   0    1.00   14.10
  15   4   0   24.00   22.10
  15   4   0   32.70   16.90
  14  -5   0  152.38   55.89
 -14   5   0  239.98   33.60
  13  -5   0    8.40   18.00
  13  -5   0   -5.20   10.60
 -13   5   0   -5.60    7.50
  12  -5   0   -7.20   20.20
  12  -5   0   -9.40    9.30
 -12   5   0    0.00    6.90
  11  -5   0   17.00   17.10
 -11   5   0    1.90    5.60
  10  -5   0 1711.43  151.98
  10  -5   0 1586.64   93.29
  10  -5   0 1639.44   97.19
 -10   5   0 1610.14   97.49
 -10   5   0 1619.24   99.69
   9  -5   0   11.80    5.10
   9  -5   0    0.00    9.00
   9  -5   0   -8.70    7.50
  -9   5   0   -1.70    5.40
  -9   5   0    3.20    5.50
   8  -5   0   53.59   11.90
   8  -5   0   44.70   12.40
   8  -5   0   43.50   21.10
  -8   5   0   44.60   12.10
  -8   5   0   40.70   11.10
   7  -5   0    1.90    4.40
   7  -5   0   -6.10    3.70
  -7   5   0    0.10    3.60
  -7   5   0   -0.90    1.80
   6  -5   0  276.97   23.30
   6  -5   0  253.87   23.60
   6  -5   0  220.58   38.90
  -6   5   0  229.08   22.40
  -6   5   0  224.68   21.40
   5  -5   0    2.90    6.20
   5  -5   0   -5.70    3.80
  -5   5   0   -0.50    2.60
   4  -5   0  144.59   16.60
   4  -5   0  131.19   13.30
   4  -5   0  145.79   15.70
   4  -5   0  142.09   32.20
  -4   5   0  154.28   14.60
   3  -5   0   -2.60    3.70
   3  -5   0    2.50    2.20
   3  -5   0   -2.20    3.80
   3  -5   0   -3.50    2.00
  -3   5   0   -1.70    1.40
  -3   5   0    4.30    6.50
   2  -5   0   95.29    8.80
   2  -5   0   88.19   11.90
   2  -5   0   83.49   20.70
   2  -5   0   94.59   14.10
  -2   5   0   88.69   20.80
  -2   5   0   96.19   13.30
  -2   5   0   94.69    8.90
   1  -5   0   -1.50    1.40
   1  -5   0   -2.00    3.20
   1  -5   0   -1.10    0.70
  -1   5   0    0.60    1.20
  -1   5   0   -1.30    0.80
  -1   5   0    0.10    2.60
   0  -5   0    0.60    2.70
   0  -5   0    5.00    4.00
   0   5   0    2.20    0.70
   0   5   0    0.50    1.00
   0   5   0    3.90    4.90
   0   5   0    0.00    2.00
  -1  -5   0    0.90    2.30
  -1  -5   0   -6.20    4.20
   1   5   0    2.60    2.80
   1   5   0    2.00    2.90
  -2  -5   0   80.59   18.00
  -2  -5   0  102.09    8.30
  -2  -5   0  110.09   14.30
  -2  -5   0  128.49   20.30
  -2  -5   0   87.89    6.30
   2   5   0   65.09   16.50
   2   5   0  114.59   14.00
   2   5   0   96.99    6.40
  -3  -5   0    3.80    1.70
  -3  -5   0   -0.60    2.10
  -3  -5   0   -0.90    1.10
   3   5   0   -2.20    1.10
   3   5   0   -3.70    1.80
  -4  -5   0  129.99   11.20
  -4  -5   0  122.09   16.90
   4   5   0  111.79   23.60
   4   5   0  131.79   11.20
  -5  -5   0   -1.60    2.20
  -5  -5   0    4.50    2.30
   5   5   0    3.70    4.50
  -6  -5   0  267.37   21.90
  -6  -5   0  256.37   29.90
   6   5   0  323.77   44.30
   6   5   0  264.17   36.10
  -7  -5   0    1.80    2.80
  -7  -5   0   -3.60    5.20
   7   5   0   -1.60    5.90
   7   5   0   -8.40    6.70
  -8  -5   0   57.79   11.90
  -8  -5   0   52.39   17.10
   8   5   0   34.30   19.40
   8   5   0   34.70   15.80
  -9  -5   0    6.40    6.30
   9   5   0   -0.10    9.10
   9   5   0    1.40    7.90
 -10  -5   0 1672.83  102.79
 -10  -5   0 1888.91  126.89
  10   5   0 2043.10  165.18
  10   5   0 1733.23  130.49
 -11  -5   0    1.30    3.60
 -11  -5   0   -0.80    5.70
  11   5   0  -10.50   10.40
  11   5   0    6.70   17.20
 -12  -5   0    1.60    9.00
  12   5   0   -1.40   10.30
  12   5   0   10.80   19.50
 -13  -5   0  -10.80   11.90
 -13  -5   0    3.60    7.00
  13   5   0  -25.50   25.00
  13   5   0  -11.60   12.50
 -14  -5   0  189.88   34.80
 -14  -5   0  173.48   40.40
  14   5   0  125.89   41.40
  14   5   0  177.88   62.99
  14  -6   0   24.80   33.70
 -14   6   0    8.20    6.90
  13  -6   0    6.50   26.30
  12  -6   0   11.70   11.30
  12  -6   0   18.20   18.70
 -12   6   0   32.90   11.90
  11  -6   0   21.50   19.90
  11  -6   0    5.60    5.90
  10  -6   0    3.10    5.10
 -10   6   0    1.60    7.30
 -10   6   0   -4.90    5.60
   9  -6   0  -11.10   14.30
   9  -6   0   -8.30    8.90
   9  -6   0   -3.40    3.90
  -9   6   0   -4.10    2.10
   8  -6   0  105.29   33.60
   8  -6   0  150.58   19.20
   8  -6   0  152.28   17.50
  -8   6   0  151.28   20.20
  -8   6   0  131.69   17.80
   7  -6   0    2.30    4.40
   7  -6   0    5.10    4.70
   7  -6   0  -11.30    9.30
  -7   6   0   -6.10    3.30
   6  -6   0   80.99   12.90
   6  -6   0   37.50   19.00
   6  -6   0   84.89   13.30
  -6   6   0   65.89   13.30
   5  -6   0   -2.80    7.00
   5  -6   0    3.90    4.20
   5  -6   0   -3.80    4.50
  -5   6   0    1.30    2.60
   4  -6   0   76.49   15.70
   4  -6   0   92.09   13.40
   4  -6   0   96.69   27.30
  -4   6   0  110.09   12.30
   3  -6   0   -3.30    1.60
   3  -6   0   -1.20    3.20
   3  -6   0   -1.00    1.50
   3  -6   0    2.10    2.80
  -3   6   0    4.00    3.90
  -3   6   0   -0.50    1.30
   2  -6   0  117.99   27.70
   2  -6   0  190.98   13.80
   2  -6   0  171.78   22.00
  -2   6   0  197.18   14.10
  -2   6   0  179.08   21.40
   1  -6   0    2.40    4.10
   1  -6   0   -1.00    1.20
   1  -6   0    7.50    5.30
  -1   6   0    1.50    1.70
  -1   6   0   -1.00    1.10
  -1   6   0    3.90    2.50
   0  -6   0 2452.95  132.49
   0  -6   0 2206.28  130.59
   0   6   0 2337.77  130.79
   0   6   0 2303.37  107.89
   0   6   0 2510.15  106.49
  -1  -6   0    2.50    4.70
   1   6   0    4.40    5.10
  -2  -6   0  178.98   10.60
  -2  -6   0  191.08    9.70
  -2  -6   0  198.98   22.10
   2   6   0  177.38   25.10
  -3  -6   0   -1.40    1.30
  -3  -6   0    1.70    2.20
  -3  -6   0   -1.30    2.10
   3   6   0   -2.10    4.40
   3   6   0    1.10    1.10
  -4  -6   0  117.89   17.50
  -4  -6   0  116.29   13.50
  -4  -6   0  111.69    9.80
   4   6   0   85.99    9.00
   4   6   0  139.09   29.10
  -5  -6   0    4.70    2.20
  -5  -6   0   -8.50    4.20
  -5  -6   0    0.40    3.00
   5   6   0   -0.90    2.50
   5   6   0    1.60    4.10
  -6  -6   0   66.29    9.40
  -6  -6   0   59.59   16.70
   6   6   0   78.49   25.70
   6   6   0   77.59   23.10
  -7  -6   0   -1.00    4.00
  -7  -6   0   -2.60    3.00
   7   6   0   -3.50    8.40
   7   6   0    2.80    8.40
  -8  -6   0  179.58   27.90
  -8  -6   0  145.39   17.50
   8   6   0  181.88   44.80
   8   6   0  154.08   36.10
  -9  -6   0    0.00    4.50
  -9  -6   0    6.80    6.00
   9   6   0   -3.20    9.60
   9   6   0   -3.60   12.30
 -10  -6   0  -10.00    4.90
 -10  -6   0   -3.00   12.30
  10   6   0    7.90   11.60
  10   6   0    9.30   13.30
 -11  -6   0   -8.90    5.40
 -11  -6   0   -4.70    4.20
 -12  -6   0    6.90    7.80
 -12  -6   0   20.50   10.60
  12   6   0   15.80   25.10
  12   6   0   29.20   26.40
 -13  -6   0   11.40    8.50
 -13  -6   0  -17.70   10.40
  13   6   0  -39.10   22.10
  13   6   0  -14.30   19.40
 -14  -6   0    6.70   10.80
 -14  -6   0   21.30   10.70
  14   6   0    5.30   14.00
  14   6   0   25.60   33.20
  14  -7   0    6.30   39.30
 -14   7   0   54.99   17.70
  13  -7   0   12.50   26.50
  12  -7   0  386.06   34.50
  12  -7   0  324.87   74.99
 -12   7   0  432.76   44.10
  11  -7   0   -9.50   13.50
  11  -7   0    4.00    8.30
 -11   7   0   -4.20    4.00
  10  -7   0  308.07   72.09
  10  -7   0  341.07   31.80
 -10   7   0  368.56   36.80
   9  -7   0   -5.50    5.90
   9  -7   0   12.50   17.10
   9  -7   0   -1.40   10.70
  -9   7   0    5.20    5.50
   8  -7   0   49.30   26.90
   8  -7   0   35.30   10.60
   8  -7   0   35.60   12.00
  -8   7   0   19.80    8.70
   7  -7   0   -5.90    7.20
   7  -7   0   -4.50    3.60
   7  -7   0    5.10   12.90
  -7   7   0    2.00    3.70
   6  -7   0  126.59   16.80
   6  -7   0   95.89   19.70
   6  -7   0   87.79   32.30
  -6   7   0   93.49   14.40
   5  -7   0    1.20    3.60
   5  -7   0    8.60    6.10
   5  -7   0   -1.90    7.60
  -5   7   0   -4.60    2.20
   4  -7   0   14.90    7.50
   4  -7   0   20.20   10.30
   4  -7   0   11.10    9.50
  -4   7   0   22.10    6.90
  -4   7   0    9.60    6.20
   3  -7   0   -1.00    1.90
   3  -7   0    2.70    7.60
   3  -7   0   -2.40    1.70
   3  -7   0    2.30    6.20
  -3   7   0   -2.30    2.00
  -3   7   0   -1.70    3.20
   2  -7   0  162.88   12.80
   2  -7   0  125.79   28.90
   2  -7   0  151.08   22.60
  -2   7   0  162.08   21.50
  -2   7   0  162.68   13.20
  -2   7   0  188.08   17.40
   1  -7   0   -2.00    1.00
   1  -7   0   -4.60    2.40
  -1   7   0    0.30    1.40
  -1   7   0   -6.00    3.10
  -1   7   0    4.60    2.50
   0  -7   0    1.60    3.50
   0   7   0    3.80    5.10
   0   7   0    1.80    0.90
  -1  -7   0    2.40    3.50
   1   7   0   -1.30    3.90
  -2  -7   0  200.88   24.40
   2   7   0  194.38   28.00
  -3  -7   0   -0.10    2.20
  -3  -7   0   -3.30    1.70
   3   7   0   -6.20    4.90
  -4  -7   0   19.60    6.10
  -4  -7   0   17.40    4.30
  -4  -7   0   23.50    9.50
   4   7   0   14.80    4.00
   4   7   0   15.90    9.30
  -5  -7   0    0.40    2.00
  -5  -7   0    2.00    3.60
  -5  -7   0   -4.90    3.90
   5   7   0    2.20    2.60
   5   7   0   -1.10    2.50
  -6  -7   0  119.39   16.40
  -6  -7   0  112.09   19.50
  -6  -7   0  108.79   12.40
   6   7   0  105.09   12.50
   6   7   0  101.99   28.20
  -7  -7   0   -4.50    2.50
  -7  -7   0    1.40    4.40
   7   7   0    0.40    4.70
  -8  -7   0   30.30   12.00
  -8  -7   0   28.10    9.20
   8   7   0   45.40   18.80
   8   7   0   46.90   23.20
  -9  -7   0   -1.60    7.80
   9   7   0    5.40   10.70
 -10  -7   0  411.66   50.29
 -10  -7   0  393.76   36.20
  10   7   0  470.55   74.09
  10   7   0  467.25   61.39
 -11  -7   0   -6.50    4.10
  11   7   0  -11.20   13.60
 -12  -7   0  452.95   59.89
 -12  -7   0  478.75   44.00
  12   7   0  621.44   93.49
  12   7   0  428.76   64.49
 -13  -7   0   -6.70    8.00
 -13  -7   0    0.20    8.40
  13   7   0  -10.90   18.50
  13   7   0   43.00   34.30
 -14  -7   0   53.29   26.10
 -14  -7   0   96.39   18.90
  14   7   0   31.30   27.10
  14   7   0   96.69   40.70
 -13   8   0    9.60    6.30
  12  -8   0   -0.40   10.70
  12  -8   0    0.20   24.80
 -12   8   0   26.90   14.40
  11  -8   0    3.00    8.10
  11  -8   0   -3.30   19.70
 -11   8   0   -4.70    5.70
  10  -8   0    8.10    7.70
  10  -8   0   22.00   19.10
 -10   8   0    3.10    4.40
   9  -8   0   -0.10   14.60
  -9   8   0    1.80    6.00
   8  -8   0   64.69   14.80
   8  -8   0    2.60   22.90
  -8   8   0   58.19   16.40
   7  -8   0    4.00    5.60
   7  -8   0  -12.10    6.90
  -7   8   0   -1.20    3.80
   6  -8   0   87.49   32.10
   6  -8   0  115.89   17.20
  -6   8   0  131.19   16.70
   5  -8   0   -1.00    7.00
   5  -8   0    0.20    4.00
  -5   8   0    5.70    3.00
   4  -8   0  228.28   24.60
   4  -8   0  183.78   41.90
  -4   8   0  246.38   20.80
  -4   8   0  244.98   27.00
   3  -8   0    1.60    2.70
   3  -8   0   -7.60    5.80
   3  -8   0   -5.50    2.90
  -3   8   0    3.30    5.30
  -3   8   0   -1.70    2.80
  -3   8   0   -5.60    3.30
   2  -8   0  351.16   21.80
   2  -8   0  267.77   39.80
  -2   8   0  345.77   27.40
  -2   8   0  321.17   34.50
  -2   8   0  359.26   22.40
   1  -8   0   -1.60    5.30
  -1   8   0   -0.90    5.60
  -1   8   0    0.30    1.60
  -1   8   0   -3.20    2.50
   0  -8   0 4248.57  243.18
   0   8   0 5133.09  247.28
  -1  -8   0   -1.00    3.70
   1   8   0    4.70    7.30
  -2  -8   0  340.97   36.00
   2   8   0  304.37   38.40
  -3  -8   0   -2.50    2.60
  -4  -8   0  238.18   15.00
  -4  -8   0  218.18   18.40
  -4  -8   0  227.28   28.30
   4   8   0  217.48   34.50
  -5  -8   0    1.00    4.40
  -5  -8   0    9.10    4.70
  -5  -8   0   -0.60    1.80
   5   8   0   -0.90    2.20
   5   8   0   -3.30    4.50
  -6  -8   0  117.79   24.90
  -6  -8   0  133.79   18.00
  -6  -8   0  137.39   13.10
   6   8   0  138.49   34.00
   6   8   0   95.49   12.30
  -7  -8   0    3.20    6.70
   7   8   0    0.40    9.20
  -8  -8   0   54.79   18.30
  -8  -8   0   54.89   12.70
   8   8   0  102.99   30.30
  -9  -8   0    6.90    8.60
  -9  -8   0   -7.80    4.50
   9   8   0  -17.50   10.50
 -10  -8   0   -1.60    9.40
 -10  -8   0    8.90    6.70
  10   8   0   13.50   14.70
 -11  -8   0   14.40    8.70
 -11  -8   0   -6.60    9.40
  11   8   0   36.70   14.70
  11   8   0   23.90   18.00
 -12  -8   0   20.20    9.70
 -12  -8   0  -13.40   13.50
  12   8   0    4.50   24.90
  12   8   0   51.29   23.10
 -13  -8   0    7.40   10.00
 -13  -8   0    2.60   14.00
  13   8   0  -13.20   21.50
  13   8   0   43.60   31.40
  13  -9   0   19.10   30.50
 -13   9   0    8.90   10.10
  12  -9   0   14.50   25.60
 -12   9   0    2.40    9.40
  11  -9   0   -8.90    8.90
  11  -9   0    4.00   21.70
 -11   9   0    2.60    6.90
  10  -9   0  718.03   53.29
  10  -9   0  807.12  107.59
 -10   9   0  815.72   61.99
   9  -9   0   -2.90   17.10
   9  -9   0   -0.70    7.50
  -9   9   0   -4.30    4.90
   8  -9   0  255.97   28.20
   8  -9   0  219.18   56.29
  -8   9   0  229.38   26.90
   7  -9   0    3.90    6.10
   7  -9   0    7.20   13.50
  -7   9   0    5.00    4.30
   6  -9   0  191.68   23.80
   6  -9   0  221.78   54.79
  -6   9   0  203.88   21.60
   5  -9   0    8.40   10.70
   5  -9   0   -3.20    3.80
   4  -9   0  148.19   20.60
   4  -9   0  120.79   35.40
  -4   9   0  151.98   22.30
  -4   9   0  183.28   17.10
   3  -9   0   -2.70    1.50
  -3   9   0    0.50    2.40
  -3   9   0    4.00    5.70
  -3   9   0   -9.80    4.40
   2  -9   0  165.98   36.90
   2  -9   0  220.38   16.00
  -2   9   0  242.08   16.70
  -2   9   0  217.18   28.50
  -2   9   0  198.78   20.50
   1  -9   0   -5.20    3.70
  -1   9   0   -1.20    2.40
  -1   9   0    2.80    1.40
  -1   9   0    2.30    5.80
   0  -9   0    7.10    6.50
   0   9   0   -2.80    5.70
  -1  -9   0   -0.90    5.50
   1   9   0   -2.30    4.80
  -2  -9   0  228.38   30.30
   2   9   0  216.28   33.30
  -3  -9   0   -1.70    3.40
   3   9   0    3.20    4.70
  -4  -9   0  150.08    9.70
  -4  -9   0  162.08   24.90
  -4  -9   0  132.49   11.30
   4   9   0  115.89   30.60
  -5  -9   0    0.00    4.40
  -5  -9   0    7.30    4.70
   5   9   0    7.40    9.70
  -6  -9   0  204.58   22.10
  -6  -9   0  187.38   16.30
  -6  -9   0  177.38   28.00
   6   9   0  188.08   41.90
  -7  -9   0   -4.40    4.00
  -7  -9   0    5.00    3.20
   7   9   0   -0.30    8.60
  -8  -9   0  198.48   20.30
  -8  -9   0  236.68   35.60
   8   9   0  206.68   47.20
  -9  -9   0   17.00   13.50
  -9  -9   0   10.80    6.40
   9   9   0   16.50   19.10
 -10  -9   0  683.13   53.29
 -10  -9   0  959.30   82.49
  10   9   0  881.51   93.69
 -11  -9   0   11.40    7.10
 -11  -9   0  -14.50   11.70
 -12  -9   0    9.00    9.80
 -12  -9   0   20.60   16.30
  12   9   0   42.10   30.20
 -13  -9   0  -15.20    7.30
 -13  -9   0   -1.20    7.00
  13   9   0   24.30   17.80
  12 -10   0   68.39   39.90
 -12  10   0   76.39   18.30
  11 -10   0   -2.50    7.40
  11 -10   0  -33.20   18.80
 -11  10   0  -11.70    6.70
  10 -10   0   16.10    8.70
  10 -10   0  -20.00   14.20
 -10  10   0   17.30   10.30
   9 -10   0    5.40   16.60
   9 -10   0   13.40    9.10
  -9  10   0  -10.80    6.00
   8 -10   0  216.48   27.00
   8 -10   0  122.89   44.70
  -8  10   0  221.88   26.20
   7 -10   0    9.50   16.10
   6 -10   0    0.70    5.60
   6 -10   0  -19.70   11.00
  -6  10   0   -3.40    4.40
   5 -10   0   -1.70    5.00
   5 -10   0  -12.30   10.40
  -5  10   0   -3.10    3.30
   4 -10   0   58.89   14.90
   4 -10   0   40.50   20.10
  -4  10   0   66.19   18.20
  -4  10   0   83.29   11.20
   3 -10   0    1.30    3.30
   3 -10   0    1.20    3.40
   3 -10   0   -5.50    7.30
  -3  10   0    1.50    2.70
  -3  10   0    6.80    6.20
  -2  10   0 1047.80   53.59
  -2  10   0  994.30   76.49
  -2  10   0  995.10   59.69
   1 -10   0   -6.90    7.80
  -1  10   0   -2.20    2.90
  -1  10   0   17.50    6.60
  -1  10   0    3.10    1.80
   0 -10   0  658.03   65.69
   0  10   0  749.03   65.89
  -1 -10   0    0.10    4.50
   1  10   0   -8.10    3.70
  -2 -10   0  974.20   78.89
   2  10   0 1084.29   88.29
  -3 -10   0   -0.30    4.40
   3  10   0    9.10    8.30
  -4 -10   0   62.09   19.00
   4  10   0   59.79   22.70
  -5 -10   0    2.00    1.90
  -5 -10   0    0.20    3.00
  -5 -10   0    0.20    3.50
   5  10   0   -7.40    8.40
  -6 -10   0    7.60    2.90
  -6 -10   0    1.90    8.20
  -6 -10   0    9.00    6.40
   6  10   0  -14.50   12.20
  -7 -10   0    5.20    8.80
  -7 -10   0   -2.30    7.60
  -7 -10   0   -1.40    3.50
   7  10   0    7.10   12.50
  -8 -10   0  174.48   18.60
  -8 -10   0  182.78   37.10
   8  10   0  209.38   47.30
  -9 -10   0  -14.60    8.20
  -9 -10   0  -11.90    5.10
   9  10   0   10.80    8.80
 -10 -10   0   15.10   10.00
 -10 -10   0   -5.80    6.70
  10  10   0   13.10   19.50
 -11 -10   0  -14.10    8.10
  11  10   0   -2.50   16.50
 -12 -10   0   70.39   26.80
 -12 -10   0   71.39   15.00
  12  10   0   27.20   16.00
  12 -11   0  286.27   79.79
 -12  11   0  289.07   37.20
  11 -11   0   32.50   36.30
 -11  11   0    2.80    9.70
  10 -11   0   31.40   24.50
 -10  11   0   13.80    7.10
   9 -11   0  -21.10   19.60
   9 -11   0   -2.40    9.40
  -9  11   0    1.00    7.90
   8 -11   0   26.50   12.40
   8 -11   0  -15.60   21.40
  -8  11   0   17.20   10.20
   7 -11   0  -11.60    5.90
   7 -11   0   -3.10   11.50
   6 -11   0   10.20    5.50
   6 -11   0   26.40   22.90
  -6  11   0   10.50    8.30
   5 -11   0   10.10   15.20
   4 -11   0    7.50    6.80
   4 -11   0   10.60   14.20
  -4  11   0    6.40    7.80
  -4  11   0    9.80    5.10
   3 -11   0   -1.60    4.90
   3 -11   0   -4.60    2.50
   3 -11   0    6.50   12.00
  -3  11   0   12.30    9.10
  -3  11   0    9.60    8.20
  -3  11   0    1.80    2.70
   2 -11   0  526.35   67.49
  -2  11   0  732.33   38.10
  -2  11   0  608.54   58.79
  -2  11   0  683.73   44.00
   1 -11   0   -1.60    8.00
  -1  11   0   -4.40    8.10
  -1  11   0   -3.70    2.10
   0 -11   0    1.80    8.40
   0  11   0   27.10   12.90
  -1 -11   0    5.20    5.30
   1  11   0   -6.50    3.70
  -2 -11   0  544.95   56.89
   2  11   0  576.14   62.49
  -3 -11   0   -2.50    7.30
  -4 -11   0    2.60    7.70
   4  11   0    4.00   12.40
  -5 -11   0   -2.80    7.10
   5  11   0   -2.00    7.30
  -6 -11   0   -4.30    8.80
  -6 -11   0    9.50    2.70
  -6 -11   0   11.30    5.20
   6  11   0    5.80    6.70
  -7 -11   0    4.60    4.50
  -7 -11   0   -5.00    8.50
   7  11   0    6.30    6.40
  -8 -11   0    1.30    7.10
   8  11   0    5.80   16.70
  -9 -11   0   -4.70    7.20
  -9 -11   0   -4.80    5.10
   9  11   0    5.20   11.40
 -10 -11   0  -15.20   10.60
 -10 -11   0    3.70    8.60
  10  11   0  -26.50   21.10
 -11 -11   0    9.00    8.90
 -11 -11   0   -8.40   14.90
  11  11   0  -24.60   17.70
 -12 -11   0  266.17   44.30
 -12 -11   0  241.68   28.70
  12  11   0  242.68   59.49
  11 -12   0  -26.10   17.10
 -11  12   0   20.50    9.10
  10 -12   0  -14.60   11.20
  10 -12   0  -37.70   24.10
   9 -12   0    8.70    9.70
   9 -12   0   17.70   17.10
  -9  12   0   -1.40    9.50
   8 -12   0   49.20   16.10
   8 -12   0   39.50   25.30
  -8  12   0   53.69   14.80
   7 -12   0  -10.20   17.80
   7 -12   0   -2.20    8.10
  -7  12   0    2.80    5.10
   6 -12   0   -2.20    5.10
   6 -12   0   -4.00   16.90
  -6  12   0    1.10    5.80
   5 -12   0   -4.50   11.00
   5 -12   0   17.20    6.70
  -5  12   0   -2.90    7.20
  -5  12   0   -1.70    4.60
   4 -12   0    8.50   10.30
   4 -12   0   13.40   10.50
  -4  12   0   -6.90    8.90
   3 -12   0    1.50    7.40
   3 -12   0    2.80    5.90
  -3  12   0   14.20    7.90
  -3  12   0   23.40    7.60
  -3  12   0   -3.40    3.40
   2 -12   0  526.65   71.09
  -2  12   0  628.84   63.49
  -2  12   0  832.82   41.10
  -2  12   0  759.42   45.50
   1 -12   0    2.50    9.80
  -1  12   0    0.00    7.90
   0 -12   0  827.52   82.09
   0  12   0  921.41   80.49
   1  12   0    5.20    8.90
  -2 -12   0  657.73   67.79
   2  12   0  704.53   73.39
  -3 -12   0   -2.10    6.20
   3  12   0    0.20    5.10
  -4 -12   0   -5.70    5.00
   4  12   0    4.70    9.50
  -5 -12   0   -5.70    6.40
   5  12   0    4.30   15.20
  -6 -12   0    4.20    9.30
   6  12   0   -2.10    5.30
  -7 -12   0   -0.80    6.00
   7  12   0  -12.70   10.80
  -8 -12   0   62.89   21.70
  -8 -12   0   65.09    9.00
   8  12   0   48.10   23.40
  -9 -12   0   19.20   16.30
  -9 -12   0   11.90    6.00
   9  12   0   -0.30   19.50
 -10 -12   0   23.30    8.40
 -10 -12   0   17.60   14.30
  10  12   0   -1.50   11.60
 -11 -12   0    7.30    9.20
 -11 -12   0  -21.30   10.60
  11  12   0   47.70   25.60
  10 -13   0  232.68   70.59
 -10  13   0  272.17   34.90
   9 -13   0   14.10   21.30
   9 -13   0   -6.20   14.10
  -9  13   0    8.20   10.90
   8 -13   0   -7.70   10.90
   8 -13   0   -5.50   16.50
  -8  13   0   -8.60   10.10
   7 -13   0   -1.60   10.70
   7 -13   0    9.10   15.90
  -7  13   0    9.20    6.60
   6 -13   0   -4.50   22.70
   6 -13   0   42.30   14.90
  -6  13   0   45.30   12.00
   5 -13   0    0.30   20.00
   5 -13   0   10.10    8.40
  -5  13   0   -1.40    8.80
  -5  13   0   -4.10    6.90
   4 -13   0  125.59   39.00
   4 -13   0  126.19   26.20
  -4  13   0  144.09   16.90
  -4  13   0  134.59   30.30
   3 -13   0    6.70    7.00
   3 -13   0   -7.90    9.70
  -3  13   0    7.90    4.00
  -3  13   0   21.60   10.00
  -3  13   0   -7.70    8.80
   2 -13   0  135.19   39.30
   2 -13   0  122.19   28.00
  -2  13   0  176.98   38.40
  -2  13   0  164.98   15.80
  -2  13   0  200.98   14.40
  -1  13   0    8.60    9.90
   0 -13   0    6.80   13.00
   0  13   0   32.30   15.20
  -1 -13   0   -2.30   10.70
   1  13   0   -8.00    6.50
  -2 -13   0   94.09   29.50
   2  13   0  133.99   35.10
  -3 -13   0    8.30    8.60
  -4 -13   0  120.09   33.40
   4  13   0  139.49   39.50
  -5 -13   0   -3.00    7.60
   5  13   0   -4.60   14.40
  -6 -13   0   33.70   14.80
   6  13   0   50.29   21.70
  -7 -13   0    6.90   11.10
   7  13   0   -2.30   16.00
  -8 -13   0    0.30    4.90
  -9 -13   0    3.70   11.70
   9  13   0    9.40   13.00
 -10 -13   0  246.18   51.59
  10  13   0  265.87   61.39
 -10  14   0   -2.80   11.90
   9 -14   0    5.80   21.20
   9 -14   0   -8.60   13.50
  -9  14   0    0.50   10.50
   8 -14   0   57.19   30.90
   8 -14   0   71.99   22.50
  -8  14   0   59.69   16.30
   7 -14   0  -17.30   16.80
   7 -14   0    2.30   12.50
  -7  14   0   -6.50    8.30
   6 -14   0   17.00   18.40
   6 -14   0   11.00   11.70
  -6  14   0   37.30   10.60
   5 -14   0   -2.60    8.60
   5 -14   0   -7.50   12.10
  -5  14   0   -3.60    7.20
  -5  14   0  -16.90   12.70
   4 -14   0   -8.40   12.00
   4 -14   0   -4.20    8.50
  -4  14   0    3.50    5.30
  -4  14   0   -8.30    8.70
   3 -14   0  -18.20   13.60
   3 -14   0   -1.00    7.50
  -3  14   0    7.20   11.60
  -3  14   0   -4.00    5.10
  -3  14   0  -18.40    9.70
   2 -14   0   86.09   33.50
   2 -14   0  109.39   25.10
  -2  14   0   91.99   25.70
   1 -14   0  -10.30    8.60
  -1  14   0   -6.60   12.20
   0 -14   0  310.57   50.99
  -1 -14   0   -6.00    7.00
   1  14   0    6.70   15.20
  -2 -14   0   77.69   28.90
   2  14   0   78.39   29.00
  -3 -14   0   -9.80    9.80
   3  14   0    9.20   18.40
  -4 -14   0   15.70    9.10
   4  14   0  -20.80   13.70
  -5 -14   0   -7.70    7.40
   5  14   0  -17.20    9.70
  -6 -14   0   30.10   16.00
   6  14   0   37.50   24.20
  -7 -14   0   -0.20   14.90
   7  14   0  -12.10   13.60
  -8 -14   0   53.89   24.10
   8  14   0   64.19   23.00
  -9 -14   0   17.80   20.40
   9  14   0  -12.90   11.40
   8 -15   0   37.30   35.20
   8 -15   0   19.00   15.90
  -8  15   0  -10.40   13.80
   7 -15   0  -11.60   16.30
  -7  15   0    3.10   10.80
   6 -15   0   -0.60   14.90
   6 -15   0    0.80   21.80
   5 -15   0   -4.50   11.50
   5 -15   0   15.80   22.00
  -5  15   0   -8.00   10.70
  -5  15   0   13.30    8.70
   4 -15   0  -15.10   17.60
   4 -15   0   17.80    8.90
  -4  15   0   22.40    8.90
  -4  15   0  -12.30   10.00
   3 -15   0   -4.90    8.70
   3 -15   0   -0.70   13.80
  -3  15   0  -14.20   13.60
   2 -15   0  -18.00   11.20
   2 -15   0   -1.30    8.50
  -2  15   0    3.50   10.60
  -1  15   0   24.60   16.40
   0 -15   0  -10.80   11.50
   0  15   0   -5.50    8.60
  -1 -15   0   -0.30    9.90
   1  15   0    2.00   14.10
  -2 -15   0    4.50    9.30
   2  15   0    5.40    9.60
  -3 -15   0   -5.10    6.60
   3  15   0  -25.00   16.00
  -4 -15   0    3.00   15.20
   4  15   0    5.80   20.10
  -5 -15   0   -1.70    9.60
   5  15   0    9.30   12.60
  -6 -15   0  -10.40    6.50
   6  15   0    0.70   13.70
  -7 -15   0    2.80   18.30
   7  15   0    6.00   18.00
  -8 -15   0   -6.50   12.30
   8  15   0   -8.00   21.90
   7 -16   0  -13.60   16.10
   7 -16   0  -20.60   14.20
  -7  16   0    7.70   13.40
   6 -16   0  132.39   28.00
   6 -16   0  127.29   48.20
  -6  16   0  106.19   22.60
   5 -16   0   24.70   20.70
   5 -16   0    0.50   11.70
  -5  16   0    5.40   14.60
   4 -16   0    3.80   12.20
   4 -16   0   -2.30    9.90
  -4  16   0   -9.00   11.30
   3 -16   0    4.30   11.80
   3 -16   0   -7.10    9.30
  -3  16   0   -1.70   13.60
   2 -16   0   14.20    9.70
   2 -16   0    7.50   22.70
  -2  16   0    6.40   16.40
   1 -16   0    2.00   10.40
   1 -16   0   -8.90   14.20
  -1  16   0  -12.10   13.90
   0 -16   0   64.39   28.40
   0  16   0   84.49   31.50
  -1 -16   0    7.70   13.90
   1  16   0    9.10   15.90
  -2 -16   0   -1.30   10.90
   2  16   0   13.60   18.10
   3  16   0   22.00   19.70
  -4 -16   0   -0.60    9.50
   4  16   0  -20.80   10.00
  -5 -16   0   -9.90   15.40
   5  16   0  -38.20   16.60
  -6 -16   0  107.29   30.30
   6  16   0   82.89   32.40
  -7 -16   0  -14.60   16.80
   7  16   0  -30.10   20.60
   5 -17   0    0.50   15.90
   5 -17   0   16.00   19.80
   4 -17   0  -14.50   17.90
   4 -17   0    9.00    8.50
  -4  17   0   27.50   21.10
   3 -17   0   -9.20   16.10
  -3  17   0   -0.60   14.80
   2 -17   0   12.20   13.20
   2 -17   0   60.39   31.10
  -2  17   0   -0.10   13.10
   1 -17   0  -12.40   17.40
  -1  17   0  -11.10    8.90
   0 -17   0  -11.70    9.60
   0  17   0   10.40   22.40
  -1 -17   0  -11.80   11.30
   1  17   0    9.40   20.50
  -2 -17   0  -11.30   13.50
   2  17   0   41.80   21.60
  -3 -17   0   -6.80   15.70
   3  17   0    3.60   16.50
  -4 -17   0   -1.20   16.00
   4  17   0  -13.80   11.50
  -5 -17   0    3.30   15.00
   5  17   0   -3.50   23.60
   3 -18   0   -8.40   13.60
   3 -18   0    2.40   16.60
  -3  18   0    2.00   16.50
   2 -18   0   10.20   23.70
   2 -18   0   17.90   10.80
  -2  18   0  -22.40   17.30
   1 -18   0   -6.30   12.00
  -1  18   0   17.40   21.20
   0 -18   0   38.90   20.00
   0 -18   0   39.60   26.00
   0  18   0   -6.60   23.20
  -1 -18   0   28.90   14.70
   1  18   0   -3.80   20.30
  -2 -18   0    3.00   22.50
  -3 -18   0  -11.40   12.00
   3  18   0  -16.80   16.60
   3  18  -1   -2.10   23.60
  -3 -18   1    3.30   24.40
   2  18  -1   49.40   23.60
  -2 -18   1   18.40   18.70
   1  18  -1  -33.00   17.20
  -1 -18   1  -13.20   17.50
   0  18  -1  158.58   43.90
   0 -18   1   97.09   37.00
   0 -18   1  129.09   32.30
  -1  18  -1   35.80   21.30
   1 -18   1  -15.90   12.20
   1 -18   1   -5.50   17.30
  -2  18  -1   53.39   27.40
   2 -18   1   54.99   25.50
   2 -18   1    8.90   19.70
  -3  18  -1  -36.80   16.00
   3 -18   1   15.30   21.30
   3 -18   1   -4.70   16.80
   5  17  -1   18.70   12.40
  -5 -17   1   24.90   16.60
   4  17  -1   13.60   19.10
  -4 -17   1   47.10   16.40
   3  17  -1    2.40   21.70
  -3 -17   1   -6.10   17.00
   2  17  -1   75.99   30.60
   1  17  -1  -10.30   16.30
  -1 -17   1   -2.90   16.10
   0  17  -1   17.10   20.80
   0 -17   1   -7.30    9.70
   0 -17   1    5.70   18.10
  -1  17  -1   21.70   23.40
   1 -17   1    1.50    9.00
   1 -17   1  -20.70   10.10
  -2  17  -1   47.30   22.50
   2 -17   1   54.69   28.70
   2 -17   1   39.20   18.90
  -3  17  -1    7.80   15.70
   3 -17   1    4.10   16.20
   3 -17   1    7.60   11.30
  -4  17  -1   42.10   21.20
   4 -17   1  -23.60   13.50
   4 -17   1  -23.20   20.70
   5 -17   1  -10.00   27.30
   5 -17   1   31.20   20.20
   7  16  -1  -14.80   10.70
  -7 -16   1   14.10   14.00
   6  16  -1   11.10   17.20
  -6 -16   1    9.70   11.90
   5  16  -1    9.60   17.60
  -5 -16   1    8.20   20.20
   4  16  -1   64.79   33.70
  -4 -16   1   26.60   21.50
   3  16  -1   -0.20   17.40
  -3 -16   1  -14.90   10.30
   2  16  -1   78.99   35.80
  -2 -16   1   78.89   31.50
   1  16  -1  254.47   53.89
  -1 -16   1  176.78   46.00
   0  16  -1  768.52   82.29
   0 -16   1  603.84   79.59
  -1  16  -1  259.17   53.09
   1 -16   1  300.87   39.10
   1 -16   1  195.48   53.69
  -2  16  -1  122.39   35.80
   2 -16   1   54.69   33.20
   2 -16   1   95.29   27.70
  -3  16  -1   29.60   18.30
   3 -16   1    1.60    8.80
   3 -16   1   -2.40   10.60
  -4  16  -1   82.39   29.90
   4 -16   1   94.89   24.80
   5 -16   1   23.50   23.10
   5 -16   1    9.60   14.90
  -6  16  -1  -19.50   13.10
   6 -16   1  -18.50   17.90
   6 -16   1   -1.10   14.70
  -7  16  -1    4.80   13.30
   7 -16   1   32.30   13.20
   7 -16   1  -38.30   21.80
   8  15  -1   14.40   20.70
  -8 -15   1   -6.30   13.80
   7  15  -1    0.00   11.70
  -7 -15   1   -4.90   11.20
   6  15  -1   -5.40   13.30
  -6 -15   1   10.20   18.70
   5  15  -1  -12.40   11.70
  -5 -15   1    1.50   15.20
   4  15  -1   -9.10   13.10
  -4 -15   1   -2.50   12.80
  -3 -15   1   -5.70   14.30
   2  15  -1   24.70   17.80
  -2 -15   1    6.90   15.70
   1  15  -1  134.59   36.20
  -1 -15   1   65.49   29.50
   0  15  -1  -10.10    8.30
   0 -15   1  -13.80   10.70
  -1  15  -1  107.69   33.30
   1 -15   1   72.69   24.20
   1 -15   1   50.89   28.50
  -2  15  -1   22.80   18.00
   2 -15   1   26.00   15.50
   2 -15   1    1.20   15.30
  -3  15  -1  -19.90   11.50
  -3  15  -1   -6.70    6.10
   3 -15   1    2.70    9.80
   3 -15   1   -1.90   15.10
  -4  15  -1   -8.80    6.10
  -4  15  -1   10.20   15.40
   4 -15   1   -0.30   11.00
  -5  15  -1    8.00    9.20
   5 -15   1   -1.80   21.50
   5 -15   1   11.10   11.10
  -6  15  -1   10.20   11.90
   6 -15   1   -6.70   20.80
   6 -15   1   -3.00   12.20
  -7  15  -1  -15.10   10.30
   7 -15   1  -28.20   19.20
   7 -15   1    4.40   13.00
  -8  15  -1  -29.70   12.60
   8 -15   1   46.20   17.20
   8 -15   1    1.30   17.70
   9  14  -1    7.10   17.00
  -9 -14   1   53.29   19.20
   8  14  -1  -24.30   16.60
  -8 -14   1  -12.50   11.30
   7  14  -1    1.70   11.60
   6  14  -1   11.40   17.80
  -6 -14   1    3.30   14.90
   5  14  -1   13.40   12.30
  -5 -14   1   17.80   17.60
   4  14  -1  -25.50   11.60
   3  14  -1  -14.40   11.80
  -3 -14   1   -4.50   10.00
   2  14  -1    3.30   11.00
  -2 -14   1   12.50   11.10
   1  14  -1   60.29   25.40
  -1 -14   1   49.00   22.20
   0  14  -1   14.60   15.60
   0 -14   1    3.00   14.50
  -1  14  -1   28.10   18.10
   1 -14   1    8.20   19.30
  -2  14  -1   13.20   16.20
   2 -14   1   17.10   15.30
   2 -14   1   16.30    8.80
  -3  14  -1    7.50   10.60
  -3  14  -1   -4.40    5.30
  -3  14  -1   16.50   11.70
   3 -14   1   -6.00   14.50
   3 -14   1    6.50    9.50
  -4  14  -1   19.10    5.80
  -4  14  -1   -2.30   10.20
   4 -14   1    6.90   12.00
   4 -14   1  -10.90    9.80
  -5  14  -1    2.10    7.80
   5 -14   1   13.70   19.10
   5 -14   1   20.20   14.90
  -6  14  -1  -12.70    5.70
   6 -14   1   -0.50   21.50
  -7  14  -1  -14.00    8.30
   7 -14   1  -25.90   15.90
   7 -14   1  -20.30   12.10
  -8  14  -1   12.40   10.40
   8 -14   1   -1.90   14.80
   8 -14   1   34.10   21.20
  -9  14  -1   44.30   15.90
   9 -14   1   11.00   13.50
   9 -14   1   -5.10   26.60
  10  13  -1   73.59   33.40
 -10 -13   1   96.59   28.10
   9  13  -1  128.49   39.10
   8  13  -1  123.19   40.20
  -8 -13   1   98.89   28.40
   7  13  -1   31.70   26.70
  -7 -13   1   29.40   17.50
   6  13  -1    4.70   13.20
  -6 -13   1   21.10   15.40
   5  13  -1   26.90   16.60
  -5 -13   1  -13.50    9.50
   4  13  -1  -13.70   13.20
  -4 -13   1   -1.00    5.60
   3  13  -1   12.70   15.40
  -3 -13   1   16.00    9.50
   2  13  -1   20.90   17.50
  -2 -13   1   13.20   14.40
   1  13  -1   40.20   17.70
  -1 -13   1   48.80   17.30
   0  13  -1   17.00   13.50
  -1  13  -1   17.10   14.60
   1 -13   1   31.40   19.80
  -2  13  -1   30.30   16.50
  -2  13  -1   44.40    8.90
  -2  13  -1   38.10    7.50
   2 -13   1   28.00   14.90
   2 -13   1   21.70   17.00
  -3  13  -1   17.30   10.20
  -3  13  -1   12.40    9.60
  -3  13  -1   13.20    5.20
   3 -13   1   -5.60    6.70
   3 -13   1    1.60   10.80
  -4  13  -1   23.60   15.50
  -4  13  -1   19.50    8.10
   4 -13   1    6.30   10.10
  -5  13  -1   -9.10    5.80
   5 -13   1    1.50   17.30
   5 -13   1   10.90    9.60
  -6  13  -1   35.70   11.90
   6 -13   1    4.80   10.10
   6 -13   1   20.80   17.80
  -7  13  -1   49.70   12.70
   7 -13   1   42.70   27.80
   7 -13   1   38.90   13.60
  -8  13  -1  115.69   24.50
   8 -13   1   99.99   36.60
   8 -13   1  109.89   23.50
  -9  13  -1  192.38   33.00
   9 -13   1  135.39   48.40
   9 -13   1  213.18   29.50
 -10  13  -1   98.49   25.80
  10 -13   1   75.89   21.40
  10 -13   1   76.89   37.10
  11  12  -1  -37.20   21.20
 -11 -12   1   -6.00   16.40
 -11 -12   1   -7.90    8.50
  10  12  -1   -6.70   12.60
 -10 -12   1    7.90   16.90
 -10 -12   1    6.70    7.40
   9  12  -1  477.55   71.69
  -9 -12   1  414.96   31.00
  -9 -12   1  463.45   57.09
   8  12  -1   41.00   14.60
  -8 -12   1   13.20    5.10
  -8 -12   1   24.00   11.90
   7  12  -1   21.30   13.70
  -7 -12   1    0.70    8.50
   6  12  -1   23.90   19.50
   5  12  -1  -12.80    7.10
  -5 -12   1   -1.70    5.90
  -4 -12   1   14.50   10.70
   3  12  -1  -16.30   10.20
  -3 -12   1    5.10   10.20
   2  12  -1   68.69   24.50
  -2 -12   1   68.69   23.10
   1  12  -1 1111.19   92.59
  -1 -12   1  939.91   86.19
   0  12  -1  156.28   35.10
   0 -12   1  100.79   29.10
  -1  12  -1 1155.78   87.79
   1 -12   1  817.12   86.09
  -2  12  -1   82.49   24.10
  -2  12  -1   86.09   12.40
  -2  12  -1  114.29   10.60
   2 -12   1   48.30   22.20
   2 -12   1   87.69   22.20
  -3  12  -1    4.00    4.30
  -3  12  -1    4.70   11.20
   3 -12   1   -8.10   13.40
   3 -12   1   -7.50    5.80
  -4  12  -1    5.90    9.30
  -4  12  -1   -1.10    4.10
   4 -12   1   11.80   16.20
   4 -12   1   -1.30    8.00
  -5  12  -1    1.20    5.80
   5 -12   1   -8.30    7.90
   5 -12   1   -5.40    7.30
  -6  12  -1    3.40    5.50
   6 -12   1   -2.60   18.40
   6 -12   1    1.50    9.50
  -7  12  -1   18.60    6.20
   7 -12   1   -4.30    9.40
   7 -12   1    9.00   17.30
  -8  12  -1   13.40    8.90
   8 -12   1  -25.70   19.40
   8 -12   1    7.50   12.60
  -9  12  -1  440.56   42.00
   9 -12   1  286.97   72.79
   9 -12   1  401.76   40.70
  10 -12   1   13.70   13.80
  10 -12   1  -17.50   21.50
 -11  12  -1   32.50   10.90
  11 -12   1    2.20   31.50
  12  11  -1   23.40   17.20
 -12 -11   1   42.00   20.20
 -12 -11   1   13.00    9.10
  11  11  -1  165.48   47.70
 -11 -11   1  114.69   33.70
 -11 -11   1  139.19   19.60
  10  11  -1   21.40   25.00
 -10 -11   1   45.90   18.80
 -10 -11   1   44.20   13.10
   9  11  -1  320.57   64.59
  -9 -11   1  273.07   25.50
  -9 -11   1  313.67   44.00
   8  11  -1  -12.60    7.10
  -8 -11   1    4.50    3.60
  -8 -11   1   -3.40    7.60
   7  11  -1   27.00   18.20
  -7 -11   1   12.20    8.90
   6  11  -1   18.40   16.40
  -6 -11   1    3.40   10.90
  -6 -11   1   19.70    5.60
  -6 -11   1   20.90    3.90
  -5 -11   1   -4.60    4.50
   4  11  -1   60.99   23.30
  -4 -11   1   49.30   16.90
   3  11  -1   15.40   15.40
  -3 -11   1   21.50   12.90
   2  11  -1  183.78   39.40
  -2 -11   1  157.38   32.70
   1  11  -1  442.96   52.89
  -1 -11   1  415.86   49.99
   0  11  -1    4.70    6.30
   0 -11   1    1.60    9.80
  -1  11  -1  553.74   26.70
  -1  11  -1  456.05   26.50
  -1  11  -1  435.96   49.20
  -2  11  -1  246.18   22.30
  -2  11  -1  248.58   18.10
  -2  11  -1  242.28   34.10
   2 -11   1  167.38   40.20
   2 -11   1  261.67   32.00
  -3  11  -1   37.00   11.90
  -3  11  -1   33.10    7.30
  -3  11  -1   10.50    9.50
   3 -11   1   13.80   11.00
   3 -11   1   30.70    7.10
  -4  11  -1   60.99   19.00
  -4  11  -1   72.69   12.90
   4 -11   1   39.30   18.00
   4 -11   1   58.99   16.40
  -5  11  -1   -4.00    4.30
   5 -11   1   10.10   11.00
   5 -11   1    3.60   13.60
  -6  11  -1    6.00    6.80
   6 -11   1   -2.60   10.90
   6 -11   1   15.80    9.70
  -7  11  -1  -11.00    6.00
   7 -11   1  -19.20   12.60
   7 -11   1   17.80    9.70
  -8  11  -1   -4.10    7.30
   8 -11   1   -5.30   14.80
   8 -11   1   -6.10    8.80
  -9  11  -1  291.67   33.40
   9 -11   1  170.38   53.39
   9 -11   1  277.37   34.60
 -10  11  -1   48.40   11.60
  10 -11   1   57.09   15.80
  10 -11   1   33.50   31.70
 -11  11  -1  125.49   25.50
  11 -11   1  127.79   43.90
  11 -11   1  127.69   26.70
 -12  11  -1   -1.00   10.20
  12 -11   1  -14.70   23.90
  12  10  -1  -22.00   10.90
 -12 -10   1    9.50    6.50
 -12 -10   1   10.00   11.00
  11  10  -1   73.59   29.20
 -11 -10   1   65.49   16.70
 -11 -10   1   43.80   23.90
  10  10  -1   28.20   22.90
 -10 -10   1   -1.40   11.80
 -10 -10   1   12.60    9.20
   9  10  -1   19.00   18.10
  -9 -10   1    5.80    7.20
  -9 -10   1   20.50   10.80
   8  10  -1   10.30   15.80
   7  10  -1  107.39   32.70
  -7 -10   1   61.19    9.40
  -7 -10   1   60.09   19.20
  -7 -10   1   82.09   25.00
   6  10  -1   45.60   19.50
  -6 -10   1   35.90    6.10
  -6 -10   1   26.60   13.90
  -6 -10   1   13.50    8.80
   5  10  -1    8.30    7.00
  -5 -10   1   -1.10    3.30
  -5 -10   1    3.30    1.80
   4  10  -1   -3.10    4.80
  -4 -10   1    1.70    7.40
   3  10  -1    9.10   13.50
   2  10  -1  412.96   48.40
  -2 -10   1  350.96   41.80
   1  10  -1   66.09   20.90
  -1 -10   1   41.10   16.30
   0  10  -1  237.58   34.50
   0 -10   1  150.98   33.60
  -1  10  -1   59.69    8.50
  -1  10  -1   75.79   19.00
  -1  10  -1   62.39    6.90
   1 -10   1   35.60   15.90
  -2  10  -1  383.76   23.80
  -2  10  -1  350.96   27.80
  -2  10  -1  341.27   39.50
   2 -10   1  358.56   36.90
   2 -10   1  356.76   22.40
   2 -10   1  249.28   41.90
  -3  10  -1    5.20    8.10
  -3  10  -1    3.60    2.80
  -3  10  -1   -4.50    5.80
   3 -10   1    5.90    3.80
   3 -10   1    9.00   11.20
   3 -10   1    5.90    4.30
  -4  10  -1    0.50    3.30
  -4  10  -1   -6.90    5.50
   4 -10   1   -6.10    5.40
   4 -10   1    3.40    4.90
  -5  10  -1   -2.40    4.30
   5 -10   1   -4.90   13.40
   5 -10   1   -2.60    5.70
  -6  10  -1   39.30   11.30
   6 -10   1   20.20   15.10
   6 -10   1   26.90    9.90
  -7  10  -1   54.09   13.60
   7 -10   1   21.80   19.70
   7 -10   1   93.69   20.40
  -8  10  -1   -6.40    4.70
   8 -10   1    3.50    8.60
   8 -10   1    3.20   18.50
  -9  10  -1    1.90    8.20
   9 -10   1    0.20   20.90
   9 -10   1    8.80   10.50
 -10  10  -1   10.40    9.10
  10 -10   1   14.80   21.30
  10 -10   1    4.80   10.70
 -11  10  -1   60.09   18.00
  11 -10   1   74.89   17.80
  11 -10   1  104.59   52.19
 -12  10  -1    6.60    5.90
  12 -10   1   13.20   20.00
  13   9  -1   -9.10   21.00
 -13  -9   1   16.60   11.00
 -13  -9   1   12.50    8.90
  12   9  -1  166.78   46.00
 -12  -9   1  190.88   26.30
 -12  -9   1  132.09   31.00
  11   9  -1  105.19   34.70
 -11  -9   1  148.79   35.90
 -11  -9   1  117.99   18.10
  10   9  -1  218.38   51.99
 -10  -9   1  309.27   45.00
 -10  -9   1  242.28   26.20
   9   9  -1   81.09   30.50
  -9  -9   1   95.49   25.50
  -9  -9   1  110.79   16.20
   8   9  -1   -1.50   10.30
  -8  -9   1   -2.90    3.90
   7   9  -1   18.80   17.20
  -7  -9   1   39.10    8.30
  -7  -9   1   38.80   15.10
   6   9  -1   -5.90   10.10
  -6  -9   1   -2.50    5.70
  -6  -9   1   -3.00    2.70
   5   9  -1   47.40   20.20
  -5  -9   1   34.60   13.90
  -5  -9   1   36.90    8.10
  -5  -9   1   37.80    6.50
   4   9  -1   14.60   10.50
  -4  -9   1    0.80    2.50
  -4  -9   1    2.50    1.60
  -4  -9   1   -2.10    4.80
   3   9  -1   18.30   11.70
  -3  -9   1   22.10   10.10
   2   9  -1   58.39   17.90
  -2  -9   1   41.20   14.70
   1   9  -1   33.50   12.70
  -1  -9   1   46.90   16.60
   0   9  -1   -2.90    3.00
   0  -9   1    3.00    7.80
  -1   9  -1   47.20    5.50
  -1   9  -1   50.79    7.20
  -1   9  -1   49.90   17.10
   1  -9   1   39.20    4.90
   1  -9   1   19.20   11.50
  -2   9  -1   39.30   12.70
  -2   9  -1   63.99   12.50
  -2   9  -1   49.99    6.40
   2  -9   1   37.20    7.20
   2  -9   1   48.00   13.60
   2  -9   1   19.30   13.60
  -3   9  -1   46.90   12.10
  -3   9  -1   21.10   11.60
  -3   9  -1   30.40    7.40
   3  -9   1   16.50    5.80
   3  -9   1   13.90   11.50
   3  -9   1   25.10   10.00
  -4   9  -1   -6.00    4.70
  -4   9  -1    3.00    2.90
   4  -9   1    2.00    4.00
   4  -9   1   10.60    7.90
  -5   9  -1   34.80    9.60
   5  -9   1   33.70   10.90
   5  -9   1   37.90   19.90
  -6   9  -1    3.70    3.80
   6  -9   1   -7.00    5.30
   6  -9   1    1.10   13.50
  -7   9  -1   50.69   12.80
   7  -9   1   47.60   13.00
   7  -9   1   51.59   28.60
  -8   9  -1   -1.70    4.90
   8  -9   1   15.60    9.30
  -9   9  -1  128.69   23.70
   9  -9   1   85.89   37.20
   9  -9   1  125.19   19.10
 -10   9  -1  221.08   29.50
  10  -9   1  188.38   26.50
  10  -9   1  248.58   64.79
 -11   9  -1  112.49   23.80
  11  -9   1  106.99   21.30
  11  -9   1  117.19   41.30
 -12   9  -1  177.58   27.00
  12  -9   1  156.98   27.60
  12  -9   1  118.39   40.10
 -13   9  -1   -0.50    8.80
  13  -9   1   24.80   26.80
  13   8  -1    4.60   29.40
  13   8  -1   26.30   20.50
 -13  -8   1    9.00   10.80
 -13  -8   1    4.00   10.60
  12   8  -1   88.29   45.00
  12   8  -1   96.39   31.70
 -12  -8   1   93.99   28.50
 -12  -8   1   61.39   17.60
  11   8  -1   12.40   17.20
  11   8  -1   49.20   26.10
 -11  -8   1   16.00   10.60
 -11  -8   1   12.70   10.30
  10   8  -1   -2.60   15.50
  10   8  -1   13.40   15.80
 -10  -8   1    3.10    7.30
   9   8  -1  405.96   56.39
  -9  -8   1  441.46   51.19
  -9  -8   1  422.56   35.00
   8   8  -1   -4.00    4.50
  -8  -8   1   -6.00    4.70
  -8  -8   1   10.10    8.50
   7   8  -1   19.70   14.60
  -7  -8   1   10.70    9.80
   6   8  -1   19.90    9.00
  -6  -8   1   16.30    8.00
  -6  -8   1    5.70    6.50
  -6  -8   1   24.20    5.10
   5   8  -1   22.80   13.10
  -5  -8   1   11.60    5.40
  -5  -8   1   12.70    7.30
  -5  -8   1   25.50    5.20
   4   8  -1  163.58   33.70
  -4  -8   1  143.69   14.30
  -4  -8   1  154.38   11.10
  -4  -8   1  170.28   24.10
   3   8  -1    3.20    5.10
  -3  -8   1    1.00    0.70
  -3  -8   1   -2.00    3.50
   2   8  -1    2.60    3.60
  -2  -8   1   -6.90    3.80
   1   8  -1 3249.57  178.98
  -1  -8   1 3050.19  171.68
   0   8  -1  980.10   71.59
   0  -8   1  856.41   69.39
  -1   8  -1 3170.88  179.88
  -1   8  -1 3418.86  154.08
  -1   8  -1 3464.65  158.68
   1  -8   1 3299.27  152.88
  -2   8  -1    2.50    2.70
  -2   8  -1    1.00    5.90
   2  -8   1    4.20    2.10
   2  -8   1    6.40    5.10
   2  -8   1    7.30    9.50
  -3   8  -1    3.10    3.40
  -3   8  -1   -4.00    3.80
   3  -8   1    3.20    3.00
   3  -8   1   -1.30    6.90
   3  -8   1   -0.90    1.90
  -4   8  -1  169.68   22.60
  -4   8  -1  151.18   15.70
   4  -8   1  168.68   20.80
   4  -8   1  159.38   39.40
  -5   8  -1   23.00    6.40
   5  -8   1   11.90   14.90
   5  -8   1   13.10    6.40
  -6   8  -1   11.80    6.10
   6  -8   1   23.00   19.10
   6  -8   1    5.90    7.30
   7  -8   1   11.10    6.70
   7  -8   1   11.50   18.60
  -8   8  -1   -3.90    3.00
   8  -8   1    4.50   13.90
  -9   8  -1  438.86   40.40
   9  -8   1  422.56   38.90
   9  -8   1  423.26   68.39
 -10   8  -1    5.20    8.40
  10  -8   1  -20.70   16.80
  10  -8   1   -4.50    6.40
 -11   8  -1   20.50   11.90
  11  -8   1   32.60   23.00
  11  -8   1   36.50   10.20
 -12   8  -1   50.09   16.70
  12  -8   1   62.79   17.70
  12  -8   1   61.59   37.50
 -13   8  -1   13.90    9.30
  13  -8   1    5.80   19.90
  14   7  -1   81.09   28.90
  14   7  -1   78.49   41.80
 -14  -7   1   74.09   29.00
 -14  -7   1  123.99   22.30
  13   7  -1   -7.00   13.50
  13   7  -1    6.50   20.30
 -13  -7   1   10.70    8.30
 -13  -7   1  -10.00    9.20
  12   7  -1   64.59   33.30
  12   7  -1   20.10   16.50
 -12  -7   1   34.30   17.50
 -12  -7   1   40.70   12.20
  11   7  -1  167.08   39.40
  11   7  -1  163.28   50.49
 -11  -7   1  141.99   25.00
 -11  -7   1  132.39   33.50
  10   7  -1  697.63   90.79
  10   7  -1  566.34   67.49
 -10  -7   1  633.04   64.29
 -10  -7   1  566.34   45.60
   9   7  -1  295.57   63.89
   9   7  -1  375.76   51.69
  -9  -7   1  369.46   45.30
  -9  -7   1  348.57   31.10
   8   7  -1   26.60   21.40
   8   7  -1   58.19   25.10
  -8  -7   1   54.39   18.70
  -8  -7   1   44.70   10.80
   7   7  -1  110.79   30.20
   7   7  -1   82.89   27.00
  -7  -7   1   96.49   12.80
  -7  -7   1  111.09   24.30
   6   7  -1   66.39   11.20
   6   7  -1   52.99   19.50
  -6  -7   1   80.79   19.20
  -6  -7   1   69.69    9.50
  -6  -7   1   62.19   12.90
   5   7  -1    0.30    3.90
   5   7  -1    5.40    2.80
  -5  -7   1    3.20    6.10
  -5  -7   1    5.40    3.20
  -5  -7   1   -2.80    2.10
   4   7  -1  103.89   26.20
  -4  -7   1  122.19   10.30
  -4  -7   1  123.69   13.70
  -4  -7   1  121.89   19.10
   3   7  -1  112.39   24.60
  -3  -7   1   97.89    7.20
  -3  -7   1  111.89   16.60
  -3  -7   1   73.29    8.50
   2   7  -1  639.04   57.99
  -2  -7   1  767.22   54.09
   1   7  -1 1389.16   94.09
  -1  -7   1 1501.35   90.99
   0   7  -1    4.60    4.90
   0  -7   1    3.00    3.60
  -1   7  -1 1315.07   85.49
  -1   7  -1 1461.95   65.59
   1  -7   1 1391.96   64.79
   1  -7   1 1158.78   89.09
  -2   7  -1  642.44   35.70
  -2   7  -1  670.33   50.39
   2  -7   1  520.85   54.59
   2  -7   1  657.13   35.20
   2  -7   1  641.64   46.20
  -3   7  -1   94.59   15.20
  -3   7  -1   88.89   10.50
   3  -7   1   98.79   15.10
   3  -7   1   66.09   21.40
   3  -7   1  107.49   23.50
   3  -7   1  111.59   10.90
  -4   7  -1  103.09   12.50
   4  -7   1   92.39   27.90
   4  -7   1  103.19   15.50
   4  -7   1  128.09   19.00
  -5   7  -1    1.60    3.00
   5  -7   1    0.50    7.70
   5  -7   1   12.10    5.40
   5  -7   1    4.40    6.00
  -6   7  -1   54.89   12.40
   6  -7   1   71.99   28.80
   6  -7   1   69.69   15.40
  -7   7  -1  113.79   16.50
   7  -7   1  114.99   16.60
   7  -7   1   99.09   35.00
  -8   7  -1   38.20   12.80
   8  -7   1   44.90   23.20
   8  -7   1   57.19   13.50
  -9   7  -1  351.96   35.00
   9  -7   1  245.78   59.79
   9  -7   1  383.76   35.30
 -10   7  -1  510.75   46.10
  10  -7   1  544.55   83.49
  10  -7   1  536.55   44.80
 -11   7  -1  175.28   30.50
  11  -7   1   91.69   36.40
  11  -7   1  136.99   21.10
 -12   7  -1   24.00   11.80
  12  -7   1   -9.90   23.20
  12  -7   1   28.20   11.50
 -13   7  -1  -14.60    7.40
  13  -7   1  -10.50   30.90
 -14   7  -1   79.49   23.40
  14  -7   1   65.09   46.90
  14   6  -1  -12.40   18.90
  14   6  -1   -4.60   14.80
 -14  -6   1   -1.50   10.50
  13   6  -1   44.00   17.90
  13   6  -1  -33.90   16.70
 -13  -6   1    3.30    6.90
 -13  -6   1   -9.10   10.50
  12   6  -1  118.39   40.10
  12   6  -1  162.98   40.80
 -12  -6   1  123.19   25.00
 -12  -6   1  120.19   31.90
  11   6  -1   93.59   27.70
  11   6  -1   82.19   33.30
 -11  -6   1  110.19   27.80
 -11  -6   1   78.89   18.70
  10   6  -1   -0.60    9.00
  10   6  -1    5.10    7.30
 -10  -6   1   -3.60    5.30
 -10  -6   1   -6.10    6.50
   9   6  -1   62.99   25.20
   9   6  -1  164.68   46.30
  -9  -6   1  132.39   17.80
  -9  -6   1  109.29   26.70
   8   6  -1  168.58   37.20
   8   6  -1  222.98   50.09
  -8  -6   1  179.38   28.20
  -8  -6   1  155.88   18.50
   7   6  -1   23.50   14.70
   7   6  -1   22.80   13.10
  -7  -6   1   22.70    6.80
  -7  -6   1   48.20   15.60
   6   6  -1    2.00    6.00
   6   6  -1  -10.70    4.80
  -6  -6   1   -0.40    3.50
  -6  -6   1    2.10    2.80
   5   6  -1   17.00    9.10
   5   6  -1   15.20    4.70
  -5  -6   1   10.50    7.50
  -5  -6   1    9.30    3.40
  -5  -6   1   12.70    7.10
   4   6  -1  845.62   44.90
   4   6  -1  958.60   72.69
  -4  -6   1  870.01   45.20
  -4  -6   1  819.82   50.99
  -4  -6   1  859.81   58.99
   3   6  -1    4.40    6.30
  -3  -6   1    5.90    3.80
  -3  -6   1    6.20    4.50
  -3  -6   1    6.90    2.40
   2   6  -1  924.51   66.99
  -2  -6   1  945.21   58.69
  -2  -6   1  865.01   39.90
  -2  -6   1  782.92   41.10
   1   6  -1  405.26   38.90
  -1  -6   1  400.56   35.10
   0   6  -1   98.59    6.50
   0   6  -1  116.59   16.00
   0   6  -1   75.69   17.40
   0  -6   1   66.99   16.20
   0  -6   1   81.09    5.30
   0  -6   1   44.30   13.70
  -1   6  -1  392.26   22.30
  -1   6  -1  482.65   40.30
  -1   6  -1  375.86   34.90
   1  -6   1  410.26   22.10
   1  -6   1  352.16   38.00
   1  -6   1  389.86   36.10
  -2   6  -1  902.61   45.40
  -2   6  -1  884.11   57.99
   2  -6   1  914.81   60.59
   2  -6   1  823.22   53.89
   2  -6   1  865.01   44.60
   2  -6   1  679.23   63.69
  -3   6  -1   10.90    5.10
  -3   6  -1    8.80    4.00
   3  -6   1   12.40    7.80
   3  -6   1   -3.40    4.40
   3  -6   1    6.80    2.90
   3  -6   1    4.20    3.80
  -4   6  -1  883.41   48.10
   4  -6   1  695.93   50.49
   4  -6   1  738.63   72.39
   4  -6   1  830.42   55.89
  -5   6  -1   14.50    5.80
   5  -6   1   11.40    9.40
   5  -6   1    0.70    5.60
   5  -6   1    4.30    5.20
  -6   6  -1    0.20    3.90
   6  -6   1   -3.70    2.90
   6  -6   1  -13.10    6.70
   6  -6   1    5.80    5.30
  -7   6  -1   24.70    9.60
  -7   6  -1   27.90    8.90
   7  -6   1   33.00   11.90
   7  -6   1   32.90   10.00
  -8   6  -1  201.68   23.70
  -8   6  -1  193.98   26.70
   8  -6   1  179.58   29.10
   8  -6   1  186.48   48.30
   8  -6   1  209.78   24.00
  -9   6  -1  124.49   18.70
   9  -6   1  116.69   16.90
   9  -6   1   68.59   33.00
 -10   6  -1   10.30    5.70
  10  -6   1   -7.50   13.90
  10  -6   1   -5.70    7.30
 -11   6  -1   86.19   21.80
  11  -6   1   67.59   18.00
  11  -6   1   53.99   34.30
 -12   6  -1  125.29   26.20
  12  -6   1  109.59   22.20
  12  -6   1  103.59   46.90
 -13   6  -1   -0.40   10.50
  13  -6   1    1.40   13.90
  13  -6   1   -7.40   24.30
 -14   6  -1   10.30    6.60
  14  -6   1  -39.20   29.20
  14   5  -1   55.49   25.40
  14   5  -1  -14.70   28.50
 -14  -5   1   32.00   13.40
 -14  -5   1   65.99   24.40
  13   5  -1    2.20   22.50
  13   5  -1   -5.10   16.00
 -13  -5   1   -0.80    7.20
  12   5  -1   62.39   32.50
  12   5  -1   66.59   24.50
 -12  -5   1   43.50   14.90
 -12  -5   1   23.30   16.10
  11   5  -1   23.10   18.50
  11   5  -1   19.70   18.10
 -11  -5   1   17.70   12.10
 -11  -5   1   22.50   10.30
  10   5  -1   56.79   25.40
  10   5  -1   43.50   16.50
 -10  -5   1   38.50   16.70
 -10  -5   1   32.10   11.90
   9   5  -1   39.10   18.20
   9   5  -1   44.20   19.50
  -9  -5   1   37.00   11.40
  -9  -5   1   42.10   16.30
   8   5  -1  236.48   35.50
   8   5  -1  215.38   49.60
  -8  -5   1  239.58   23.10
  -8  -5   1  263.27   34.50
   7   5  -1   45.10   17.00
   7   5  -1   11.10   10.80
  -7  -5   1   23.80    7.50
  -7  -5   1   24.00   10.20
   6   5  -1  424.16   53.29
   6   5  -1  326.07   40.60
  -6  -5   1  357.36   26.80
  -6  -5   1  396.56   38.60
   5   5  -1  402.76   43.50
   5   5  -1  531.35   54.79
   5   5  -1  453.95   28.30
  -5  -5   1  472.55   35.60
  -5  -5   1  357.66   26.80
  -5  -5   1  459.65   39.20
   4   5  -1   12.50    3.70
   4   5  -1   13.20    9.00
   4   5  -1    6.00    4.90
  -4  -5   1   18.50    6.20
  -4  -5   1   16.80    4.20
  -4  -5   1   13.30    6.10
   3   5  -1   67.29    6.50
   3   5  -1   74.19   17.60
  -3  -5   1   58.89    6.30
  -3  -5   1   74.89   11.40
  -3  -5   1   68.09    9.20
   2   5  -1  614.44   50.09
   2   5  -1  654.43   43.60
  -2  -5   1  679.83   53.69
  -2  -5   1  637.94   49.90
  -2  -5   1  583.94   33.50
  -2  -5   1  694.63   44.60
  -2  -5   1  637.04   31.00
   1   5  -1   -0.50    4.40
   1   5  -1   -1.70    1.50
  -1  -5   1   -0.10    3.80
  -1  -5   1   -1.50    1.20
   0   5  -1    1.80    3.50
   0   5  -1   -0.70    0.70
   0  -5   1    0.40    3.70
   0  -5   1   -2.60    1.80
  -1   5  -1    2.70    2.70
  -1   5  -1   14.70    7.30
  -1   5  -1    1.30    1.20
   1  -5   1    3.70    4.80
   1  -5   1    0.10    2.80
   1  -5   1    3.50    1.40
  -2   5  -1  671.03   54.09
  -2   5  -1  642.54   35.60
  -2   5  -1  606.14   43.80
   2  -5   1  642.74   45.90
   2  -5   1  661.03   35.30
   2  -5   1  693.63   43.30
  -3   5  -1   68.09   13.70
  -3   5  -1   77.39    8.80
   3  -5   1   74.19   12.20
   3  -5   1   73.09   20.40
   3  -5   1   89.09   12.40
   3  -5   1   64.09    8.20
  -4   5  -1   15.50    4.70
   4  -5   1   16.40    6.40
   4  -5   1   13.00    4.80
   4  -5   1   14.10    5.40
   4  -5   1   22.00   13.30
  -5   5  -1  419.56   32.20
  -5   5  -1  445.26   31.80
   5  -5   1  377.26   50.09
   5  -5   1  442.76   34.50
   5  -5   1  479.85   34.90
  -6   5  -1  387.16   30.50
  -6   5  -1  337.57   29.30
   6  -5   1  364.16   31.30
   6  -5   1  392.76   31.60
   6  -5   1  421.26   54.89
  -7   5  -1   28.20    9.50
  -7   5  -1   44.60   11.30
   7  -5   1   32.50   10.50
   7  -5   1   10.60   13.90
   7  -5   1   20.40   10.40
  -8   5  -1  172.88   22.50
  -8   5  -1  230.48   23.90
   8  -5   1  232.08   24.40
   8  -5   1  232.68   53.39
   8  -5   1  291.67   27.10
  -9   5  -1   24.60   10.00
   9  -5   1   44.60   23.60
   9  -5   1   49.20   13.60
 -10   5  -1   20.80    9.90
  10  -5   1   21.30   10.10
  10  -5   1   16.30   14.00
 -11   5  -1    7.60    8.30
  11  -5   1   15.40   11.70
  11  -5   1    7.90   22.90
 -12   5  -1   33.50   12.50
  12  -5   1   49.50   26.30
  12  -5   1   32.90   11.70
 -13   5  -1    7.20   11.80
  13  -5   1   -1.20   11.90
  13  -5   1    3.20   25.80
 -14   5  -1   90.29   22.00
  14  -5   1   -0.20   33.60
  15   4  -1  105.99   31.00
  15   4  -1   43.70   16.60
  14   4  -1  270.97   70.09
  14   4  -1  183.08   44.70
 -14  -4   1  178.88   32.50
 -14  -4   1  123.29   36.60
  13   4  -1   91.89   24.00
  13   4  -1   47.20   31.60
 -13  -4   1   74.99   27.30
 -13  -4   1   64.29   17.40
  12   4  -1  -13.60   10.90
  12   4  -1    2.70   15.50
 -12  -4   1   -9.80    4.70
 -12  -4   1   21.10    6.00
  11   4  -1    9.80   14.00
  11   4  -1  -14.60   14.90
 -11  -4   1   -7.30    7.80
  10   4  -1   19.50   15.60
  10   4  -1   37.10   17.00
 -10  -4   1   26.90   10.10
 -10  -4   1   15.20   10.60
   9   4  -1  128.49   40.70
   9   4  -1  107.59   28.60
  -9  -4   1  128.19   17.60
  -9  -4   1   91.69   24.80
   8   4  -1    0.70    9.20
   8   4  -1   -2.90    8.20
  -8  -4   1    3.50    6.90
  -8  -4   1   12.40    5.70
   7   4  -1   41.80   16.30
   7   4  -1   10.80   14.10
  -7  -4   1   13.30    8.70
  -7  -4   1   20.60    6.50
   6   4  -1   44.60   15.40
   6   4  -1   50.89   18.40
  -6  -4   1   26.50   10.10
  -6  -4   1   30.70    7.70
   5   4  -1  244.58   35.70
   5   4  -1  244.18   30.90
   5   4  -1  290.47   20.60
  -5  -4   1  294.77   26.90
  -5  -4   1  278.77   20.80
  -5  -4   1  243.78   26.90
   4   4  -1  104.79   10.20
   4   4  -1  138.69   23.30
   4   4  -1  106.89   21.50
  -4  -4   1   94.69   14.30
  -4  -4   1  100.29   25.30
  -4  -4   1  106.09   13.50
  -4  -4   1  110.59   10.50
   3   4  -1    7.40    3.90
   3   4  -1   14.70    5.40
   3   4  -1   13.20    3.30
   3   4  -1   16.90    7.70
  -3  -4   1    4.10    5.40
  -3  -4   1   10.90    8.70
  -3  -4   1   11.80    5.00
  -3  -4   1   15.10    4.90
  -3  -4   1   13.30    3.20
   2   4  -1  434.46   37.30
   2   4  -1  450.75   31.70
  -2  -4   1  431.06   25.90
  -2  -4   1  444.26   37.00
  -2  -4   1  436.46   22.70
  -2  -4   1  444.86   39.20
  -2  -4   1  454.45   31.70
   1   4  -1  682.63   40.20
   1   4  -1  627.04   45.20
  -1  -4   1  606.14   28.60
  -1  -4   1  568.04   43.60
  -1  -4   1  684.13   41.00
  -1  -4   1  584.44   29.30
   0   4  -1 7864.71  367.36
   0  -4   1 8071.89  366.26
   0  -4   1 7875.21  368.16
   0  -4   1 7649.33  349.47
  -1   4  -1  657.03   45.10
  -1   4  -1  608.34   40.70
  -1   4  -1  595.84   30.70
   1  -4   1  611.84   30.60
   1  -4   1  588.24   41.00
   1  -4   1  533.95   43.60
  -2   4  -1  463.45   26.00
  -2   4  -1  437.66   31.80
  -2   4  -1  420.46   39.10
   2  -4   1  382.36   39.10
   2  -4   1  451.55   25.60
   2  -4   1  443.46   30.50
   2  -4   1  467.55   33.00
  -3   4  -1   14.40    4.20
  -3   4  -1    9.80    4.40
  -3   4  -1   16.70    8.90
   3  -4   1    9.40    3.90
   3  -4   1    5.40    6.20
   3  -4   1   12.20    4.90
   3  -4   1    9.20    3.30
  -4   4  -1   77.49   22.40
  -4   4  -1  110.29   11.90
  -4   4  -1  102.89   12.80
   4  -4   1   96.79   13.10
   4  -4   1   93.39   12.30
   4  -4   1   93.89   10.70
   4  -4   1  119.49   27.30
  -5   4  -1  272.77   23.20
  -5   4  -1  303.67   24.00
   5  -4   1  300.47   25.00
   5  -4   1  252.77   23.90
   5  -4   1  269.97   38.30
  -6   4  -1   21.60    8.80
  -6   4  -1   36.30    9.60
   6  -4   1   44.10   10.90
   6  -4   1   28.80   16.30
  -7   4  -1   10.40    8.30
  -7   4  -1   19.30    7.90
   7  -4   1   24.10   14.90
   7  -4   1   24.80    6.40
  -8   4  -1   -1.80    6.20
  -8   4  -1   11.40    5.20
   8  -4   1   13.80    6.20
   8  -4   1   -2.90    5.90
  -9   4  -1   98.19   19.60
   9  -4   1   97.79   33.30
   9  -4   1   96.99   20.00
 -10   4  -1   15.90    9.10
  10  -4   1   47.60   24.90
  10  -4   1   26.90   12.30
 -11   4  -1   -3.70    3.90
  11  -4   1  -10.90   14.50
  12  -4   1  -13.00    8.90
  12  -4   1    8.70   24.90
 -13   4  -1   30.70   14.70
  13  -4   1   55.59   18.80
  13  -4   1   70.09   40.20
 -14   4  -1  198.18   28.60
  14  -4   1  112.79   46.20
  14  -4   1  129.79   30.40
 -15   4  -1   -6.40   12.80
  15  -4   1  -19.00   26.30
  15   3  -1   -8.20   16.70
  15   3  -1   36.40   22.50
 -15  -3   1    4.90   12.90
 -15  -3   1    9.50   10.20
  14   3  -1   92.19   30.70
  14   3  -1  110.79   46.00
 -14  -3   1   86.09   23.80
 -14  -3   1   68.59   31.10
  13   3  -1   -1.80   16.10
  13   3  -1   19.10   26.10
 -13  -3   1   -1.30    5.10
 -13  -3   1    4.50   11.30
  12   3  -1  157.18   35.40
  12   3  -1  145.29   49.90
 -12  -3   1  174.48   24.90
  11   3  -1    9.20   17.10
  11   3  -1   32.90   14.30
 -11  -3   1   35.40   13.20
  10   3  -1   79.49   24.30
  10   3  -1  116.89   38.10
 -10  -3   1  105.29   19.70
   9   3  -1  478.55   50.49
   9   3  -1  480.65   67.29
  -9  -3   1  441.96   37.20
   8   3  -1    8.20   10.60
   8   3  -1   11.90    8.30
  -8  -3   1   11.20    6.00
   7   3  -1   56.89   23.00
   7   3  -1   42.50   14.80
  -7  -3   1   51.29   11.10
   6   3  -1   61.19   17.70
   6   3  -1   34.00   15.50
  -6  -3   1   43.40    9.30
   5   3  -1    4.70    3.00
   5   3  -1    8.90    7.80
   5   3  -1   11.00    7.20
  -5  -3   1   10.30    5.10
  -5  -3   1    4.00    4.40
  -5  -3   1    7.30    3.10
   4   3  -1  187.78   24.10
   4   3  -1  239.08   17.00
   4   3  -1  235.58   31.10
  -4  -3   1  236.18   23.50
  -4  -3   1  206.68   28.00
  -4  -3   1  256.27   17.70
  -4  -3   1  240.48   25.40
   3   3  -1 2236.98  123.09
   3   3  -1 2180.68   99.99
   3   3  -1 2188.78  116.49
  -3  -3   1 2188.58  100.19
  -3  -3   1 2260.07  106.69
  -3  -3   1 2062.79  108.69
  -3  -3   1 1996.50  118.99
  -3  -3   1 1814.82  111.19
   2   3  -1  161.18   20.00
   2   3  -1  157.78   18.60
   2   3  -1  137.19   14.40
   2   3  -1  171.98   10.50
  -2  -3   1  151.08   17.60
  -2  -3   1  155.38   19.30
  -2  -3   1  171.28   10.50
  -2  -3   1  156.28   13.00
  -2  -3   1  155.68   15.00
   1   3  -1  427.36   31.70
   1   3  -1  417.26   26.70
   1   3  -1  418.46   21.30
  -1  -3   1  378.66   30.40
  -1  -3   1  387.46   19.40
  -1  -3   1  381.16   21.10
  -1  -3   1  420.86   26.80
   0   3  -1    0.10    1.40
   0   3  -1   -0.20    0.60
   0   3  -1   -0.20    1.20
   0  -3   1   -0.70    0.50
   0  -3   1   -0.60    1.20
   0  -3   1    1.10    3.10
  -1   3  -1  402.16   31.40
  -1   3  -1  395.66   27.60
  -1   3  -1  382.66   21.10
   1  -3   1  366.26   31.30
   1  -3   1  411.16   28.40
   1  -3   1  415.86   26.50
   1  -3   1  384.46   20.90
  -2   3  -1  139.89   13.70
  -2   3  -1  149.69   11.80
  -2   3  -1  163.28   15.00
  -2   3  -1  167.08   20.70
   2  -3   1  158.38   15.20
   2  -3   1  156.08   21.00
   2  -3   1  167.58   11.90
   2  -3   1  167.48   14.80
  -3   3  -1 2240.28  107.09
  -3   3  -1 2259.27  105.09
  -3   3  -1 1898.01  121.09
   3  -3   1 2239.48  107.89
   3  -3   1 2217.38  108.39
   3  -3   1 2109.69  103.99
   3  -3   1 2153.68  126.49
  -4   3  -1  252.87   20.30
  -4   3  -1  236.58   19.10
  -4   3  -1  225.78   29.80
   4  -3   1  235.58   18.60
   4  -3   1  258.37   20.90
   4  -3   1  218.38   31.30
  -5   3  -1   10.60    3.80
  -5   3  -1   15.20    4.70
   5  -3   1   14.50    5.70
   5  -3   1    3.30    6.10
  -6   3  -1   44.70   10.10
  -6   3  -1   48.70   10.40
   6  -3   1   27.30   13.80
   6  -3   1   46.00   11.00
  -7   3  -1   39.50   10.60
  -7   3  -1   48.40   11.80
   7  -3   1   53.29   12.40
   7  -3   1   35.90   18.00
  -8   3  -1    4.50    4.90
  -8   3  -1   -0.80    6.60
   8  -3   1   11.30    5.00
   8  -3   1    4.20   11.00
  -9   3  -1  442.26   38.40
   9  -3   1  403.66   60.39
   9  -3   1  432.46   38.20
 -10   3  -1  110.69   21.60
  10  -3   1   76.19   29.60
  10  -3   1   86.89   18.60
 -11   3  -1   11.30    8.50
  11  -3   1   13.90   18.20
  11  -3   1   21.70   13.50
 -12   3  -1  138.69   26.90
  12  -3   1  161.88   50.19
  12  -3   1  158.48   31.50
 -13   3  -1   -7.80    4.70
  13  -3   1    2.00   13.50
  13  -3   1   15.70   18.80
 -14   3  -1   66.49   23.80
  14  -3   1  105.59   45.30
  14  -3   1   92.09   28.70
 -15   3  -1   16.40   13.80
  15  -3   1    4.10   24.20
  15   2  -1  -10.60   23.10
 -15  -2   1    6.30   16.10
 -15  -2   1   25.90   12.20
  14   2  -1  -37.20   22.00
  14   2  -1   20.70   18.60
 -14  -2   1   -5.10    6.80
  13   2  -1   72.69   26.00
  13   2  -1   67.99   37.50
 -13  -2   1   92.79   21.60
  12   2  -1   -5.20    8.50
  12   2  -1  -17.70   15.50
 -12  -2   1   15.30   10.90
  11   2  -1  123.49   29.90
  11   2  -1  125.49   41.90
 -11  -2   1   92.99   20.60
  10   2  -1   19.50   14.50
  10   2  -1   -0.60   12.80
 -10  -2   1   18.10    9.10
   9   2  -1    1.80   10.80
   9   2  -1   10.00    6.90
   8   2  -1   25.10   13.50
   8   2  -1   16.60   11.30
  -8  -2   1   49.50   11.50
   7   2  -1  392.36   52.79
   7   2  -1  328.27   36.00
  -7  -2   1  340.67   28.20
   6   2  -1  192.88   33.20
   6   2  -1  181.88   23.70
  -6  -2   1  145.59   19.50
  -6  -2   1  169.38   17.00
   5   2  -1    4.80    6.80
   5   2  -1    0.20    2.70
   5   2  -1   -0.30    2.70
  -5  -2   1    1.80    4.00
  -5  -2   1    4.70    2.50
   4   2  -1  138.79   12.80
   4   2  -1  184.68   26.90
   4   2  -1  168.98   19.80
  -4  -2   1  154.08   13.40
  -4  -2   1  182.58   19.10
  -4  -2   1  152.88   22.70
   3   2  -1   14.50    3.60
   3   2  -1   13.60    6.50
   3   2  -1   10.10    4.70
  -3  -2   1    8.10    4.20
  -3  -2   1   11.70    6.40
  -3  -2   1    7.90    2.60
   2   2  -1   90.29   12.00
   2   2  -1   93.19    7.20
   2   2  -1   82.49   12.90
  -2  -2   1   86.49    7.10
  -2  -2   1   88.49   10.20
  -2  -2   1   80.59   13.10
  -2  -2   1  101.99   12.20
  -2  -2   1   95.79    9.50
   1   2  -1  187.08   14.70
   1   2  -1  221.58   13.40
   1   2  -1  216.28   18.40
  -1  -2   1  229.58   19.60
  -1  -2   1  228.98   18.80
  -1  -2   1  213.88   15.20
  -1  -2   1  206.18   13.20
  -1  -2   1  215.98   11.40
   0   2  -1  236.28   16.90
   0   2  -1  157.98    9.90
   0  -2   1  194.78    9.90
  -1   2  -1  225.08   16.40
  -1   2  -1  237.08   15.90
  -1   2  -1  195.38   18.70
  -1   2  -1  201.78   12.50
   1  -2   1  227.18   15.70
   1  -2   1  209.78   16.10
   1  -2   1  183.38   18.60
   1  -2   1  225.88   12.70
  -2   2  -1   66.79   14.10
  -2   2  -1   91.99    8.10
  -2   2  -1   98.59    9.30
   2  -2   1   84.19    9.00
   2  -2   1   87.19    7.80
   2  -2   1   78.69   13.60
  -3   2  -1   16.60    7.70
  -3   2  -1    9.90    3.20
  -3   2  -1    6.00    3.10
   3  -2   1    9.50    3.60
   3  -2   1    9.40    3.20
   3  -2   1   11.90    5.80
  -4   2  -1  163.58   15.60
  -4   2  -1  182.88   25.60
  -4   2  -1  183.48   15.80
   4  -2   1  186.18   26.40
   4  -2   1  196.58   17.00
   4  -2   1  157.18   14.60
  -5   2  -1    4.50    5.40
  -5   2  -1    1.90    2.20
  -5   2  -1   -2.60    3.10
   5  -2   1    3.80    4.00
   5  -2   1    1.30    2.70
  -6   2  -1  176.08   18.00
  -6   2  -1  134.89   16.00
   6  -2   1  168.88   18.90
   6  -2   1  166.88   29.20
  -7   2  -1  277.37   26.30
  -7   2  -1  325.27   27.70
   7  -2   1  335.37   47.20
   7  -2   1  282.67   27.60
  -8   2  -1   47.10   12.20
  -8   2  -1   34.90   10.90
   8  -2   1   55.69   24.20
   8  -2   1   59.89   14.10
  -9   2  -1   -0.10    3.50
   9  -2   1    3.50    7.40
   9  -2   1   -4.70   11.10
 -10   2  -1   24.90   10.90
  10  -2   1   18.40   18.90
  10  -2   1   16.20   10.10
 -11   2  -1   93.09   22.20
  11  -2   1   88.49   35.90
  11  -2   1  105.59   24.70
 -12   2  -1    7.60    6.20
  12  -2   1   19.50   23.60
  12  -2   1   -5.30    8.50
 -13   2  -1   79.89   21.30
  13  -2   1   91.79   25.40
  13  -2   1  100.19   40.50
 -14   2  -1    2.60   11.20
  14  -2   1  -41.00   20.60
  14  -2   1   28.00   15.10
 -15   2  -1   26.00   15.90
  15  -2   1  -14.30   13.70
  15  -2   1   22.70   20.30
  15   1  -1   -3.40   27.60
  15   1  -1   18.20   20.60
 -15  -1   1   15.20    9.50
  14   1  -1  -27.40   15.20
  14   1  -1   31.50   28.40
 -14  -1   1   26.10   10.10
  13   1  -1   42.90   29.20
  13   1  -1    9.70   21.10
 -13  -1   1   32.10   11.40
  12   1  -1  -16.50   12.90
  12   1  -1    7.60    8.00
 -12  -1   1    7.30    9.50
  11   1  -1   11.50    7.70
  11   1  -1   32.70   24.40
 -11  -1   1   18.50   10.10
  10   1  -1   -7.70    6.60
  10   1  -1    7.40   12.20
   9   1  -1   66.79   17.70
   9   1  -1   84.89   32.30
  -9  -1   1   59.99   14.20
   8   1  -1    2.00    7.10
   8   1  -1   13.90   15.10
  -8  -1   1    9.70    5.30
   7   1  -1  147.19   36.40
   7   1  -1  181.78   23.60
  -7  -1   1  153.18   19.10
  -7  -1   1  176.28   18.70
   6   1  -1   39.50   12.40
   6   1  -1   38.10   15.60
  -6  -1   1   47.50   11.70
  -6  -1   1   50.49   10.10
   5   1  -1    8.00    3.90
   5   1  -1   -2.40    3.70
   5   1  -1    8.90    3.30
  -5  -1   1    0.10    1.20
  -5  -1   1   -0.70    2.90
   4   1  -1   27.40   11.10
   4   1  -1   35.10    8.70
   4   1  -1   25.90    5.70
  -4  -1   1   25.30    9.70
  -4  -1   1   20.20    6.40
  -4  -1   1   30.60    6.60
   3   1  -1  511.55   29.50
   3   1  -1  550.94   45.10
   3   1  -1  557.44   35.70
  -3  -1   1  542.85   34.20
  -3  -1   1  543.75   30.00
  -3  -1   1  466.15   41.10
   2   1  -1   34.30    9.30
   2   1  -1   39.90    4.40
   2   1  -1   38.10    7.40
  -2  -1   1   28.00    8.20
  -2  -1   1   33.30    6.80
  -2  -1   1   36.40    4.30
  -2  -1   1   32.20    6.60
   1   1  -1    1.50    1.30
   1   1  -1    0.30    0.70
   1   1  -1    2.90    1.80
  -1  -1   1   -0.40    1.00
  -1  -1   1   -0.50    0.90
  -1  -1   1    0.90    1.00
  -1   1  -1    0.40    0.80
   1  -1   1    6.50    2.90
   1  -1   1    2.00    1.10
  -2   1  -1   24.20    4.90
  -2   1  -1   35.60    9.10
  -2   1  -1   40.80    4.80
   2  -1   1   32.00    4.20
   2  -1   1   35.30    9.10
   2  -1   1   29.60    4.70
  -3   1  -1  526.25   42.60
  -3   1  -1  544.75   31.00
  -3   1  -1  518.85   31.60
   3  -1   1  537.45   32.60
   3  -1   1  539.55   43.30
   3  -1   1  512.55   30.10
  -4   1  -1   21.00    5.60
  -4   1  -1   32.70   11.90
  -4   1  -1   32.30    7.00
   4  -1   1   35.60    8.10
   4  -1   1   32.00    6.90
   4  -1   1   34.70   12.90
  -5   1  -1    7.20    4.60
  -5   1  -1    3.40    2.70
  -5   1  -1   14.60    8.30
   5  -1   1    2.60    3.80
   5  -1   1    0.30    4.90
  -6   1  -1   34.90    8.70
  -6   1  -1   41.80   10.40
   6  -1   1   41.30   16.10
   6  -1   1   37.90   11.10
  -7   1  -1  168.38   19.30
  -7   1  -1  185.58   20.10
   7  -1   1  198.08   22.80
   7  -1   1  160.98   38.00
  -8   1  -1    5.20    5.40
   8  -1   1    9.50    8.60
   8  -1   1   19.00    8.50
  -9   1  -1   51.59   13.20
   9  -1   1   72.09   26.20
   9  -1   1   69.99   19.50
 -10   1  -1   -4.60    4.90
  10  -1   1   -6.30   13.40
  10  -1   1   -8.10    7.40
 -11   1  -1   23.90   11.60
  11  -1   1   40.20   12.00
  11  -1   1   11.30   14.00
 -12   1  -1    5.80    6.60
  12  -1   1  -15.80   12.00
  12  -1   1   -3.00   21.90
 -13   1  -1  -12.50    9.50
  13  -1   1  -11.40   23.20
  13  -1   1   22.20   20.00
 -14   1  -1   -4.20   10.20
  14  -1   1   44.90   34.30
  14  -1   1    7.70   15.50
 -15   1  -1   27.00   15.60
  15  -1   1   24.00   18.80
  15  -1   1    6.70   20.40
  15   0  -1    3.40   21.80
  15   0  -1  -38.40   21.90
 -15   0   1    3.20   11.20
  14   0  -1  -16.00   14.70
  14   0  -1  -34.80   22.40
 -14   0   1   -2.00    9.60
  13   0  -1   -9.20   13.20
  13   0  -1   35.40   17.70
 -13   0   1    1.30    8.30
  12   0  -1    3.10   11.20
  12   0  -1    5.50   17.10
 -12   0   1   -3.40    3.40
  11   0  -1    8.50   15.40
  11   0  -1    1.70    9.40
 -11   0   1    3.10    4.70
  10   0  -1    2.20   14.10
  10   0  -1    4.30    6.20
 -10   0   1    1.80    3.70
   9   0  -1   -1.10   10.00
   9   0  -1   -4.60    4.90
  -9   0   1   -0.60    4.40
   8   0  -1   -7.40    6.60
   8   0  -1   -1.80    4.90
  -8   0   1   -1.40    4.30
  -8   0   1    0.80    4.40
   7   0  -1   -3.80    7.30
   7   0  -1   -1.60    2.60
  -7   0   1   -1.90    4.60
  -7   0   1   -1.30    1.40
   6   0  -1    0.60    7.60
   6   0  -1   -2.10    1.90
  -6   0   1    0.80    2.30
  -6   0   1   -2.70    2.50
   5   0  -1    1.80    3.00
   5   0  -1   -5.20    5.20
  -5   0   1   -1.00    1.80
   4   0  -1   -2.20    1.10
   4   0  -1   -1.50    2.40
   4   0  -1   -1.90    1.90
  -4   0   1    3.10    1.50
  -4   0   1    2.00    1.90
  -4   0   1   -2.30    2.00
   3   0  -1   -0.50    1.80
   3   0  -1   -0.50    1.20
   3   0  -1    0.80    1.10
  -3   0   1   -0.20    2.00
  -3   0   1    0.30    1.00
   2   0  -1    0.20    0.70
   2   0  -1    0.50    1.40
  -2   0   1   -1.20    0.60
  -2   0   1   -0.70    3.50
  -2   0   1    0.60    0.70
  -2   0  -1   -0.10    1.20
  -2   0  -1   -0.20    0.50
  -2   0  -1    0.90    1.40
   2   0   1    0.20    1.30
   2   0   1    0.00    1.50
   2   0   1   -1.40    0.80
  -3   0  -1    0.60    4.00
  -3   0  -1    0.50    1.30
  -3   0  -1   -0.10    1.80
   3   0   1    0.60    0.80
   3   0   1   -1.20    1.40
   3   0   1    0.60    3.10
  -4   0  -1    0.20    3.80
  -4   0  -1   -2.70    1.60
  -4   0  -1   -2.30    1.00
   4   0   1   -2.90    3.50
   4   0   1   -0.30    2.30
   4   0   1   -0.40    1.20
  -5   0  -1    1.80    3.30
  -5   0  -1    5.10    5.20
  -5   0  -1   -0.20    2.00
   5   0   1   -2.10    2.30
  -6   0  -1   -1.30    3.10
  -6   0  -1    6.70    4.20
   6   0   1   -3.20    6.40
   6   0   1   -4.20    3.30
  -7   0  -1    6.10    5.90
   7   0   1   -5.60    5.70
  -8   0  -1    0.10    2.30
   8   0   1    6.60    5.40
   8   0   1   -0.50    8.80
  -9   0  -1   -6.20    3.90
   9   0   1   -5.60    6.00
   9   0   1    0.20   10.60
 -10   0  -1    0.40    3.00
  10   0   1   19.00   17.40
  10   0   1    4.50    9.10
 -11   0  -1   -1.00    5.80
  11   0   1  -12.30    6.00
  11   0   1    7.70   16.80
 -12   0  -1    1.20    6.00
  12   0   1   11.00   12.20
  12   0   1    5.30   23.70
 -13   0  -1   -4.60    7.10
  13   0   1    3.40   10.90
  13   0   1   14.20   17.70
 -14   0  -1  -11.90    7.80
  14   0   1  -25.40   17.30
  14   0   1   -8.90   13.00
 -15   0  -1  -14.10    9.80
  15   0   1   33.40   28.70
  15   0   1   -2.90   20.30
  15  -1  -1   19.70   23.90
  15  -1  -1    2.30   27.50
 -15   1   1   22.10   13.50
  14  -1  -1   -3.20   18.70
  14  -1  -1  -10.20   25.90
 -14   1   1   24.00   12.80
  13  -1  -1   18.40   24.10
  13  -1  -1    2.20   13.70
 -13   1   1   15.00   11.20
  12  -1  -1   14.80   12.90
  12  -1  -1   17.60   22.80
  11  -1  -1    2.90   23.20
  11  -1  -1    6.10    9.20
 -11   1   1    7.50    6.80
  10  -1  -1   -1.60    9.70
  10  -1  -1   11.10    7.80
 -10   1   1    7.90    6.50
   9  -1  -1   73.19   17.50
   9  -1  -1   66.39   29.50
  -9   1   1  108.39   16.10
   8  -1  -1   12.30    7.40
   8  -1  -1    6.90   11.40
  -8   1   1   -0.60    4.50
  -8   1   1    9.30    6.50
   7  -1  -1  185.38   20.10
   7  -1  -1  143.09   35.20
  -7   1   1  162.98   18.40
  -7   1   1  158.78   17.80
   6  -1  -1   29.00   14.00
   6  -1  -1   45.80   10.90
  -6   1   1   37.90    8.80
  -6   1   1   44.80    9.90
   5  -1  -1    4.40    3.20
   5  -1  -1    5.40    6.20
  -5   1   1    0.40    2.90
  -5   1   1    2.80    2.90
   4  -1  -1   38.60    6.20
   4  -1  -1   28.20    6.20
   4  -1  -1   34.50   11.00
  -4   1   1   29.80    6.20
  -4   1   1   25.70   10.40
  -4   1   1   27.00    6.20
   3  -1  -1  513.65   29.80
   3  -1  -1  555.04   29.10
   3  -1  -1  478.45   42.70
  -3   1   1  521.55   30.00
  -3   1   1  465.65   42.20
  -3   1   1  531.85   28.20
   2  -1  -1   38.80   10.10
   2  -1  -1   33.80    4.30
   2  -1  -1   31.00    3.30
  -2   1   1   35.30    4.40
  -2   1   1   33.20    3.40
  -2   1   1   28.10    9.00
   1  -1  -1    2.70    1.50
  -1   1   1    0.60    1.00
   1   1   1   10.70    3.30
   1   1   1    2.90    1.40
  -2  -1  -1   40.30    6.50
  -2  -1  -1   30.30    8.20
  -2  -1  -1   40.00    4.60
   2   1   1   37.10    4.40
   2   1   1   39.80    9.30
   2   1   1   46.60    7.00
  -3  -1  -1  538.85   30.00
  -3  -1  -1  509.45   34.00
  -3  -1  -1  505.45   40.70
   3   1   1  518.55   35.60
   3   1   1  562.24   43.50
   3   1   1  512.65   29.30
  -4  -1  -1   29.90    6.50
  -4  -1  -1   27.50    7.50
  -4  -1  -1   32.70   11.80
   4   1   1   35.10    9.60
   4   1   1   34.00    6.50
   4   1   1   40.40   13.70
  -5  -1  -1   -3.30    7.30
  -5  -1  -1   -2.00    1.30
  -5  -1  -1    4.80    3.80
   5   1   1    5.20    4.20
   5   1   1    4.90    2.40
   5   1   1   -3.00    4.20
  -6  -1  -1   44.80   11.80
  -6  -1  -1   45.70    9.70
   6   1   1   47.30   18.90
   6   1   1   55.59   15.20
  -7  -1  -1  180.68   19.70
   7   1   1  228.38   38.50
   7   1   1  168.78   23.90
  -8  -1  -1    9.70    5.70
   8   1   1    8.30   10.60
   8   1   1   11.40   10.00
  -9  -1  -1   67.49   14.70
   9   1   1   66.29   25.90
   9   1   1   57.89   17.60
 -10  -1  -1   -3.60    4.20
  10   1   1    7.40   10.90
 -11  -1  -1   32.00   11.40
  11   1   1   34.80   14.70
  11   1   1   21.00   19.10
 -12  -1  -1    7.10    9.10
  12   1   1   -4.20   11.70
  12   1   1   -0.90   13.70
 -13  -1  -1   25.90   10.30
  13   1   1   22.50   25.30
  13   1   1   16.30   15.60
 -14  -1  -1   29.20   11.90
  14   1   1  -37.40   20.60
  14   1   1   14.30   18.00
 -15  -1  -1    5.30    8.60
  15   1   1   42.50   35.40
  15   1   1   -9.90   22.10
  15  -2  -1   79.09   37.90
 -15   2   1   33.10   15.80
  14  -2  -1   33.30   23.60
  14  -2  -1    0.80   13.30
 -14   2   1   12.10   11.80
  13  -2  -1   34.00   37.70
  13  -2  -1   74.49   20.40
 -13   2   1   84.29   21.30
  12  -2  -1    6.40   10.40
  12  -2  -1    7.10   18.60
 -12   2   1    4.60    5.40
  11  -2  -1  100.19   21.70
  11  -2  -1   97.29   43.20
 -11   2   1   80.79   19.40
  10  -2  -1   21.10   11.00
  10  -2  -1   25.30   19.80
 -10   2   1   36.40   12.30
   9  -2  -1   -3.20   10.10
   9  -2  -1   -5.80    4.90
  -9   2   1   -5.00    3.80
   8  -2  -1   48.50   22.50
   8  -2  -1   53.89   13.90
  -8   2   1   51.29   12.10
  -8   2   1   61.79   13.70
   7  -2  -1  358.76   49.70
   7  -2  -1  338.67   27.30
  -7   2   1  283.57   24.70
  -7   2   1  319.47   27.50
   6  -2  -1  180.88   31.50
   6  -2  -1  174.38   17.30
  -6   2   1  162.08   15.80
  -6   2   1  168.98   17.60
   5  -2  -1    5.00    6.60
   5  -2  -1   -0.40    2.40
  -5   2   1   -1.60    2.30
  -5   2   1    2.20    1.20
   4  -2  -1  186.38   26.70
   4  -2  -1  186.38   15.50
   4  -2  -1  174.28   13.80
  -4   2   1  144.29   22.60
  -4   2   1  166.68   13.30
  -4   2   1  184.18   15.50
   3  -2  -1   20.00    9.20
   3  -2  -1   17.80    2.80
   3  -2  -1   11.60    3.50
  -3   2   1    8.40    3.00
  -3   2   1   11.20    2.90
  -3   2   1    2.40    4.90
   2  -2  -1   98.19    7.60
   2  -2  -1   74.39   16.00
   2  -2  -1   97.19    8.20
   2  -2  -1   91.79    7.90
  -2   2   1   68.29   14.90
  -2   2   1   89.89    8.00
   1  -2  -1  211.48   14.70
   1  -2  -1  222.88   12.50
   1  -2  -1  181.78   19.90
  -1   2   1  192.78   20.20
  -1   2   1  202.38   12.20
  -1   2   1  212.48   14.50
  -1   2   1  214.28   15.00
   0  -2  -1  241.88   18.20
   0  -2  -1  235.28   12.80
   0   2   1  213.88   17.10
   0   2   1  178.08   12.00
   0   2   1  218.88   16.70
  -1  -2  -1  244.88   16.50
  -1  -2  -1  211.88   11.80
  -1  -2  -1  209.78   17.90
   1   2   1  220.28   18.60
   1   2   1  210.48   11.60
   1   2   1  223.88   16.00
  -2  -2  -1   92.09    7.40
  -2  -2  -1   91.79   10.10
  -2  -2  -1   93.59   11.90
  -2  -2  -1   79.49   12.00
   2   2   1  112.29   13.60
   2   2   1   88.19    7.10
   2   2   1   92.69   10.20
   2   2   1   92.89   13.50
  -3  -2  -1   12.80    3.40
  -3  -2  -1   11.30    4.90
  -3  -2  -1    0.00    3.50
  -3  -2  -1    9.80    3.90
   3   2   1    9.80    2.90
   3   2   1   10.10    5.30
   3   2   1    8.40    5.60
  -4  -2  -1  169.18   14.00
  -4  -2  -1  169.98   18.20
  -4  -2  -1  155.98   23.20
   4   2   1  161.28   19.80
   4   2   1  131.89   12.40
   4   2   1  147.69   22.90
  -5  -2  -1    0.80    4.40
  -5  -2  -1    2.30    2.00
   5   2   1   -1.40    2.40
   5   2   1   -2.20    2.20
   5   2   1    4.30    4.10
  -6  -2  -1  170.48   17.30
   6   2   1  214.98   34.30
   6   2   1  182.68   25.10
  -7  -2  -1  357.46   29.20
   7   2   1  339.47   48.80
   7   2   1  373.56   39.10
  -8  -2  -1   55.39   12.30
   8   2   1   49.10   17.70
   8   2   1   52.49   23.70
  -9  -2  -1    1.70    5.60
   9   2   1   -0.90    8.90
   9   2   1    5.20    7.10
 -10  -2  -1   30.20   11.70
  10   2   1    8.50   10.70
  10   2   1    0.40    9.00
 -11  -2  -1  111.09   22.40
  11   2   1  110.19   35.80
  11   2   1   91.79   24.20
 -12  -2  -1    9.30    8.20
  12   2   1  -12.30    9.50
  12   2   1    2.50   12.10
 -13  -2  -1  132.39   27.20
  13   2   1   76.79   33.10
  13   2   1   78.39   26.50
 -14  -2  -1   13.10   13.80
 -14  -2  -1   12.60    9.20
  14   2   1    4.60   18.20
  14   2   1   35.00   32.60
 -15  -2  -1   50.59   17.80
 -15  -2  -1   -9.10   15.20
  15   2   1  -18.00   23.50
  15   2   1   -4.50   29.70
  15  -3  -1  -23.60   27.50
 -15   3   1   17.30   14.30
  14  -3  -1  117.19   47.40
  14  -3  -1   95.49   24.30
 -14   3   1   46.30   19.30
  13  -3  -1  -17.90   10.20
  13  -3  -1  -25.70   18.70
 -13   3   1   31.20   13.30
  12  -3  -1  153.68   48.70
  12  -3  -1  181.98   23.00
 -12   3   1  147.49   28.60
  11  -3  -1   18.30   10.30
  11  -3  -1   11.30   17.20
 -11   3   1   15.20    9.50
  10  -3  -1   93.99   18.20
  10  -3  -1   54.89   25.30
 -10   3   1   70.39   15.30
 -10   3   1   72.69   17.20
   9  -3  -1  393.66   61.79
   9  -3  -1  330.07   31.00
  -9   3   1  417.26   36.00
  -9   3   1  389.26   31.10
   8  -3  -1   17.70   15.60
   8  -3  -1    0.80    5.70
  -8   3   1    0.20    4.50
  -8   3   1    5.90    4.80
   7  -3  -1   57.59    8.80
   7  -3  -1   48.70   21.50
  -7   3   1   44.40   11.20
  -7   3   1   49.20    9.70
   6  -3  -1   49.30   19.30
   6  -3  -1   46.40    9.10
  -6   3   1   43.60    8.60
  -6   3   1   56.89   11.40
   5  -3  -1    9.10    7.70
   5  -3  -1   13.20    4.50
  -5   3   1    8.10    3.00
  -5   3   1    3.30    2.90
   4  -3  -1  242.98   33.80
   4  -3  -1  245.88   18.20
   4  -3  -1  248.88   18.00
   4  -3  -1  250.97   19.20
  -4   3   1  232.98   31.70
  -4   3   1  240.68   19.20
  -4   3   1  257.67   17.70
   3  -3  -1 2229.38  102.09
   3  -3  -1 2214.08  102.89
   3  -3  -1 2202.18  103.09
   3  -3  -1 2116.59  128.09
  -3   3   1 1801.92  120.69
  -3   3   1 2135.89  102.69
   2  -3  -1  152.38   11.60
   2  -3  -1  158.98   13.90
   2  -3  -1  148.59   22.00
   2  -3  -1  165.28   12.60
  -2   3   1  149.19   12.90
  -2   3   1  138.49   20.60
  -2   3   1  177.68   15.90
  -2   3   1  168.28   12.10
   1  -3  -1  312.87   31.10
   1  -3  -1  390.36   20.90
   1  -3  -1  416.26   27.10
  -1   3   1  409.96   21.10
  -1   3   1  393.96   26.50
  -1   3   1  429.46   24.90
  -1   3   1  360.36   32.10
   0  -3  -1   -0.60    1.00
   0  -3  -1    4.00    2.50
   0  -3  -1   -0.30    1.80
   0   3   1    0.20    0.50
   0   3   1   -2.50    1.60
   0   3   1    0.30    0.80
   0   3   1   -2.30    1.10
  -1  -3  -1  448.26   28.60
  -1  -3  -1  377.36   20.20
  -1  -3  -1  393.26   30.10
   1   3   1  393.46   19.90
   1   3   1  468.55   28.70
   1   3   1  415.26   31.50
  -2  -3  -1  166.08   15.50
  -2  -3  -1  140.39   17.20
  -2  -3  -1  164.78   10.70
  -2  -3  -1  172.58   20.40
   2   3   1  180.38   19.80
   2   3   1  164.78   10.50
   2   3   1  147.79   15.00
  -3  -3  -1 2041.20  118.99
  -3  -3  -1 2153.58  108.79
  -3  -3  -1 2052.69  112.79
  -3  -3  -1 2254.17  100.79
   3   3   1 2235.68  117.59
   3   3   1 2077.49   99.69
   3   3   1 2305.67  123.09
   3   3   1 1858.41  106.59
  -4  -3  -1  239.38   23.30
  -4  -3  -1  234.98   24.90
  -4  -3  -1  266.47   18.60
  -4  -3  -1  231.68   29.40
   4   3   1  266.67   28.40
   4   3   1  244.48   17.50
   4   3   1  239.58   30.70
  -5  -3  -1    9.50    5.30
  -5  -3  -1    9.00    3.30
   5   3   1    8.30    6.50
   5   3   1   14.90   10.00
   5   3   1    3.10    3.20
  -6  -3  -1   32.70   11.00
  -6  -3  -1   42.40    9.40
   6   3   1   31.00   15.50
   6   3   1   41.10   14.50
  -7  -3  -1   41.40    9.80
  -7  -3  -1   25.70   10.10
   7   3   1   51.19   15.80
   7   3   1   54.69   20.80
  -8  -3  -1   -6.60    3.30
   8   3   1    1.00    9.30
   8   3   1    3.40    7.50
  -9  -3  -1  457.45   37.90
   9   3   1  454.85   49.80
   9   3   1  432.66   63.79
 -10  -3  -1   97.59   18.60
  10   3   1  104.09   37.70
  10   3   1  108.49   27.00
 -11  -3  -1    8.50   11.80
 -11  -3  -1    9.90    7.30
  11   3   1   10.30   25.00
  11   3   1   -0.80   11.00
 -12  -3  -1  170.68   25.10
 -12  -3  -1  150.78   36.90
  12   3   1  187.58   52.79
  12   3   1  143.59   37.00
 -13  -3  -1   11.70    7.90
 -13  -3  -1   -3.90   11.00
  13   3   1   23.70   14.80
  13   3   1    7.80   19.50
 -14  -3  -1   61.49   23.40
 -14  -3  -1   78.49   21.90
  14   3   1   80.29   36.00
  14   3   1   72.59   43.30
 -15  -3  -1   -6.40   13.90
 -15  -3  -1    6.40   11.50
  15   3   1   28.40   22.80
  15   3   1   26.00   30.00
  15  -4  -1    5.30   22.30
 -15   4   1   -2.80    8.80
  14  -4  -1  202.28   60.29
 -14   4   1  147.49   30.30
  13  -4  -1   45.60   14.20
  13  -4  -1   70.39   33.10
 -13   4   1   47.70   17.70
  12  -4  -1   -3.40    7.80
  12  -4  -1    7.30   16.40
 -12   4   1    2.20    8.10
  11  -4  -1  -12.50   22.20
 -11   4   1   -4.80    5.00
 -11   4   1   -2.60    6.40
  10  -4  -1   37.30   24.40
  10  -4  -1   21.80    7.30
 -10   4   1   17.70    9.10
 -10   4   1    8.30    9.00
   9  -4  -1  106.69   37.20
   9  -4  -1   97.29   14.80
  -9   4   1   87.99   14.60
  -9   4   1  105.99   20.60
   8  -4  -1   -0.80    5.00
   8  -4  -1    9.50   11.60
  -8   4   1    5.20    5.20
   7  -4  -1   18.50    7.70
   7  -4  -1   12.00    4.30
   7  -4  -1    5.70    9.50
  -7   4   1   11.40    6.10
  -7   4   1    9.40    5.60
   6  -4  -1   50.49    7.60
   6  -4  -1   34.80    8.90
   6  -4  -1   49.00   20.80
  -6   4   1   47.00    7.70
  -6   4   1   40.00    9.40
   5  -4  -1  304.37   22.60
   5  -4  -1  316.17   43.20
   5  -4  -1  295.07   22.00
  -5   4   1  264.27   22.70
  -5   4   1  285.97   21.10
   4  -4  -1  116.29   12.10
   4  -4  -1  117.79   12.70
   4  -4  -1   93.49   24.80
   4  -4  -1  102.59   11.60
  -4   4   1  128.89   12.70
   3  -4  -1    6.60    3.50
   3  -4  -1   13.80    6.80
   3  -4  -1    9.50    4.50
   3  -4  -1   10.60    3.50
  -3   4   1    5.80    8.20
  -3   4   1   13.80    4.90
  -3   4   1   10.10    3.20
   2  -4  -1  433.16   25.00
   2  -4  -1  374.66   40.00
   2  -4  -1  460.25   31.20
  -2   4   1  456.15   30.10
  -2   4   1  410.56   40.10
  -2   4   1  446.86   30.10
  -2   4   1  422.36   24.90
   1  -4  -1  469.55   43.60
   1  -4  -1  625.24   30.80
   1  -4  -1  625.04   40.60
  -1   4   1  693.13   48.70
  -1   4   1  583.94   39.50
  -1   4   1  599.74   30.70
  -1   4   1  620.84   34.90
   0  -4  -1 6976.00  352.76
   0  -4  -1 7636.74  352.46
   0   4   1 7884.81  338.27
   0   4   1 7671.93  353.26
  -1  -4  -1  530.45   40.80
  -1  -4  -1  568.54   28.20
  -1  -4  -1  629.84   40.30
   1   4   1  586.04   43.30
   1   4   1  711.43   41.00
   1   4   1  540.25   27.20
  -2  -4  -1  451.55   39.90
  -2  -4  -1  455.75   32.40
  -2  -4  -1  417.96   35.70
  -2  -4  -1  440.56   23.40
   2   4   1  487.95   33.20
   2   4   1  457.25   23.20
   2   4   1  432.16   37.60
  -3  -4  -1    7.10    5.90
  -3  -4  -1   11.40    3.00
  -3  -4  -1   14.00    5.30
  -3  -4  -1    9.70    5.90
   3   4   1    7.70    3.70
   3   4   1   10.30    5.00
   3   4   1   12.50    3.20
  -4  -4  -1  114.99   10.90
  -4  -4  -1  111.39   15.10
   4   4   1  102.19   10.10
   4   4   1  124.09   20.80
   4   4   1  125.69   20.30
  -5  -4  -1  292.87   28.80
  -5  -4  -1  271.97   21.20
   5   4   1  309.37   39.30
   5   4   1  271.67   33.20
   5   4   1  279.47   20.50
  -6  -4  -1   31.60   10.70
  -6  -4  -1   34.70    7.90
   6   4   1   53.49   18.00
   6   4   1   33.30   15.40
  -7  -4  -1   17.70    9.70
  -7  -4  -1    9.50    5.10
   7   4   1   12.10    9.80
   7   4   1   22.60   11.10
  -8  -4  -1    0.50    5.20
  -8  -4  -1    3.80    4.40
   8   4   1   10.30    8.90
   8   4   1    5.70    6.70
  -9  -4  -1  115.39   16.60
  -9  -4  -1   88.39   23.00
   9   4   1   98.59   27.50
 -10  -4  -1   36.80   14.10
 -10  -4  -1   12.50    8.70
  10   4   1   44.90   27.20
  10   4   1   55.49   21.40
 -11  -4  -1   -1.20    5.50
  11   4   1   16.20   21.10
  11   4   1  -15.30    9.60
 -12  -4  -1   18.30    6.60
  12   4   1   16.20   14.20
  12   4   1    9.00   15.80
 -13  -4  -1   53.59   20.10
 -13  -4  -1   52.39   16.20
  13   4   1   53.39   17.50
  13   4   1   47.30   31.50
 -14  -4  -1  237.68   32.60
 -14  -4  -1  129.39   34.60
  14   4   1  169.68   45.50
  14   4   1  216.18   63.09
 -15  -4  -1    4.20    9.10
  15   4   1  -16.50   19.30
  14  -5  -1  -16.30   35.30
 -14   5   1   57.09   18.20
  13  -5  -1  -10.20   27.50
  13  -5  -1  -11.40    9.60
 -13   5   1   17.10   10.30
  12  -5  -1   33.80   11.90
  12  -5  -1   -4.50   14.30
 -12   5   1   46.20   16.40
  11  -5  -1   42.30   10.70
  11  -5  -1   17.60   17.60
  11  -5  -1    3.10   12.50
 -11   5   1   16.00    7.90
 -11   5   1   31.80   12.20
  10  -5  -1   17.50   23.30
  10  -5  -1    1.90    9.70
  10  -5  -1   21.90    8.30
 -10   5   1   22.50   11.30
 -10   5   1   20.20    7.80
   9  -5  -1   42.30   22.10
   9  -5  -1   38.60   10.40
   9  -5  -1   34.00   11.30
  -9   5   1   28.30   11.00
  -9   5   1   38.10    8.80
   8  -5  -1  245.48   23.10
   8  -5  -1  152.18   42.40
   8  -5  -1  222.78   20.20
  -8   5   1  224.98   20.90
   7  -5  -1   20.90    6.90
   7  -5  -1   29.40    8.70
   7  -5  -1   23.90   14.10
  -7   5   1   25.80    8.10
  -7   5   1   31.50    7.80
   6  -5  -1  345.67   28.10
   6  -5  -1  401.06   28.80
   6  -5  -1  328.17   49.90
  -6   5   1  396.06   30.50
   5  -5  -1  490.45   58.49
   5  -5  -1  450.95   31.20
   5  -5  -1  459.05   32.50
  -5   5   1  406.36   30.80
   4  -5  -1   16.50    5.50
   4  -5  -1    9.10    5.30
   4  -5  -1   19.80    5.20
   4  -5  -1   23.30   14.60
  -4   5   1   16.20    4.40
   3  -5  -1   63.69    8.10
   3  -5  -1   89.39   12.80
   3  -5  -1   68.09    9.30
   3  -5  -1   63.09   20.10
  -3   5   1   76.89   11.10
  -3   5   1   58.39    7.60
  -3   5   1   79.09   14.40
   2  -5  -1  550.64   53.59
   2  -5  -1  632.64   34.50
   2  -5  -1  631.44   43.90
  -2   5   1  635.54   42.40
  -2   5   1  652.53   34.80
  -2   5   1  628.64   54.59
  -2   5   1  667.03   40.70
   1  -5  -1    4.30    1.70
   1  -5  -1    1.10    4.30
   1  -5  -1    4.80    3.70
  -1   5   1    3.70    1.60
  -1   5   1    0.00    3.90
  -1   5   1    3.50    2.60
  -1   5   1   -0.30    5.00
   0  -5  -1    0.10    2.50
   0  -5  -1   -3.60    2.60
   0   5   1    2.60    3.00
   0   5   1   -1.30    0.50
   0   5   1    0.50    1.50
   0   5   1    5.40    4.20
  -1  -5  -1    5.40    4.90
  -1  -5  -1    2.40    2.90
   1   5   1   -0.80    2.50
   1   5   1    6.10    5.60
  -2  -5  -1  700.23   45.50
  -2  -5  -1  612.24   31.50
  -2  -5  -1  627.24   48.70
   2   5   1  615.14   31.00
   2   5   1  698.93   45.10
   2   5   1  630.74   50.89
  -3  -5  -1   61.09    6.60
  -3  -5  -1   79.89   12.40
   3   5   1   40.60   13.30
   3   5   1   76.19    6.80
  -4  -5  -1   19.80    4.40
  -4  -5  -1   28.80    8.70
   4   5   1   12.00    3.80
   4   5   1   13.70    8.90
  -5  -5  -1  443.46   38.00
  -5  -5  -1  358.56   26.80
   5   5   1  514.35   52.89
   5   5   1  455.45   45.60
   5   5   1  425.96   27.30
  -6  -5  -1  382.36   27.70
  -6  -5  -1  366.36   36.80
   6   5   1  381.06   49.40
   6   5   1  360.06   42.90
  -7  -5  -1   21.50   10.30
  -7  -5  -1   41.00    9.60
   7   5   1   37.70   13.00
   7   5   1   41.10   19.40
  -8  -5  -1  263.37   24.70
  -8  -5  -1  249.08   33.50
   8   5   1  267.07   39.40
   8   5   1  223.58   48.80
  -9  -5  -1   44.10   16.40
  -9  -5  -1   48.90   13.00
   9   5   1   35.70   24.10
   9   5   1   33.50   19.30
 -10  -5  -1   38.40   16.70
 -10  -5  -1   15.30   10.00
  10   5   1   30.40   14.10
  10   5   1   17.10   22.60
 -11  -5  -1   24.40    9.40
 -11  -5  -1   29.20   14.60
  11   5   1   24.90   18.20
  11   5   1   29.50   23.00
 -12  -5  -1   46.80   15.80
 -12  -5  -1   45.90   15.80
  12   5   1    8.00   22.00
  12   5   1   38.20   26.90
 -13  -5  -1   19.60   13.10
 -13  -5  -1    8.30    9.00
  13   5   1   -6.40   24.20
  13   5   1   19.10   18.70
 -14  -5  -1   44.30   17.40
 -14  -5  -1   35.70   20.50
  14   5   1   51.79   32.70
  14   5   1   15.20   21.20
  14  -6  -1    4.00   24.80
 -14   6   1    5.30    6.00
  13  -6  -1  -14.20   22.30
 -13   6   1   -0.70    5.50
  12  -6  -1  133.69   49.20
  12  -6  -1  112.79   18.50
 -12   6   1   99.39   22.80
  11  -6  -1   65.59   18.40
  11  -6  -1  100.99   37.70
  11  -6  -1   82.69   16.10
 -11   6   1   72.19   19.60
  10  -6  -1   -1.70    8.40
  10  -6  -1   21.20   18.30
  10  -6  -1    0.10    6.00
 -10   6   1    0.60    5.80
   9  -6  -1   83.49   13.90
   9  -6  -1  129.39   41.40
   9  -6  -1  113.59   16.70
  -9   6   1   94.89   19.20
   8  -6  -1  178.58   19.40
   8  -6  -1  123.79   18.50
   8  -6  -1  141.09   40.00
  -8   6   1  205.88   23.00
   7  -6  -1   23.00    8.20
   7  -6  -1    6.40   12.00
   7  -6  -1   15.90    8.00
  -7   6   1   29.40    9.00
   6  -6  -1    5.30    5.10
  -6   6   1    0.00    2.40
   5  -6  -1   20.70    8.60
   5  -6  -1    1.70    8.40
   5  -6  -1   12.30    4.60
   4  -6  -1  751.52   76.89
   4  -6  -1  891.11   53.39
   4  -6  -1  889.11   56.89
  -4   6   1  918.91   50.89
   3  -6  -1   10.10    5.30
   3  -6  -1   19.00    6.40
   3  -6  -1    8.60    3.50
   3  -6  -1    6.50    8.50
  -3   6   1    9.20    5.00
  -3   6   1    8.60    4.20
  -3   6   1    6.40    4.40
   2  -6  -1  699.53   66.59
   2  -6  -1  922.31   45.80
   2  -6  -1  837.62   57.89
  -2   6   1  906.81   45.80
  -2   6   1  876.91   57.09
  -2   6   1  902.31   52.49
   1  -6  -1  385.96   34.90
   1  -6  -1  331.17   37.90
  -1   6   1  392.36   21.50
  -1   6   1  409.66   26.20
  -1   6   1  367.76   33.60
   0  -6  -1   74.39   17.50
   0  -6  -1   85.09   18.10
   0   6   1   83.49    5.50
   0   6   1   85.59    7.10
   0   6   1  104.09   16.80
  -1  -6  -1  418.26   36.40
   1   6   1  370.76   37.60
  -2  -6  -1  968.80   60.59
  -2  -6  -1  832.12   41.60
   2   6   1  886.11   40.80
   2   6   1  870.81   66.49
  -3  -6  -1   11.70    3.10
  -3  -6  -1   19.20    7.70
   3   6   1    5.90    4.70
   3   6   1   13.00    2.80
  -4  -6  -1  883.01   46.30
  -4  -6  -1  913.21   60.89
   4   6   1  932.21   72.69
   4   6   1  822.82   45.30
  -5  -6  -1   10.80    5.70
  -5  -6  -1   15.70    4.30
   5   6   1   15.40   10.60
   5   6   1    7.10    3.80
  -6  -6  -1    3.50    3.10
  -6  -6  -1    5.00    4.90
   6   6   1    0.10    4.20
   6   6   1   -6.00    5.80
  -7  -6  -1   22.10    9.60
  -7  -6  -1   32.80    8.10
   7   6   1   21.10   11.70
   7   6   1   30.40   17.10
  -8  -6  -1  165.48   26.80
  -8  -6  -1  197.38   20.60
   8   6   1  193.08   45.50
   8   6   1  138.29   34.00
  -9  -6  -1   99.79   24.40
  -9  -6  -1  144.99   18.80
   9   6   1  124.49   38.10
   9   6   1   91.19   29.20
 -10  -6  -1   -6.10    6.40
 -10  -6  -1   -9.90    4.90
  10   6   1   -0.80   12.30
  10   6   1   -3.10   11.20
 -11  -6  -1   66.79   23.00
 -11  -6  -1   76.29   18.60
  11   6   1   64.79   36.50
  11   6   1   56.29   28.60
 -12  -6  -1  146.39   27.40
 -12  -6  -1  184.58   40.00
  12   6   1  157.78   54.59
  12   6   1  159.98   41.70
 -13  -6  -1   -1.40   12.40
 -13  -6  -1   18.90   11.10
  13   6   1   52.99   18.50
 -14  -6  -1   27.20   16.50
 -14  -6  -1    3.30   11.80
  14   6   1   29.80   31.30
  14   6   1  -28.60   16.70
  14  -7  -1   41.80   42.20
 -14   7   1   72.89   21.40
  13  -7  -1    4.60   14.60
 -13   7   1   -9.40    6.00
  12  -7  -1   24.30   10.10
  12  -7  -1    6.90   25.00
 -12   7   1   34.80   13.80
  11  -7  -1   46.70   32.60
  11  -7  -1  116.29   15.90
 -11   7   1  116.79   24.20
  10  -7  -1  502.95   40.00
  10  -7  -1  522.55   83.09
  10  -7  -1  501.05   37.30
 -10   7   1  548.95   46.50
   9  -7  -1  336.17   31.90
   9  -7  -1  393.66   29.40
   9  -7  -1  356.66   75.29
  -9   7   1  323.57   34.10
   8  -7  -1   61.19    9.40
   8  -7  -1   34.00   13.50
   8  -7  -1   50.09   23.20
  -8   7   1   48.90   13.70
   7  -7  -1  107.69   15.70
   7  -7  -1  112.59   15.10
   7  -7  -1   94.69   34.10
  -7   7   1  105.69   16.00
   6  -7  -1   31.40   19.10
   6  -7  -1   70.59   15.60
   6  -7  -1   68.89   14.20
  -6   7   1   68.89   13.70
   5  -7  -1   -1.10    9.80
   5  -7  -1    3.10    7.00
   5  -7  -1    0.00    3.40
  -5   7   1    2.30    3.10
   4  -7  -1   84.39   13.50
   4  -7  -1   95.79   29.00
   4  -7  -1  136.39   17.80
  -4   7   1   94.09   17.50
  -4   7   1  103.89   12.30
   3  -7  -1   65.69   22.20
   3  -7  -1  107.79   10.50
   3  -7  -1   96.39   14.10
   3  -7  -1   91.19   18.40
  -3   7   1   90.79   16.30
  -3   7   1   91.09   14.80
  -3   7   1   79.39    9.90
   2  -7  -1  629.04   50.79
   2  -7  -1  551.44   58.19
   2  -7  -1  696.73   36.90
  -2   7   1  739.33   44.40
  -2   7   1  678.33   50.29
  -2   7   1  656.63   36.70
   1  -7  -1 1225.98   92.39
  -1   7   1 1409.26   87.09
  -1   7   1 1406.36   71.39
  -1   7   1 1396.06   65.69
   0   7   1    1.40    1.00
   0   7   1   -0.50    3.70
  -1  -7  -1 1398.46   89.79
   1   7   1 1426.06   93.99
  -2  -7  -1  722.33   53.99
   2   7   1  676.43   59.59
  -3  -7  -1   94.89    9.50
  -3  -7  -1   98.89   17.10
  -3  -7  -1  102.69    7.90
   3   7   1  100.69    7.30
   3   7   1   91.69   23.00
  -4  -7  -1  110.29   18.10
  -4  -7  -1  115.99   13.30
  -4  -7  -1  118.39   10.30
   4   7   1  117.69   10.00
   4   7   1  105.09   26.40
  -5  -7  -1   -0.30    5.40
  -5  -7  -1    2.60    2.70
   5   7   1    6.80    3.20
   5   7   1    1.30    4.30
  -6  -7  -1   55.29   15.90
  -6  -7  -1   73.19    9.30
   6   7   1   39.70   16.30
   6   7   1   51.49    9.80
  -7  -7  -1  109.39   13.70
  -7  -7  -1  124.69   21.70
   7   7   1  113.99   30.40
  -8  -7  -1   39.20   14.10
  -8  -7  -1   31.70   10.60
   8   7   1   16.70   15.50
   8   7   1   54.39   24.80
  -9  -7  -1  354.06   31.60
  -9  -7  -1  341.97   44.00
   9   7   1  344.97   60.59
   9   7   1  324.97   49.30
 -10  -7  -1  603.64   61.49
 -10  -7  -1  614.54   47.20
  10   7   1  704.83   91.69
  10   7   1  517.85   68.39
 -11  -7  -1  120.69   29.50
 -11  -7  -1  158.08   22.80
  11   7   1  156.18   42.70
  11   7   1  203.68   49.10
 -12  -7  -1   48.30   16.50
 -12  -7  -1   39.90   12.50
  12   7   1   15.90   24.10
  12   7   1   34.00   26.20
 -13  -7  -1   15.60   17.40
 -13  -7  -1    9.60    9.60
  13   7   1   37.90   36.20
  13   7   1    8.60   19.40
 -14  -7  -1  138.59   20.50
 -14  -7  -1   88.29   28.70
  14   7   1  103.19   44.20
  14   7   1   87.69   38.90
 -13   8   1   16.30    6.30
  12  -8  -1   45.90   30.90
 -12   8   1   70.69   20.90
  11  -8  -1  -19.90   18.80
  11  -8  -1    6.50    7.80
 -11   8   1   11.50    7.40
  10  -8  -1   -0.50   21.10
  10  -8  -1    1.20   11.50
  10  -8  -1   12.10    6.00
 -10   8   1   19.50   11.00
   9  -8  -1  386.36   67.29
   9  -8  -1  360.86   32.20
   9  -8  -1  353.66   35.30
  -9   8   1  406.46   37.50
   8  -8  -1    3.00    5.60
   8  -8  -1   12.00   12.80
   8  -8  -1   -7.70    8.80
  -8   8   1   -6.70    4.10
   7  -8  -1   -0.90    5.60
   7  -8  -1  -13.80    8.30
   7  -8  -1   -1.90   13.10
  -7   8   1   -4.90    4.20
   6  -8  -1   18.00    8.70
   6  -8  -1    0.00   11.90
   6  -8  -1   25.90    5.20
  -6   8   1   12.20    7.20
   5  -8  -1   37.40   10.10
   5  -8  -1   24.70    7.20
  -5   8   1   35.70    8.60
   4  -8  -1  121.19   34.30
   4  -8  -1  145.89   18.40
   4  -8  -1  129.49   28.20
  -4   8   1  161.38   15.60
  -4   8   1  150.28   20.50
   3  -8  -1    1.10    3.10
   3  -8  -1   -3.50    4.40
   3  -8  -1   -3.70    2.40
  -3   8   1    3.40    2.50
  -3   8   1   -3.20    5.30
   2  -8  -1    2.40    2.00
   2  -8  -1    0.90    7.60
  -2   8   1    4.40    6.50
  -2   8   1   -1.80    1.40
  -2   8   1   -2.70    3.80
  -1   8   1 3233.48  147.39
  -1   8   1 3288.07  153.68
  -1   8   1 3092.19  173.88
   0  -8  -1  895.41   72.09
   0   8   1  979.20   71.89
  -1  -8  -1 3086.89  173.88
   1   8   1 3215.18  178.98
  -2  -8  -1    5.90    5.80
   2   8   1    5.30    6.90
  -3  -8  -1   -2.50    1.20
  -3  -8  -1   -0.50    1.00
  -3  -8  -1   -2.70    3.00
  -4  -8  -1  147.69   11.30
  -4  -8  -1  153.48   22.90
  -4  -8  -1  161.78   15.10
   4   8   1  146.89   10.90
   4   8   1  170.88   35.50
  -5  -8  -1   17.20    7.30
  -5  -8  -1   29.30    5.90
  -5  -8  -1   32.70    7.40
   5   8   1    7.10    7.90
   5   8   1   11.50    4.00
  -6  -8  -1   16.60    4.30
  -6  -8  -1   19.60    8.40
  -6  -8  -1   13.10   10.50
   6   8   1    8.00    5.10
   6   8   1   10.80    8.70
  -7  -8  -1    4.10    8.00
   7   8   1   -6.60    7.20
  -8  -8  -1   -6.20    7.30
  -8  -8  -1   -6.00    4.50
   8   8   1   -1.80   10.70
  -9  -8  -1  349.47   45.20
  -9  -8  -1  411.16   33.90
   9   8   1  393.26   57.49
 -10  -8  -1    5.80   10.10
 -10  -8  -1   10.20    8.30
  10   8   1  -13.00   13.30
 -11  -8  -1   11.20   10.80
 -11  -8  -1   32.40   12.70
  11   8   1  -18.10   15.40
 -12  -8  -1   55.29   25.30
 -12  -8  -1   98.09   20.60
  12   8   1   94.39   31.30
 -13  -8  -1   -1.20   10.30
 -13  -8  -1   21.10   14.80
  13   8   1   59.69   28.30
  13   8   1    1.70   12.00
  13  -9  -1  -27.50   21.30
 -13   9   1   -6.10    8.00
  12  -9  -1  116.99   51.99
 -12   9   1  142.29   27.70
  11  -9  -1  111.09   50.39
  11  -9  -1   99.99   15.50
 -11   9   1  110.19   22.60
  10  -9  -1  293.67   71.49
  10  -9  -1  208.48   22.30
 -10   9   1  212.18   27.70
   9  -9  -1   85.09   18.30
   9  -9  -1   51.09   34.40
   9  -9  -1   77.79   20.90
  -9   9   1  110.59   21.40
   8  -9  -1  -10.40    6.00
   8  -9  -1   -5.60   13.40
  -8   9   1  -11.30    4.90
   7  -9  -1   25.10   21.40
   7  -9  -1   43.90   12.10
  -7   9   1   28.50    9.40
   6  -9  -1   11.00    5.50
   6  -9  -1   -3.90   12.60
  -6   9   1    6.30    4.80
   5  -9  -1   41.30   12.40
   5  -9  -1   26.20   15.80
  -5   9   1   37.90    9.70
   4  -9  -1   -6.40    4.70
   4  -9  -1    6.80    3.10
  -4   9   1   -0.40    6.20
  -4   9   1    2.10    3.30
   3  -9  -1   24.70    6.40
   3  -9  -1   17.20   13.20
   3  -9  -1   30.10   10.40
  -3   9   1   23.60    9.80
  -3   9   1   25.00    6.10
  -3   9   1   26.00    9.80
   2  -9  -1   37.60   18.00
  -2   9   1   48.20    6.30
  -2   9   1   50.29   11.70
  -2   9   1   45.00   15.40
   1  -9  -1   30.60   14.80
  -1   9   1   58.19   17.90
  -1   9   1   52.49    7.60
  -1   9   1   45.20    5.30
   0  -9  -1    4.20    6.90
   0   9   1    0.20    4.50
  -1  -9  -1   30.40   13.60
   1   9   1   25.00   13.80
  -2  -9  -1   51.49   15.30
   2   9   1   42.50   16.40
  -3  -9  -1   23.30   11.50
   3   9   1   40.50   15.90
  -4  -9  -1    6.30    6.90
  -4  -9  -1   -1.40    3.00
   4   9   1    2.50    7.30
  -5  -9  -1   44.10    6.10
  -5  -9  -1   21.90   11.60
  -5  -9  -1   39.80    9.00
   5   9   1   23.30    5.40
   5   9   1   48.90   20.40
  -6  -9  -1   -1.20    2.80
  -6  -9  -1    0.70    6.40
  -6  -9  -1    5.00    5.10
   6   9   1   16.10   12.70
   6   9   1    0.70    3.60
  -7  -9  -1   21.10   12.80
  -7  -9  -1   27.60    6.90
   7   9   1   18.40   18.30
  -8  -9  -1   13.00    8.20
  -8  -9  -1    0.50    4.30
   8   9   1   -9.00    4.80
  -9  -9  -1  108.19   25.70
  -9  -9  -1  122.79   17.00
   9   9   1  144.99   43.30
 -10  -9  -1  232.18   39.10
 -10  -9  -1  213.88   24.60
  10   9   1  269.87   59.09
 -11  -9  -1  136.79   35.20
 -11  -9  -1  120.99   22.50
  11   9   1  104.59   40.90
 -12  -9  -1  216.28   36.60
 -12  -9  -1  141.29   25.40
 -13  -9  -1   16.00    9.90
 -13  -9  -1    8.40   14.00
  13   9   1  -12.00   25.00
  12 -10  -1   19.00   23.20
 -12  10   1   19.40    8.40
  11 -10  -1   45.30   39.80
 -11  10   1   63.99   19.20
  10 -10  -1    1.00    9.10
  10 -10  -1  -17.30   22.00
 -10  10   1    3.30    6.00
   9 -10  -1    6.30   23.70
  -9  10   1    8.60    8.40
  -8  10   1   -2.10    5.20
   7 -10  -1   68.69   29.70
   7 -10  -1   84.49   17.80
  -7  10   1   72.89   16.30
   6 -10  -1   29.60    8.60
   6 -10  -1    9.40   19.40
  -6  10   1   34.60   11.10
   5 -10  -1   -5.20    5.80
   5 -10  -1    3.20   16.00
  -5  10   1   -4.00    3.90
  -5  10   1   -2.00    5.10
   4 -10  -1   -4.70    7.20
   4 -10  -1    5.70    4.80
  -4  10   1   -4.40    4.70
  -4  10   1    1.20    2.80
   3 -10  -1   -4.40    5.20
   3 -10  -1    3.90   13.90
  -3  10   1   13.30    8.80
  -3  10   1    8.10    7.90
  -3  10   1    9.90    3.20
   2 -10  -1  244.18   42.30
  -2  10   1  329.67   38.90
  -2  10   1  378.86   23.20
  -2  10   1  371.26   28.80
  -1  10   1   53.99    8.30
  -1  10   1   74.79    6.70
  -1  10   1   73.79   20.90
   0 -10  -1  206.68   34.50
   0  10   1  210.68   32.90
  -1 -10  -1   42.20   16.50
   1  10   1   81.29   24.00
  -2 -10  -1  345.17   41.70
   2  10   1  316.87   43.40
  -3 -10  -1   10.20    7.10
   3  10   1    1.40    6.50
  -4 -10  -1    8.50    8.20
   4  10   1   -5.50    9.20
  -5 -10  -1   18.60    4.30
  -5 -10  -1    0.00    4.50
  -5 -10  -1    5.60    1.90
   5  10   1   12.40    9.30
  -6 -10  -1   23.30    9.50
  -6 -10  -1   35.50   14.00
  -6 -10  -1   35.40    6.10
   6  10   1   16.70   14.60
  -7 -10  -1   87.69   22.80
  -7 -10  -1   92.59   25.50
  -7 -10  -1   65.39    9.50
   7  10   1   56.39   10.20
   7  10   1   64.69   25.10
  -8 -10  -1  -12.40    6.40
   8  10   1  -11.80    5.70
  -9 -10  -1   30.60   15.30
  -9 -10  -1   18.60    9.10
   9  10   1   17.10   13.20
 -10 -10  -1    4.70    7.70
 -10 -10  -1   12.80    8.60
  10  10   1   -4.50   14.80
 -11 -10  -1   56.79   24.30
 -11 -10  -1   82.49   19.60
  11  10   1   43.90   24.80
 -12 -10  -1   25.10   15.20
 -12 -10  -1   28.80   10.60
  12  10   1   -9.60   18.50
  12 -11  -1   -4.90   24.20
 -12  11   1    1.10   11.30
  11 -11  -1  138.79   47.50
 -11  11   1  103.89   23.70
  10 -11  -1   48.00   13.40
  10 -11  -1   -2.60   29.50
 -10  11   1   70.79   15.50
   9 -11  -1  288.07   28.00
   9 -11  -1  201.08   58.59
  -9  11   1  256.57   30.80
   8 -11  -1  -14.50    8.50
   8 -11  -1   -4.00    7.10
  -8  11   1   -9.30    5.90
   7 -11  -1   -5.40    7.40
   7 -11  -1   14.00   14.30
  -7  11   1    1.90    6.30
   6 -11  -1   -2.50   17.60
   6 -11  -1   11.00    8.60
  -6  11   1    5.40    6.20
   5 -11  -1    6.90   12.30
   5 -11  -1    5.80    4.50
  -5  11   1   -4.10    4.00
  -5  11   1   -9.10    6.10
   4 -11  -1   31.30   19.40
   4 -11  -1   35.20   13.70
  -4  11   1   60.99   17.00
   3 -11  -1   26.20   10.00
   3 -11  -1   20.30   16.50
  -3  11   1   27.10    6.30
  -3  11   1   46.60   13.30
  -3  11   1   31.50   12.20
   2 -11  -1  150.18   39.40
  -2  11   1  228.58   16.40
  -2  11   1  208.28   30.70
  -2  11   1  205.88   20.70
  -1  11   1  501.25   28.00
  -1  11   1  547.15   26.60
  -1  11   1  463.05   51.39
   0 -11  -1   -6.10    5.40
   0  11   1    1.70    9.80
  -1 -11  -1  383.66   48.30
   1  11   1  381.96   48.20
  -2 -11  -1  192.68   31.80
   2  11   1  226.88   37.00
  -3 -11  -1    9.50    9.60
   3  11   1   14.00   12.00
  -4 -11  -1   51.79   18.70
   4  11   1   51.79   23.70
  -5 -11  -1    8.50    8.30
   5  11   1  -12.00    8.20
  -6 -11  -1   16.70    3.70
  -6 -11  -1   27.70    5.70
  -6 -11  -1   12.80   11.10
   6  11   1   20.90   19.00
  -7 -11  -1    9.90   11.00
  -7 -11  -1    9.50    5.10
   7  11   1   12.80   17.20
  -8 -11  -1   13.80    4.10
   8  11   1   -1.40   17.70
  -9 -11  -1  269.17   26.10
  -9 -11  -1  357.66   45.30
   9  11   1  384.16   60.99
 -10 -11  -1   58.09   25.30
 -10 -11  -1   26.20   11.30
  10  11   1   87.69   38.90
 -11 -11  -1  120.29   33.90
 -11 -11  -1  122.79   18.80
  11  11   1   88.69   26.80
 -12 -11  -1    8.70   19.40
 -12 -11  -1    3.50   10.40
  12  11   1    7.20   19.70
  11 -12  -1    4.20   30.10
  10 -12  -1  -14.90   19.20
  10 -12  -1    2.60   12.80
   9 -12  -1  366.06   38.90
   9 -12  -1  429.46   90.49
  -9  12   1  440.06   42.00
   8 -12  -1    3.50   10.30
   8 -12  -1   16.90   28.50
  -8  12   1   26.30   11.00
   7 -12  -1    4.40    9.20
   7 -12  -1   20.00   20.80
  -7  12   1   19.00    7.20
   6 -12  -1    3.40    6.40
   6 -12  -1    7.90   19.70
  -6  12   1   -4.80    5.60
   5 -12  -1    1.30    9.20
   5 -12  -1    8.60    7.00
  -5  12   1   -3.70    5.10
  -5  12   1   -2.20    6.10
   4 -12  -1   -6.10    6.30
   4 -12  -1    8.40   12.80
  -4  12   1    1.60    7.40
  -4  12   1    0.00    4.30
   3 -12  -1   -6.10    4.90
   3 -12  -1    6.30   11.80
  -3  12   1    1.20    3.80
  -3  12   1    7.70    7.30
   2 -12  -1   61.19   25.20
  -2  12   1   78.19   22.20
  -2  12   1   83.99    8.90
  -2  12   1   85.89   13.00
   1 -12  -1  849.22   87.99
  -1  12   1 1099.89   85.69
   0 -12  -1   90.59   28.70
   0  12   1  139.99   33.30
  -1 -12  -1 1005.90   91.49
   1  12   1 1165.18   95.59
  -2 -12  -1   56.99   20.90
   2  12   1   91.19   29.50
  -3 -12  -1    3.60    8.20
   3  12   1   10.40   11.40
  -4 -12  -1   21.60   13.40
   4  12   1  -11.50    8.80
  -5 -12  -1    0.70    5.10
   5  12   1   -1.40    8.90
  -6 -12  -1    0.70   10.70
   6  12   1  -15.50    6.80
  -7 -12  -1   -8.20    3.50
  -7 -12  -1   -8.90    8.30
  -8 -12  -1   19.90    6.30
  -8 -12  -1    2.40   12.30
   8  12   1  -18.60    8.30
  -9 -12  -1  506.95   61.69
  -9 -12  -1  425.06   32.10
   9  12   1  411.26   79.89
 -10 -12  -1    3.80    8.10
 -10 -12  -1    4.10    8.80
  10  12   1   -6.20   16.20
 -11 -12  -1   -7.10    9.60
 -11 -12  -1   -4.80   16.10
  11  12   1  -15.60   22.40
  10 -13  -1   44.10   33.40
 -10  13   1   70.69   21.70
   9 -13  -1  134.89   27.60
   9 -13  -1  165.08   58.69
  -9  13   1  215.68   29.20
   8 -13  -1   90.59   22.70
   8 -13  -1  120.29   47.00
  -8  13   1   75.09   21.00
   7 -13  -1   28.40   14.50
   7 -13  -1   50.29   25.60
  -7  13   1   49.99   13.80
   6 -13  -1   18.90   23.90
   6 -13  -1    7.40    9.40
  -6  13   1   12.60    9.00
   5 -13  -1   -4.60   16.20
   5 -13  -1  -14.60    7.20
  -5  13   1    1.00    7.20
   4 -13  -1   -1.20   13.60
   4 -13  -1   -2.70    7.20
  -4  13   1  -11.00    5.10
  -4  13   1    3.10   10.20
   3 -13  -1   -6.00   11.10
   3 -13  -1    5.40    6.90
  -3  13   1    1.50   10.20
  -3  13   1   -2.20    3.60
  -3  13   1   10.90   13.00
   2 -13  -1   20.60   16.60
  -2  13   1   45.30    9.30
  -2  13   1   34.30    6.80
  -2  13   1   65.39   20.20
   1 -13  -1   13.90   16.40
  -1  13   1   52.69   20.50
   0 -13  -1   -5.10    5.60
   0  13   1   -4.20    7.30
  -1 -13  -1   42.70   21.30
   1  13   1   57.19   25.30
  -2 -13  -1   30.90   18.00
   2  13   1   72.39   26.60
  -3 -13  -1  -17.20    9.30
   3  13   1    6.70   12.60
  -4 -13  -1    5.20   11.50
   4  13   1   13.40   16.00
  -5 -13  -1    2.40    8.10
   5  13   1  -17.70   10.70
  -6 -13  -1   25.90   14.70
   6  13   1    0.40   16.30
  -7 -13  -1   34.10   17.10
   7  13   1   36.90   20.30
  -8 -13  -1  116.69   34.20
   8  13   1  156.68   47.40
  -9 -13  -1  274.07   44.80
   9  13   1  201.38   54.09
 -10 -13  -1  146.79   37.40
  10  13   1   82.59   34.90
   9 -14  -1  -13.90   14.50
   9 -14  -1  -10.00   26.00
  -9  14   1   23.00   13.40
   8 -14  -1   24.00   14.90
   8 -14  -1    5.70   20.00
  -8  14   1   15.10    9.20
   7 -14  -1  -31.10   18.40
   7 -14  -1    9.50   10.30
  -7  14   1   -0.30    8.40
   6 -14  -1   -5.70   10.10
   6 -14  -1    4.40   21.00
  -6  14   1  -14.20    6.30
   5 -14  -1   16.20   11.20
   5 -14  -1   -0.20   16.30
  -5  14   1   13.50    7.20
  -5  14   1   12.10   13.30
   4 -14  -1    1.80   10.90
  -4  14   1    8.10    5.10
  -4  14   1   -6.90    9.20
   3 -14  -1    5.30    7.40
   3 -14  -1  -13.50    7.30
  -3  14   1    1.70   10.60
  -3  14   1   23.60   14.90
  -3  14   1    3.70    5.10
   2 -14  -1   43.20   24.80
  -2  14   1   34.90   17.90
   1 -14  -1   11.20   18.70
  -1  14   1   54.29   20.90
   0 -14  -1  -11.60    8.00
   0  14   1    7.30    8.30
  -1 -14  -1   -5.10   12.00
   1  14   1   61.79   23.70
  -2 -14  -1    9.40   13.30
   2  14   1   -6.40   10.70
  -3 -14  -1   -3.00    8.60
   3  14   1   13.40   18.80
  -4 -14  -1    7.30   11.40
   4  14   1   30.90   19.60
   5  14   1   58.39   27.00
  -6 -14  -1    7.40   12.50
   6  14   1   -4.90   15.20
  -7 -14  -1   15.50    8.10
   7  14   1  -15.40    7.10
  -8 -14  -1    9.00   12.20
   8  14   1  -20.00   19.90
  -9 -14  -1   31.10   17.50
   9  14   1    8.00   24.70
   8 -15  -1   26.40   14.40
   8 -15  -1   -6.10   24.00
  -8  15   1  -27.80   14.20
   7 -15  -1   13.50   14.10
   7 -15  -1  -24.40   11.50
  -7  15   1    1.60   11.20
   6 -15  -1  -19.70   22.40
   6 -15  -1   36.10   14.00
  -6  15   1   11.90   11.20
   5 -15  -1    4.00    9.40
   5 -15  -1   18.50   29.10
  -5  15   1    9.10    8.90
  -5  15   1   -2.00   13.30
   4 -15  -1   25.00   19.30
   4 -15  -1   -6.10    9.00
  -4  15   1  -21.10   10.30
  -4  15   1    3.60    6.20
   3 -15  -1  -10.30   17.10
   3 -15  -1    1.10    9.00
  -3  15   1   -8.30    9.00
  -3  15   1  -11.70    5.20
   2 -15  -1   14.70   13.60
   2 -15  -1    3.20   16.90
  -2  15   1   15.00   17.50
   1 -15  -1   20.80   22.40
  -1  15   1   58.49   25.30
   0 -15  -1   17.90   15.10
   0  15   1   11.40    6.10
  -1 -15  -1   51.29   26.70
   1  15   1   61.69   27.50
  -2 -15  -1   13.20   18.40
   2  15   1   -3.30   13.80
  -3 -15  -1   13.30   15.10
   3  15   1    5.20   12.20
  -4 -15  -1   -3.90   10.00
  -5 -15  -1    2.10   12.40
   5  15   1   37.20   20.50
  -6 -15  -1  -18.20   11.90
   6  15   1    6.30   12.00
  -7 -15  -1    2.20   11.90
   7  15   1    2.20   22.50
  -8 -15  -1   10.70   10.00
   8  15   1  -32.60   19.70
   7 -16  -1   -9.40   16.80
   7 -16  -1    8.90   18.70
  -7  16   1   -8.80   11.00
   6 -16  -1   -8.80   26.40
   6 -16  -1   17.20   11.40
  -6  16   1   -8.30   12.40
   5 -16  -1    8.80   22.30
   5 -16  -1  -14.20   15.60
  -5  16   1    2.00   13.50
  -5  16   1    8.80   15.50
   4 -16  -1   35.10   18.70
   4 -16  -1   38.70   28.50
  -4  16   1   46.30   21.60
   3 -16  -1    5.60   10.20
   3 -16  -1  -11.00   15.00
  -3  16   1   13.10   16.70
   2 -16  -1   72.69   26.80
   2 -16  -1   56.49   31.40
  -2  16   1   61.49   29.50
   1 -16  -1  135.29   43.40
  -1  16   1  255.77   52.39
   0 -16  -1  545.35   77.29
   0  16   1  761.82   81.39
  -1 -16  -1  162.88   48.30
   1  16   1  303.17   47.50
  -2 -16  -1   27.30   22.40
   2  16   1   83.39   27.30
  -3 -16  -1  -17.10    9.00
  -4 -16  -1   36.00   23.60
   4  16   1   43.90   28.10
  -5 -16  -1  -22.70   15.10
   5  16   1  -27.90   17.30
  -6 -16  -1    1.10   15.70
   6  16   1    0.60   18.60
  -7 -16  -1   -5.60   11.20
   7  16   1   -0.80   22.80
   5 -17  -1    7.40   12.50
   5 -17  -1   35.00   33.90
  -5  17   1   23.20   18.50
   4 -17  -1   -6.50   15.50
   4 -17  -1  -21.50   21.20
  -4  17   1   15.90   16.30
   3 -17  -1   19.10    9.40
   3 -17  -1  -25.10   20.90
  -3  17   1   -9.00   17.10
   2 -17  -1   28.80   18.50
   2 -17  -1   17.50   23.60
  -2  17   1   24.80   20.90
   1 -17  -1  -11.60    9.50
   1 -17  -1  -11.00   18.20
  -1  17   1   10.70   18.60
   0 -17  -1  -13.10   18.60
   0  17   1    3.40   11.60
  -1 -17  -1    0.70   15.70
   1  17   1  -13.00   13.50
  -2 -17  -1    8.50   22.70
   2  17   1   46.90   29.30
  -3 -17  -1  -16.50    9.30
   3  17   1   12.70   15.40
  -4 -17  -1   -3.30    9.10
   4  17   1  -36.20   18.10
  -5 -17  -1   26.00   18.70
   5  17   1   50.19   25.60
   3 -18  -1    1.50   13.40
   3 -18  -1   -2.70   24.10
  -3  18   1   -5.40   20.70
   2 -18  -1   34.60   22.40
   2 -18  -1   21.00   15.30
  -2  18   1   22.90   20.40
   1 -18  -1    7.80   15.80
   1 -18  -1   10.90   11.60
  -1  18   1   -8.30   15.50
   0 -18  -1  130.59   45.40
   0  18   1  199.18   50.09
  -1 -18  -1   -5.90   12.80
   1  18   1  -14.40   13.60
  -2 -18  -1   42.40   24.60
   2  18   1  -27.60   20.90
  -3 -18  -1   20.20   19.70
   3  18   1   19.40   26.90
   3  18  -2   10.00   11.10
  -3 -18   2    9.20   18.40
   2  18  -2   57.19   25.40
  -2 -18   2   12.40   22.20
   1  18  -2  -26.70   18.20
  -1 -18   2   41.00   23.30
  -1 -18   2  -11.90   15.00
   0  18  -2  158.18   42.60
   0 -18   2  122.49   41.60
   0 -18   2  158.68   37.70
  -1  18  -2    3.10   17.80
   1 -18   2   -8.20   16.70
   1 -18   2  -13.00   18.50
  -2  18  -2   23.90   22.50
   2 -18   2   18.80   23.20
   2 -18   2   32.20   22.40
  -3  18  -2  -38.30   16.50
   3 -18   2   -0.50   23.20
   3 -18   2   -5.50   14.50
   5  17  -2   -1.60   18.90
  -5 -17   2   -9.40   18.60
  -4 -17   2   21.00   16.40
   3  17  -2   31.40   25.70
  -3 -17   2   16.30   17.20
   2  17  -2   -4.90   19.00
  -2 -17   2   -3.30   16.50
   1  17  -2   34.10   19.00
  -1 -17   2   -3.50   16.50
   0  17  -2  -13.20   11.80
   0 -17   2   -7.40    6.40
   0 -17   2    9.10   20.00
  -1  17  -2    0.90   15.80
   1 -17   2    8.70   12.30
   1 -17   2  -20.10    9.20
  -2  17  -2   10.40   19.10
   2 -17   2    1.20   19.80
   2 -17   2    7.20   16.00
  -3  17  -2   37.40   26.70
   3 -17   2   36.20   20.20
   3 -17   2   36.50   16.10
  -4  17  -2    3.30   18.60
   4 -17   2   -4.70   10.40
   4 -17   2  -11.60   21.50
   5 -17   2  -16.40   11.30
   5 -17   2   28.50   22.00
   7  16  -2   24.70   24.60
  -7 -16   2   10.10   16.40
   6  16  -2    5.30   23.10
  -6 -16   2  -10.80    9.00
   5  16  -2   -7.70   11.20
  -5 -16   2   35.30   15.70
   4  16  -2   22.60   21.90
  -4 -16   2   -3.20   10.30
   3  16  -2  -14.90   17.60
  -3 -16   2   -7.30   13.10
   2  16  -2   25.80   19.70
  -2 -16   2   -2.10   13.60
   1  16  -2   83.69   28.50
  -1 -16   2   54.79   27.80
   0  16  -2    1.90   13.30
   0 -16   2  -20.40   11.80
   0 -16   2   14.80   10.40
  -1  16  -2  117.89   36.60
   1 -16   2   85.09   33.80
   1 -16   2   88.89   25.80
  -2  16  -2   10.50   18.30
   2 -16   2    8.50   16.90
   2 -16   2   -4.20   12.20
  -3  16  -2   -3.40   16.60
   3 -16   2   14.60   10.20
   3 -16   2   16.10   13.10
  -4  16  -2  -16.10   13.50
   4 -16   2    9.50   16.20
   4 -16   2   26.30   13.90
   5 -16   2  -21.50   19.70
   5 -16   2   -9.00   12.10
  -6  16  -2  -23.10   12.50
   6 -16   2  -21.30   22.40
   6 -16   2   20.80   13.80
  -7  16  -2   24.80   13.70
   7 -16   2  -33.10   25.80
   7 -16   2  -22.60   14.80
   8  15  -2   14.20   19.90
  -8 -15   2   67.39   22.20
   7  15  -2   10.30   16.60
  -7 -15   2   -3.10   15.10
   6  15  -2   33.30   17.70
  -6 -15   2    6.40   13.00
   5  15  -2   11.20   17.20
  -5 -15   2   14.20   12.60
   4  15  -2   92.39   35.30
  -4 -15   2   74.89   27.70
   3  15  -2   -3.20   17.00
  -3 -15   2   15.50   16.10
   2  15  -2    3.50   12.90
  -2 -15   2   -5.60   10.00
   1  15  -2   29.40   19.40
  -1 -15   2   26.60   19.80
   0  15  -2   10.50   15.90
   0 -15   2   -0.50   11.00
  -1  15  -2   34.10   18.10
   1 -15   2   49.10   21.90
   1 -15   2    9.80   16.20
  -2  15  -2    9.00   15.30
   2 -15   2   -0.10   10.30
   2 -15   2    9.00   13.60
  -3  15  -2    3.20    7.70
  -3  15  -2   12.90   16.40
   3 -15   2  -13.90   16.90
   3 -15   2   18.60   14.80
  -4  15  -2   98.49   17.20
  -4  15  -2   94.29   27.70
   4 -15   2   52.49   32.90
   4 -15   2   61.39   23.10
  -5  15  -2    9.70   10.10
   5 -15   2   11.20   24.00
   5 -15   2   19.60    8.50
  -6  15  -2   33.30   14.00
   6 -15   2   45.40   30.20
   6 -15   2   13.90   14.60
  -7  15  -2   12.40   12.50
   7 -15   2  -43.80   23.10
   7 -15   2    3.80   14.50
  -8  15  -2  -10.80   13.60
   8 -15   2   15.60   17.80
   8 -15   2  -22.60   24.50
   9  14  -2   68.79   30.60
  -9 -14   2   38.40   17.90
   8  14  -2   68.29   30.10
  -8 -14   2   57.39   24.20
   7  14  -2  -11.80   12.80
  -7 -14   2   25.00   14.50
   6  14  -2   76.69   33.60
  -6 -14   2   86.89   28.20
   5  14  -2   -2.20    8.90
  -5 -14   2   -3.80    8.40
   4  14  -2  -11.20   17.20
  -4 -14   2   -8.50   13.80
   3  14  -2   -1.40   14.80
  -3 -14   2  -11.90   13.40
   2  14  -2   80.09   29.10
  -2 -14   2   38.00   19.30
   1  14  -2   33.70   18.30
  -1 -14   2   39.80   25.30
   0  14  -2   -1.80   11.40
   0 -14   2  -20.30    9.50
  -1  14  -2   66.29   24.20
   1 -14   2   14.70   18.70
   1 -14   2   52.49   21.50
  -2  14  -2   61.69   22.10
   2 -14   2   28.30   18.00
   2 -14   2   44.10   17.90
  -3  14  -2   -4.80    5.90
  -3  14  -2  -12.00   10.90
  -3  14  -2   11.00   11.00
   3 -14   2    4.60    8.70
  -4  14  -2   33.60   20.00
   4 -14   2   15.00   11.90
   4 -14   2    5.30   18.60
  -5  14  -2    3.90    7.70
   5 -14   2   -0.60   20.40
   5 -14   2   25.40   10.20
  -6  14  -2   69.59   17.00
   6 -14   2   49.20   31.80
   6 -14   2  103.29   23.80
   7 -14   2    9.10   11.30
   7 -14   2    2.20   10.90
  -8  14  -2  101.09   19.30
   8 -14   2   36.90   30.60
   8 -14   2   83.19   19.60
  -9  14  -2   35.00   17.40
   9 -14   2   71.79   38.00
   9 -14   2   37.20   18.10
  10  13  -2    5.90   16.00
 -10 -13   2   34.80   21.50
   9  13  -2   72.39   21.70
  -9 -13   2   60.49   24.20
   8  13  -2    9.80   11.90
  -8 -13   2    1.10   13.10
   7  13  -2   71.29   30.00
  -7 -13   2   43.50   17.80
   6  13  -2   12.40   15.20
  -6 -13   2   -6.40    7.90
   5  13  -2   13.30   12.30
  -5 -13   2   20.20   12.60
   4  13  -2    9.60   16.90
  -4 -13   2   30.30   16.70
   3  13  -2   39.40   19.40
  -3 -13   2   13.10   14.50
   2  13  -2   44.20   20.40
  -2 -13   2   64.59   23.30
   1  13  -2  -10.00    8.50
  -1 -13   2    0.10    7.70
   0  13  -2    7.30    9.50
   0 -13   2  -10.60    8.20
  -1  13  -2    1.40    9.20
   1 -13   2    2.30    5.60
   1 -13   2   -3.30    8.20
  -2  13  -2   49.60    9.90
  -2  13  -2   60.99    9.10
  -2  13  -2   34.70   16.70
   2 -13   2   18.10   11.80
   2 -13   2   30.50   18.70
  -3  13  -2   30.70   12.30
  -3  13  -2   16.80   11.30
  -3  13  -2   10.60    5.90
   3 -13   2    3.10   10.30
   3 -13   2    7.70    6.50
  -4  13  -2   19.80    8.70
  -4  13  -2   35.80   18.20
   4 -13   2   -3.30   16.30
   4 -13   2   25.40   13.60
  -5  13  -2   18.00    9.60
   5 -13   2   22.70   18.80
   5 -13   2   25.20   12.10
  -6  13  -2   -2.90    6.40
   6 -13   2  -16.50    8.70
   6 -13   2   -9.10   16.40
  -7  13  -2   80.99   18.00
   7 -13   2   32.30   26.00
   7 -13   2   60.19   19.20
  -8  13  -2    9.10   13.00
   8 -13   2   27.90   23.60
   8 -13   2   28.90   14.80
  -9  13  -2   47.60   16.30
   9 -13   2  100.29   40.60
   9 -13   2   64.29   18.40
 -10  13  -2   -9.70   12.90
  10 -13   2  -23.80   16.00
  11  12  -2  -29.00   19.10
 -11 -12   2  -10.90   10.50
 -11 -12   2   19.00   12.60
  10  12  -2   33.90   22.50
 -10 -12   2    0.60    7.60
 -10 -12   2    2.90    6.40
   9  12  -2   -2.60   17.90
  -9 -12   2  -17.00    8.60
  -9 -12   2   -1.50    5.30
   8  12  -2    8.90   11.50
  -8 -12   2    0.20    4.00
  -8 -12   2    2.60   13.00
   7  12  -2   46.30   22.60
  -7 -12   2   19.10    5.30
  -7 -12   2   16.90   12.90
   6  12  -2  134.49   37.80
  -6 -12   2  126.49   31.90
   5  12  -2   49.20   24.20
  -5 -12   2   42.20   18.90
   4  12  -2    2.70    8.40
  -4 -12   2  -14.50    7.20
   3  12  -2   -5.50    9.50
  -3 -12   2    1.70    5.90
   2  12  -2  200.68   43.20
  -2 -12   2  162.88   36.50
   1  12  -2  284.47   41.60
  -1 -12   2  169.98   37.40
   0  12  -2    0.40    6.80
   0 -12   2    4.80    8.90
  -1  12  -2  209.28   34.20
   1 -12   2  200.18   43.80
  -2  12  -2  235.38   21.70
  -2  12  -2  235.58   35.30
  -2  12  -2  273.07   19.90
   2 -12   2  234.08   32.20
   2 -12   2  176.08   44.00
  -3  12  -2   12.40    5.20
  -3  12  -2   -4.90    7.90
  -3  12  -2    8.30    8.70
   3 -12   2   -1.80   10.90
   3 -12   2    7.30    3.80
   3 -12   2    7.20    6.50
  -4  12  -2   -1.60    9.70
   4 -12   2    1.70    7.90
   4 -12   2    3.50    7.30
  -5  12  -2   30.50   11.10
   5 -12   2   36.40   20.00
   5 -12   2   23.80   12.30
  -6  12  -2  147.79   19.50
   6 -12   2  120.09   43.10
   6 -12   2  122.49   26.50
  -7  12  -2   31.90    7.80
   7 -12   2   22.10   25.70
   7 -12   2   23.10   13.90
  -8  12  -2   -5.50    7.90
   8 -12   2    8.50   12.00
   8 -12   2  -22.20   19.10
  -9  12  -2   -4.20    8.40
   9 -12   2   -7.10   11.40
   9 -12   2  -19.90   19.70
  10 -12   2  -19.30   22.80
  10 -12   2    9.80   14.30
 -11  12  -2   14.50    8.70
  11 -12   2  -26.50   24.50
  11 -12   2   41.50   27.00
  12  11  -2   -0.50   14.00
 -12 -11   2   15.00   10.60
 -12 -11   2   19.40   16.90
  11  11  -2   32.30   21.50
 -11 -11   2   -5.30    7.70
 -11 -11   2  -18.20   13.00
  10  11  -2   51.89   22.00
 -10 -11   2   50.69   21.50
 -10 -11   2   34.60   12.60
   9  11  -2   97.89   35.30
  -9 -11   2   92.19   29.20
  -9 -11   2  100.39   14.80
   8  11  -2  -14.70    9.60
  -8 -11   2   -4.90   11.40
  -8 -11   2   14.70    5.10
   7  11  -2   41.80   16.40
  -7 -11   2   66.69    9.80
   6  11  -2    2.90   10.40
  -6 -11   2   18.50    4.10
  -6 -11   2    0.80    9.20
  -6 -11   2    5.20    2.50
   5  11  -2   -1.70    7.30
   4  11  -2  688.63   74.79
  -4 -11   2  777.52   67.59
   3  11  -2   -0.90    5.70
  -3 -11   2   -1.40    6.80
   2  11  -2   54.29   22.40
  -2 -11   2   39.60   15.50
   1  11  -2  174.08   36.60
  -1 -11   2  112.19   28.40
   0  11  -2   -1.20    7.00
   0 -11   2    1.80    6.80
  -1  11  -2  165.08   12.20
  -1  11  -2  104.99   26.80
  -1  11  -2  139.49   12.10
  -2  11  -2   55.49   11.10
  -2  11  -2   51.99    9.00
  -2  11  -2   39.00   18.00
   2 -11   2   41.30    6.30
   2 -11   2   53.29   20.70
   2 -11   2   24.30   11.40
  -3  11  -2   -2.50    3.90
  -3  11  -2   -3.20    8.50
  -3  11  -2    4.00    6.70
   3 -11   2    1.80    7.50
   3 -11   2    3.20    3.90
   3 -11   2    5.00    5.30
  -4  11  -2  777.52   46.80
  -4  11  -2  752.82   63.69
   4 -11   2  720.93   58.79
   4 -11   2  513.85   72.09
  -5  11  -2    3.10    4.50
   5 -11   2    1.80    6.60
   5 -11   2  -19.90    9.20
  -6  11  -2    2.30    5.70
   6 -11   2    6.00   16.60
   6 -11   2  -13.20    6.30
  -7  11  -2   -0.10    5.50
   7 -11   2   10.80   19.40
   7 -11   2   -1.70    7.90
  -8  11  -2    6.70    7.80
   8 -11   2   24.00   10.80
  -9  11  -2  118.09   23.80
   9 -11   2   84.29   34.90
   9 -11   2   92.69   25.10
 -10  11  -2   78.49   18.20
  10 -11   2   48.40   26.80
  10 -11   2   46.30   17.10
 -11  11  -2   12.30   11.10
  11 -11   2   58.29   32.90
  11 -11   2    5.90   14.40
 -12  11  -2   14.60   14.30
  12 -11   2   13.70   34.30
  12  10  -2   12.90   18.70
 -12 -10   2   -2.70    6.50
 -12 -10   2  -16.10   13.10
  11  10  -2    5.30   16.90
 -11 -10   2   -0.10    9.40
 -11 -10   2   33.80   15.40
  10  10  -2   35.00   24.90
 -10 -10   2   55.09   23.90
 -10 -10   2   50.99   13.50
   9  10  -2   81.19   32.70
  -9 -10   2   40.90   16.60
  -9 -10   2   50.89   12.70
   8  10  -2   36.30   19.80
  -8 -10   2   31.90    9.20
  -8 -10   2   38.40   15.00
   7  10  -2    6.20    9.60
  -7 -10   2   -1.80    2.70
  -7 -10   2    1.50    6.80
   6  10  -2  182.98   43.30
  -6 -10   2  125.79   18.10
  -6 -10   2  187.48   29.10
  -6 -10   2  202.48   15.10
   5  10  -2    8.40   10.80
  -5 -10   2   -7.80    5.90
  -5 -10   2    8.30    3.60
  -5 -10   2    2.20    1.90
   4  10  -2   70.59   23.80
  -4 -10   2   60.19   17.20
   3  10  -2    1.70    7.20
  -3 -10   2    2.30    7.60
   2  10  -2    5.50    7.50
  -2 -10   2    0.10    5.00
   1  10  -2  688.53   63.79
  -1 -10   2  560.34   56.89
   0  10  -2   60.09   20.30
   0 -10   2   36.10   16.50
  -1  10  -2  689.13   39.60
  -1  10  -2  814.42   39.00
  -1  10  -2  687.13   62.09
   1 -10   2  545.05   62.19
   1 -10   2  644.04   34.70
  -2  10  -2   10.60    5.90
  -2  10  -2   -3.20    4.90
  -2  10  -2    8.80    3.10
   2 -10   2    5.80    4.00
   2 -10   2    5.80    6.40
   2 -10   2   -6.50    8.30
  -3  10  -2    0.90    5.40
  -3  10  -2    7.30    2.30
   3 -10   2   -6.70    8.10
   3 -10   2    3.50    5.20
   3 -10   2    1.90    3.10
  -4  10  -2   49.00   10.90
  -4  10  -2   45.80   16.10
   4 -10   2   53.49   15.70
   4 -10   2   29.70   16.60
  -5  10  -2   -1.50    4.40
   5 -10   2    2.10    7.10
   5 -10   2   -8.70    6.50
  -6  10  -2  213.78   23.50
   6 -10   2  198.78   27.50
   6 -10   2  214.28   52.69
  -7  10  -2    7.30    6.90
   7 -10   2  -19.10   11.70
   7 -10   2   -8.40    6.70
  -8  10  -2   19.40    9.30
   8 -10   2   47.70   31.10
   8 -10   2   35.80   15.00
  -9  10  -2   45.30   15.10
   9 -10   2   44.40   16.20
   9 -10   2   45.60   28.50
 -10  10  -2   63.89   19.10
  10 -10   2   26.70   27.20
  10 -10   2   28.60   14.10
 -11  10  -2   -6.90    8.50
  11 -10   2   -7.90   12.60
  11 -10   2   -9.40   22.20
  12 -10   2   33.70   31.60
  13   9  -2   -0.80   18.40
 -13  -9   2   21.70   20.90
 -13  -9   2   10.40    9.00
  12   9  -2   27.00   25.80
 -12  -9   2   75.89   26.80
 -12  -9   2   51.19   16.20
  11   9  -2   14.90   21.70
 -11  -9   2   36.20   12.10
 -11  -9   2   59.09   20.50
  10   9  -2   67.59   29.20
 -10  -9   2   49.70   18.30
   9   9  -2  142.79   39.40
  -9  -9   2  131.29   17.30
  -9  -9   2  111.59   28.90
   8   9  -2    5.00   11.70
  -8  -9   2   36.80   15.80
  -8  -9   2   42.20   10.00
   7   9  -2   67.99   26.10
  -7  -9   2   65.59   19.60
  -7  -9   2   83.59   10.70
   6   9  -2  -12.20    5.70
  -6  -9   2    5.40    6.50
  -6  -9   2   -2.50    4.40
  -6  -9   2    2.80    2.60
   5   9  -2  302.37   44.60
  -5  -9   2  323.37   25.90
  -5  -9   2  334.37   38.10
  -5  -9   2  348.67   21.50
   4   9  -2  111.69   28.00
  -4  -9   2  105.89   10.10
  -4  -9   2  113.29    8.40
  -4  -9   2  118.79   24.20
   3   9  -2   -3.40    7.40
  -3  -9   2    4.40    5.90
   2   9  -2    5.80    7.70
  -2  -9   2   10.60    8.30
   1   9  -2   23.20   12.90
  -1  -9   2   32.30   11.80
   0   9  -2   -4.60    4.50
   0  -9   2    3.80    5.90
  -1   9  -2   33.40    6.40
  -1   9  -2   37.80   14.00
   1  -9   2   22.20   12.00
   1  -9   2   29.60    4.10
  -2   9  -2    8.20    6.70
  -2   9  -2    3.50    2.70
   2  -9   2    8.90    3.50
   2  -9   2   -1.90    6.80
   2  -9   2   13.80    7.60
  -3   9  -2   -0.90    5.30
  -3   9  -2    9.50    3.90
   3  -9   2  -11.40    7.90
   3  -9   2    8.70    4.20
   3  -9   2    3.90    6.00
  -4   9  -2  125.29   14.10
  -4   9  -2  126.49   24.20
   4  -9   2  107.59   21.10
   4  -9   2   79.39   28.20
  -5   9  -2  370.96   29.20
   5  -9   2  291.17   49.30
   5  -9   2  306.37   33.00
  -6   9  -2   -4.00    4.10
   6  -9   2   -7.40    6.60
   6  -9   2   -8.00   11.80
  -7   9  -2   73.29   15.60
   7  -9   2   92.49   35.10
   7  -9   2   59.39   15.50
  -8   9  -2   20.40   10.70
   8  -9   2   30.60   12.80
   8  -9   2   12.40   16.60
  -9   9  -2  143.19   25.60
   9  -9   2  142.39   43.10
   9  -9   2  107.49   22.20
 -10   9  -2   37.50   14.20
  10  -9   2   51.69   17.60
  10  -9   2   77.49   34.50
 -11   9  -2   43.40   15.10
  11  -9   2   36.80   14.40
  11  -9   2   22.60   24.30
 -12   9  -2   58.09   17.20
  12  -9   2   28.30   14.60
  12  -9   2    8.10   30.50
 -13   9  -2   21.00    8.10
  13  -9   2  -32.30   27.40
  13   8  -2   55.59   29.40
  13   8  -2   24.30   22.20
 -13  -8   2   56.99   21.00
 -13  -8   2   40.20   15.20
  12   8  -2   13.00   20.50
  12   8  -2   40.90   22.00
 -12  -8   2   35.70   13.20
  11   8  -2   21.10   17.50
  11   8  -2   -4.90   11.90
 -11  -8   2    2.40    7.80
 -11  -8   2   10.20   10.40
  10   8  -2   21.00   23.60
  10   8  -2   99.69   32.70
 -10  -8   2   79.79   15.90
 -10  -8   2   41.70   19.10
   9   8  -2  191.48   52.29
   9   8  -2  201.88   46.80
  -9  -8   2  131.09   29.80
  -9  -8   2  174.68   20.50
   8   8  -2   20.90   14.20
  -8  -8   2   19.50   12.00
  -8  -8   2   22.80    8.30
   7   8  -2   26.60   16.40
  -7  -8   2   25.60   12.10
  -7  -8   2   36.40    7.30
   6   8  -2   46.20   20.20
  -6  -8   2   66.99   18.60
  -6  -8   2   97.59   18.20
  -6  -8   2   97.29   10.50
   5   8  -2  418.16   50.69
  -5  -8   2  403.96   25.30
  -5  -8   2  376.56   39.00
  -5  -8   2  394.76   31.10
   4   8  -2  205.88   32.40
  -4  -8   2  178.88   24.20
  -4  -8   2  145.09   15.30
  -4  -8   2  177.18   12.40
   3   8  -2   72.69   22.70
  -3  -8   2   79.79   17.70
  -3  -8   2   66.89    6.30
  -3  -8   2   78.19    5.50
   2   8  -2    2.80    5.80
  -2  -8   2    9.30    7.60
   1   8  -2  383.96   42.50
  -1  -8   2  415.06   40.80
   0   8  -2 1191.18   83.19
   0   8  -2 1246.68   56.29
   0   8  -2 1221.68   55.99
   0  -8   2 1127.79   53.59
   0  -8   2  984.00   78.99
  -1   8  -2  479.05   26.40
  -1   8  -2  462.35   44.10
   1  -8   2  348.07   42.80
   1  -8   2  446.66   24.50
  -2   8  -2    7.70    3.30
  -2   8  -2    5.10    4.10
   2  -8   2    5.90    7.90
   2  -8   2    6.80    4.40
   2  -8   2    7.40    3.40
  -3   8  -2   86.99   10.20
  -3   8  -2   84.99   19.30
   3  -8   2   77.19   17.00
   3  -8   2   58.49   22.30
   3  -8   2   69.09    9.30
  -4   8  -2  171.08   16.90
   4  -8   2  170.98   22.60
   4  -8   2  168.28   39.20
  -5   8  -2  351.86   28.90
   5  -8   2  390.16   36.30
   5  -8   2  318.37   50.49
  -6   8  -2   74.69   15.40
   6  -8   2   98.89   19.30
   6  -8   2   69.99   29.20
  -7   8  -2   22.50    9.60
   7  -8   2   21.80   16.80
   7  -8   2   16.10    8.40
  -8   8  -2   20.10    9.60
   8  -8   2   31.20    9.20
   8  -8   2   45.80   24.00
  -9   8  -2  170.38   23.90
   9  -8   2  176.18   25.20
   9  -8   2  148.49   48.50
 -10   8  -2   80.69   19.80
  10  -8   2   60.49   18.10
  10  -8   2  116.39   36.90
 -11   8  -2   -1.90    8.40
  11  -8   2   14.10   19.20
  11  -8   2   -9.60    8.30
 -12   8  -2   -0.30   11.30
  12  -8   2   23.50   25.70
  12  -8   2    7.60   13.00
 -13   8  -2   43.30   13.50
  13  -8   2   39.60   40.10
  14   7  -2   23.30   33.20
  14   7  -2  -23.50   20.20
 -14  -7   2   56.19   22.40
 -14  -7   2   53.69   14.80
  13   7  -2  -18.30   20.60
  13   7  -2   -5.20   17.50
 -13  -7   2    6.30   13.40
 -13  -7   2   -4.50    8.10
  12   7  -2  120.29   39.50
  12   7  -2  108.09   33.70
 -12  -7   2   67.49   16.50
 -12  -7   2   71.09   29.60
  11   7  -2   10.30   12.50
  11   7  -2    7.50   13.10
 -11  -7   2   27.00   11.40
 -11  -7   2    7.80   11.90
  10   7  -2   51.69   23.80
  10   7  -2   39.50   24.50
 -10  -7   2   48.80   12.70
 -10  -7   2   20.50   16.70
   9   7  -2   31.40   22.80
   9   7  -2    3.00   15.10
  -9  -7   2   34.00   15.40
  -9  -7   2   46.80   12.50
   8   7  -2   99.49   36.80
   8   7  -2   67.09   26.20
  -8  -7   2   55.49   17.30
  -8  -7   2   68.09   14.10
   7   7  -2  101.89   26.50
   7   7  -2   92.29   30.30
  -7  -7   2  108.19   13.20
  -7  -7   2   74.59   20.90
   6   7  -2   12.50    8.80
  -6  -7   2    4.30    3.00
  -6  -7   2    7.50    8.40
  -6  -7   2   21.10    7.80
   5   7  -2    0.00    5.30
  -5  -7   2   -3.10    3.80
  -5  -7   2   -2.30    2.90
  -5  -7   2   -0.40    1.90
   4   7  -2  122.99   28.40
  -4  -7   2  134.89   19.80
  -4  -7   2  105.99   13.00
  -4  -7   2  109.29    9.80
   3   7  -2  253.97   33.40
  -3  -7   2  254.07   14.90
  -3  -7   2  258.27   27.80
  -3  -7   2  231.78   17.50
   2   7  -2   37.90   14.50
  -2  -7   2   40.80    2.80
  -2  -7   2   46.90   12.90
  -2  -7   2   37.60    2.90
   1   7  -2  968.60   72.39
  -1  -7   2 1004.80   67.99
   0   7  -2   -3.10    1.90
   0   7  -2   -0.70    1.50
   0  -7   2    0.50    1.70
   0  -7   2    1.00    0.80
  -1   7  -2 1015.20   48.00
  -1   7  -2  991.10   67.59
   1  -7   2  813.32   68.09
   1  -7   2  888.91   46.10
  -2   7  -2   34.10   10.90
  -2   7  -2   38.60    6.60
   2  -7   2   24.70   13.40
   2  -7   2   36.50    5.50
   2  -7   2   59.49   13.90
  -3   7  -2  241.68   27.00
  -3   7  -2  211.48   18.30
   3  -7   2  259.17   18.90
   3  -7   2  259.67   26.00
   3  -7   2  220.38   32.10
  -4   7  -2  109.59   12.70
   4  -7   2   88.49   17.70
   4  -7   2   98.99   29.00
  -5   7  -2    1.70    3.90
   5  -7   2   -5.80    3.20
   5  -7   2    0.90    9.30
  -6   7  -2    4.90    4.50
   6  -7   2   14.70   16.60
  -7   7  -2  115.39   16.90
   7  -7   2  131.19   20.50
   7  -7   2  163.98   43.10
  -8   7  -2   44.40   13.70
   8  -7   2   84.49   26.40
   8  -7   2   55.39   13.80
  -9   7  -2   47.10   14.70
   9  -7   2   27.50   10.10
   9  -7   2   27.30   18.70
 -10   7  -2   52.79   14.60
  10  -7   2   72.49   33.80
 -11   7  -2   14.50    8.50
  11  -7   2   17.00   23.00
  11  -7   2    9.10   12.10
 -12   7  -2  108.29   26.10
  12  -7   2   67.59   36.90
  12  -7   2  119.99   23.40
 -13   7  -2  -19.60    7.80
  13  -7   2  -13.80   12.10
  13  -7   2   36.70   18.50
 -14   7  -2   34.50   16.20
  14  -7   2  -25.90   28.90
  14   6  -2  -19.40   20.90
  14   6  -2    8.90   26.50
 -14  -6   2   -6.20   10.70
 -14  -6   2    3.20   11.00
  13   6  -2    2.80   22.60
  13   6  -2   35.60   22.10
 -13  -6   2   16.30    9.20
  12   6  -2   37.50   21.90
  12   6  -2   68.99   36.00
 -12  -6   2   58.49   16.70
 -12  -6   2   70.59   25.60
  11   6  -2   25.70   17.70
  11   6  -2   83.99   37.20
 -11  -6   2   76.79   18.90
 -11  -6   2   73.29   26.80
  10   6  -2   25.00   15.20
  10   6  -2   43.40   26.20
 -10  -6   2   45.60   13.40
 -10  -6   2   15.50   14.60
   9   6  -2   26.50   16.30
   9   6  -2   35.40   16.20
  -9  -6   2   58.99   19.50
  -9  -6   2   65.79   15.00
   8   6  -2  102.99   28.60
   8   6  -2   93.09   31.90
  -8  -6   2   75.29   21.10
  -8  -6   2   69.49   13.40
   7   6  -2  -11.20    6.30
   7   6  -2   -5.70    7.60
  -7  -6   2    0.70    6.10
  -7  -6   2   -4.20    2.70
   6   6  -2   65.09   20.60
   6   6  -2  125.89   32.00
  -6  -6   2   83.39   10.60
  -6  -6   2   86.19   19.90
   5   6  -2   22.70   10.40
   5   6  -2   15.80    4.60
   5   6  -2   15.50   10.20
  -5  -6   2   22.80    5.50
  -5  -6   2   40.00   10.30
  -5  -6   2   18.20    9.10
   4   6  -2  379.46   42.70
  -4  -6   2  414.76   35.90
  -4  -6   2  368.76   29.50
  -4  -6   2  422.06   24.60
   3   6  -2   17.90    9.50
  -3  -6   2   24.20    3.60
  -3  -6   2   24.80    8.40
  -3  -6   2   25.10    6.40
   2   6  -2    6.30    7.10
  -2  -6   2   12.40    6.00
  -2  -6   2   12.50    3.00
  -2  -6   2    8.50    1.80
   1   6  -2   21.20    8.90
   1   6  -2   15.70    2.80
   1   6  -2   15.50    6.20
  -1  -6   2   15.20    7.20
  -1  -6   2   16.10    1.70
  -1  -6   2   18.50    1.80
   0   6  -2  118.39   16.30
   0   6  -2  102.49   20.70
   0   6  -2  115.99    8.90
   0  -6   2  106.59   16.90
   0  -6   2   86.29   23.20
   0  -6   2   98.19    7.00
  -1   6  -2   19.90    4.10
  -1   6  -2   15.40    8.10
  -1   6  -2   23.00    8.90
   1  -6   2   24.50    9.80
   1  -6   2   20.50    7.50
   1  -6   2   22.90    4.30
  -2   6  -2   11.10    6.10
  -2   6  -2    2.90    2.60
  -2   6  -2    8.80    7.20
   2  -6   2    7.90    2.90
   2  -6   2    9.10    7.10
   2  -6   2    9.90    7.40
   2  -6   2    2.80    3.80
  -3   6  -2   22.80    9.10
  -3   6  -2   19.50    5.30
   3  -6   2   43.20   16.10
   3  -6   2   28.10    9.40
   3  -6   2   30.50    9.80
   3  -6   2   26.20    5.70
  -4   6  -2  416.16   29.10
   4  -6   2  419.56   34.50
   4  -6   2  403.26   35.40
   4  -6   2  357.56   46.60
  -5   6  -2   26.80    7.60
   5  -6   2   27.70   14.90
   5  -6   2   22.70    8.80
   5  -6   2   27.70    9.80
  -6   6  -2   70.29   15.50
  -6   6  -2   82.39   15.20
   6  -6   2   67.09   24.30
   6  -6   2   89.79   22.60
   6  -6   2  105.09   16.60
  -7   6  -2   -0.50    2.80
   7  -6   2  -10.90    7.80
  -8   6  -2   67.69   15.80
   8  -6   2   77.59   18.70
   8  -6   2   56.39   28.80
  -9   6  -2   57.79   14.40
   9  -6   2   52.69   25.60
   9  -6   2   59.79   14.90
 -10   6  -2   46.90   13.80
  10  -6   2   28.40   18.40
  10  -6   2   63.69   17.90
 -11   6  -2   48.40   16.40
  11  -6   2   52.39   35.20
  11  -6   2   64.89   17.30
 -12   6  -2   38.90   15.20
  12  -6   2   56.89   19.40
  12  -6   2   48.10   37.50
 -13   6  -2  -16.80    7.90
  13  -6   2   -3.30   12.60
  13  -6   2  -14.90   26.50
 -14   6  -2   -1.20    3.60
  14  -6   2  -12.80   17.20
  14   5  -2   63.29   28.80
  14   5  -2   25.50   25.20
 -14  -5   2   29.40   15.90
 -14  -5   2   49.40   19.20
  13   5  -2   69.49   35.20
 -13  -5   2   40.50   13.80
 -13  -5   2   62.69   26.30
  12   5  -2   11.30   20.70
  12   5  -2   -1.00   10.60
 -12  -5   2   17.10   13.00
 -12  -5   2    2.20    8.20
  11   5  -2   30.70   21.60
  11   5  -2   41.90   20.50
 -11  -5   2   14.60   13.10
 -11  -5   2   12.00    9.70
  10   5  -2  385.66   49.60
  10   5  -2  434.76   68.99
 -10  -5   2  370.26   46.60
 -10  -5   2  390.36   35.60
   9   5  -2  475.15   70.39
   9   5  -2  534.75   58.49
  -9  -5   2  505.05   54.09
  -9  -5   2  496.95   39.30
   8   5  -2   29.70   17.80
   8   5  -2   44.90   18.80
  -8  -5   2   32.00   13.70
  -8  -5   2   49.00   10.70
   7   5  -2   21.30   14.80
   7   5  -2   82.19   23.10
  -7  -5   2   27.80   11.50
  -7  -5   2   28.70    8.80
   6   5  -2  495.55   50.49
   6   5  -2  523.55   59.89
  -6  -5   2  498.25   33.20
  -6  -5   2  492.55   44.60
   5   5  -2   95.89   23.60
   5   5  -2  106.79   11.60
   5   5  -2   93.69   25.20
  -5  -5   2  132.19   12.40
  -5  -5   2  122.09   18.50
  -5  -5   2  124.99   16.60
   4   5  -2  164.78   26.60
   4   5  -2  147.99   12.40
   4   5  -2  151.28   23.60
  -4  -5   2  151.78   12.40
  -4  -5   2  132.19   18.00
  -4  -5   2  149.39   16.70
   3   5  -2  363.36   36.60
  -3  -5   2  317.07   19.30
  -3  -5   2  325.57   24.10
  -3  -5   2  316.57   28.00
   2   5  -2  196.68   19.90
   2   5  -2  198.78   25.00
  -2  -5   2  204.48   12.00
  -2  -5   2  190.18   14.50
  -2  -5   2  192.88   19.90
  -2  -5   2  225.38   28.00
  -2  -5   2  191.78   23.90
   1   5  -2   78.49   11.70
   1   5  -2   71.09    6.50
   1   5  -2   78.39   16.90
  -1  -5   2   79.19   16.80
  -1  -5   2   71.29    5.30
  -1  -5   2   79.59   12.10
   0   5  -2    1.00    2.50
   0   5  -2   -1.60    0.90
   0   5  -2    1.70    2.00
   0  -5   2   -0.10    1.70
   0  -5   2    1.20    0.70
   0  -5   2   -1.40    2.30
  -1   5  -2   69.59   14.30
  -1   5  -2   85.49   14.10
  -1   5  -2   63.89    6.70
   1  -5   2   91.79   17.50
   1  -5   2   66.69   15.30
   1  -5   2   77.09    6.80
  -2   5  -2  184.78   14.40
  -2   5  -2  200.88   21.40
  -2   5  -2  198.08   25.50
   2  -5   2  192.78   14.20
   2  -5   2  183.08   24.80
   2  -5   2  190.08   19.80
   2  -5   2  203.98   21.80
  -3   5  -2  285.17   34.50
  -3   5  -2  337.37   22.80
   3  -5   2  341.77   28.00
   3  -5   2  301.97   37.70
   3  -5   2  329.77   29.60
   3  -5   2  310.37   21.80
  -4   5  -2  133.19   16.60
  -4   5  -2  149.39   14.80
   4  -5   2  128.29   17.80
   4  -5   2  153.38   17.80
   4  -5   2  133.39   29.80
   4  -5   2  146.59   15.00
  -5   5  -2  133.19   14.80
  -5   5  -2  114.49   15.00
   5  -5   2  102.69   15.80
   5  -5   2  111.69   16.50
   5  -5   2  127.99   30.40
  -6   5  -2  454.85   34.70
  -6   5  -2  469.55   36.10
   6  -5   2  478.45   37.60
   6  -5   2  432.76   37.10
   6  -5   2  410.86   54.69
  -7   5  -2   35.80   10.40
  -7   5  -2   43.20   11.90
   7  -5   2   46.50   10.10
   7  -5   2   34.60   10.40
   7  -5   2   29.10   16.60
  -8   5  -2   39.10   11.10
   8  -5   2   65.39   16.90
   8  -5   2   48.50   23.80
  -9   5  -2  489.05   41.80
   9  -5   2  449.76   40.90
   9  -5   2  470.15   67.79
 -10   5  -2  377.06   37.40
  10  -5   2  358.86   37.20
  10  -5   2  387.26   62.99
 -11   5  -2   14.50    8.70
  11  -5   2   26.90   13.20
  11  -5   2   18.50   24.30
 -12   5  -2   -8.00    8.50
  12  -5   2  -26.80   18.20
  12  -5   2   -4.30    9.80
 -13   5  -2   55.69   17.20
  13  -5   2   46.00   20.00
  13  -5   2    9.60   27.10
 -14   5  -2   47.50   14.80
  14  -5   2   13.40   20.90
  14  -5   2   39.50   42.20
 -15  -4   2   29.50   22.80
  14   4  -2   34.90   24.00
  14   4  -2  -31.70   21.10
 -14  -4   2   43.10   15.10
 -14  -4   2   -0.60   13.40
  13   4  -2   50.39   23.70
  13   4  -2   50.09   38.20
 -13  -4   2   67.19   17.10
 -13  -4   2   70.69   22.50
  12   4  -2   99.99   44.50
  12   4  -2  120.19   29.20
 -12  -4   2  114.29   30.50
 -12  -4   2  132.19   19.60
  11   4  -2   -9.60    8.60
  11   4  -2    9.60   13.40
 -11  -4   2    9.60    9.50
 -11  -4   2   -3.20    4.80
  10   4  -2   -0.60    7.40
  10   4  -2  -10.80   13.00
 -10  -4   2  -11.00    5.60
 -10  -4   2   -7.00    5.00
   9   4  -2  133.79   31.40
   9   4  -2  187.58   47.00
  -9  -4   2  193.38   21.70
  -9  -4   2  143.99   31.40
   8   4  -2  448.76   48.20
   8   4  -2  387.56   58.59
  -8  -4   2  360.86   42.70
  -8  -4   2  459.55   34.60
   7   4  -2   15.80   12.20
   7   4  -2   35.20   14.80
  -7  -4   2   23.30   10.10
  -7  -4   2   27.70    7.80
   6   4  -2   11.30    8.00
   6   4  -2    8.40   10.70
  -6  -4   2    6.00    3.50
  -6  -4   2    3.20    3.40
   5   4  -2  840.22   70.49
   5   4  -2  672.33   56.29
   5   4  -2  663.33   40.20
  -5  -4   2  626.34   50.09
  -5  -4   2  701.93   48.80
  -5  -4   2  728.13   41.20
   4   4  -2  222.08   27.30
   4   4  -2  181.68   27.50
   4   4  -2  184.58   14.60
  -4  -4   2  171.08   19.00
  -4  -4   2  203.68   21.80
  -4  -4   2  172.38   14.40
  -4  -4   2  215.08   31.40
   3   4  -2  320.27   32.90
   3   4  -2  349.37   36.40
   3   4  -2  339.07   20.60
  -3  -4   2  370.06   29.00
  -3  -4   2  313.07   34.30
  -3  -4   2  337.17   32.50
  -3  -4   2  377.16   26.30
  -3  -4   2  352.16   20.90
   2   4  -2   39.70   10.50
   2   4  -2   33.90    8.00
  -2  -4   2   19.60    7.00
  -2  -4   2   27.70    5.60
  -2  -4   2   34.80   10.60
  -2  -4   2   21.10    3.10
  -2  -4   2   25.20    6.40
   1   4  -2 7004.10  308.47
   1   4  -2 6282.77  299.87
   1   4  -2 6475.95  316.37
  -1  -4   2 7124.99  309.57
  -1  -4   2 6417.16  298.47
   0   4  -2 8738.43  373.16
   0   4  -2 9328.97  384.16
   0   4  -2 7635.14  386.76
   0  -4   2 7949.20  388.36
   0  -4   2 7947.10  384.56
  -1   4  -2 6386.06  290.17
  -1   4  -2 6598.44  303.47
  -1   4  -2 7145.09  306.87
   1  -4   2 6600.04  300.47
   1  -4   2 6531.15  304.37
   1  -4   2 6179.58  289.57
   1  -4   2 5681.63  305.47
  -2   4  -2   23.00    9.40
  -2   4  -2   24.90    5.00
  -2   4  -2   14.20    5.60
   2  -4   2   23.50    4.90
   2  -4   2   15.40    8.50
   2  -4   2   27.20    7.80
   2  -4   2   21.50    6.70
  -3   4  -2  336.17   26.70
  -3   4  -2  314.07   35.20
  -3   4  -2  359.46   23.70
   3  -4   2  331.07   27.90
   3  -4   2  358.46   23.10
   3  -4   2  372.66   28.20
   3  -4   2  334.17   37.30
  -4   4  -2  127.99   22.80
  -4   4  -2  192.28   16.90
  -4   4  -2  176.38   18.20
   4  -4   2  209.88   20.50
   4  -4   2  167.68   27.20
   4  -4   2  191.68   19.30
   4  -4   2  167.58   15.60
  -5   4  -2  717.53   44.70
  -5   4  -2  655.93   45.40
   5  -4   2  707.63   47.90
   5  -4   2  665.83   64.59
   5  -4   2  775.82   49.10
  -6   4  -2   -5.20    3.70
  -6   4  -2    1.30    3.10
   6  -4   2    6.10    6.60
   6  -4   2    9.00    4.10
  -7   4  -2   20.80    7.50
  -7   4  -2   19.20   10.10
   7  -4   2   25.10   17.90
   7  -4   2   22.30    9.00
  -8   4  -2  409.46   36.10
   8  -4   2  461.25   38.50
   8  -4   2  431.26   59.59
  -9   4  -2  170.58   22.10
   9  -4   2  167.38   44.20
   9  -4   2  145.79   21.20
  10  -4   2   -9.80   12.30
 -11   4  -2   -5.90    5.30
  11  -4   2    0.30    8.60
  11  -4   2    4.90   16.10
 -12   4  -2  128.19   25.80
  12  -4   2  112.69   25.20
  12  -4   2  128.09   47.90
 -13   4  -2   33.90   15.70
  13  -4   2   59.19   29.10
  13  -4   2   30.00   18.70
 -14   4  -2   29.80   12.30
  14  -4   2   34.20   17.40
  14  -4   2   14.30   28.60
  15   3  -2   81.79   37.30
  15   3  -2   37.60   23.70
 -15  -3   2   18.70   11.40
 -15  -3   2   42.20   19.50
  14   3  -2    3.90   18.70
  14   3  -2   36.30   17.90
 -14  -3   2    4.80   14.10
 -14  -3   2   -8.20    8.10
  13   3  -2    6.70   20.40
  13   3  -2   12.80   14.70
  12   3  -2   10.30   14.00
  12   3  -2   10.80   22.30
 -12  -3   2   26.40    8.70
  11   3  -2  144.19   34.10
  11   3  -2  199.78   56.69
 -11  -3   2  140.39   21.30
  10   3  -2  205.48   33.30
  10   3  -2  180.48   50.19
 -10  -3   2  211.68   24.20
   9   3  -2   61.39   19.60
   9   3  -2   78.39   30.00
  -9  -3   2   57.19   13.80
   8   3  -2   52.39   22.70
   8   3  -2   38.40   14.60
  -8  -3   2   43.40   10.90
   7   3  -2  580.24   67.59
   7   3  -2  624.74   53.69
  -7  -3   2  536.25   38.70
   6   3  -2  284.87   41.60
   6   3  -2  282.07   32.20
  -6  -3   2  275.57   22.70
   5   3  -2  349.47   24.50
   5   3  -2  397.66   46.10
   5   3  -2  368.76   35.40
  -5  -3   2  343.17   31.20
  -5  -3   2  339.47   32.30
  -5  -3   2  332.77   24.40
   4   3  -2   60.19   15.30
   4   3  -2   55.19    7.00
   4   3  -2   63.29   15.20
  -4  -3   2   66.59    7.90
  -4  -3   2   60.69   14.00
  -4  -3   2   46.90   14.70
  -4  -3   2   50.09   11.80
  -4  -3   2   54.09   11.60
   3   3  -2  187.88   13.80
   3   3  -2  214.48   23.40
   3   3  -2  208.08   25.60
  -3  -3   2  218.38   20.00
  -3  -3   2  178.38   20.40
  -3  -3   2  178.48   23.50
  -3  -3   2  187.98   17.60
  -3  -3   2  215.78   14.40
   2   3  -2    1.00    2.10
   2   3  -2   -0.90    1.70
   2   3  -2   -1.30    1.40
   2   3  -2   -2.20    1.00
  -2  -3   2   -3.10    1.50
  -2  -3   2   -0.30    0.70
  -2  -3   2   -0.50    2.60
  -2  -3   2   -3.20    1.70
  -2  -3   2   -1.80    1.70
   1   3  -2 1224.08   70.29
   1   3  -2 1159.08   59.99
   1   3  -2 1289.87   64.19
  -1  -3   2 1250.47   63.99
  -1  -3   2 1177.78   69.99
  -1  -3   2 1328.37   72.29
  -1  -3   2 1158.38   59.29
   0   3  -2   -2.20    1.20
   0   3  -2    1.00    2.00
   0   3  -2   -0.40    0.80
   0  -3   2   -0.60    1.80
   0  -3   2   -1.50    0.60
   0  -3   2    1.70    2.10
  -1   3  -2 1142.59   64.89
  -1   3  -2 1215.68   57.19
  -1   3  -2 1192.38   67.09
   1  -3   2 1214.48   63.79
   1  -3   2 1080.79   67.49
   1  -3   2 1247.48   66.19
   1  -3   2 1173.28   56.69
  -2   3  -2    2.00    4.10
  -3   3  -2  202.98   16.10
  -3   3  -2  197.98   18.00
  -3   3  -2  204.48   25.10
   3  -3   2  201.78   15.60
   3  -3   2  219.68   19.20
   3  -3   2  192.78   25.10
   3  -3   2  218.48   19.50
  -4   3  -2   76.09   18.60
  -4   3  -2   65.39    9.40
  -4   3  -2   55.89    8.40
   4  -3   2   56.79    8.00
   4  -3   2   61.49   10.10
   4  -3   2   53.39   15.70
  -5   3  -2  289.67   25.90
  -5   3  -2  332.97   25.70
   5  -3   2  299.17   39.60
   5  -3   2  401.86   30.10
  -6   3  -2  271.47   24.50
  -6   3  -2  271.27   25.00
   6  -3   2  281.27   26.80
   6  -3   2  295.97   40.10
  -7   3  -2  548.85   41.00
  -7   3  -2  532.15   40.20
   7  -3   2  543.55   62.59
   7  -3   2  554.14   42.50
  -8   3  -2   39.00   11.40
   8  -3   2   31.90   12.50
   8  -3   2   31.50   18.50
  -9   3  -2   84.29   17.90
   9  -3   2   67.49   17.50
   9  -3   2   56.89   25.00
 -10   3  -2  212.38   26.70
  10  -3   2  194.58   50.49
  10  -3   2  215.08   28.40
 -11   3  -2  139.59   26.40
  11  -3   2  102.69   37.50
  11  -3   2  181.38   25.20
 -12   3  -2   16.40   10.10
  12  -3   2   32.70   13.70
  12  -3   2   30.70   23.60
 -13   3  -2    4.60    6.30
  13  -3   2    4.20   17.50
  13  -3   2  -16.60    8.50
 -14   3  -2    7.50   11.70
  14  -3   2   22.90   30.20
  14  -3   2   -2.00   16.40
 -15   3  -2   29.30   16.80
  15  -3   2  -19.00   29.90
  15  -3   2   57.09   23.00
  15   2  -2  -19.60   19.30
  15   2  -2    3.50   22.40
 -15  -2   2   10.00   11.10
  14   2  -2    2.00   14.40
  14   2  -2   31.50   31.00
 -14  -2   2   17.70   12.70
  13   2  -2  -12.00   12.70
  13   2  -2  -10.50   12.50
 -13  -2   2   -0.80    5.20
  12   2  -2   -5.80    8.30
 -12  -2   2    6.70    8.10
  11   2  -2   15.60   11.50
  11   2  -2    3.90   14.10
 -11  -2   2   -4.90    4.90
  10   2  -2   26.80   19.50
  10   2  -2   38.70   15.40
 -10  -2   2   29.80   10.50
   9   2  -2   88.39   30.90
   9   2  -2   99.69   23.80
  -9  -2   2   94.49   18.40
   8   2  -2   77.69   19.30
   8   2  -2   65.39   24.00
  -8  -2   2   72.49   14.50
   7   2  -2   29.90   10.70
   7   2  -2    3.80   10.40
  -7  -2   2   26.80    8.10
   6   2  -2  200.38   33.20
   6   2  -2  145.79   20.70
  -6  -2   2  134.99   18.60
  -6  -2   2  147.49   15.60
   5   2  -2   22.10    5.80
   5   2  -2   24.70   12.20
   5   2  -2   32.00    9.80
  -5  -2   2   17.30    8.90
  -5  -2   2   25.90    6.40
  -5  -2   2   24.50    8.40
   4   2  -2  309.37   36.40
   4   2  -2  274.77   20.00
   4   2  -2  350.76   29.70
  -4  -2   2  291.07   20.40
  -4  -2   2  291.17   26.10
  -4  -2   2  249.38   31.30
  -4  -2   2  282.57   25.10
   3   2  -2    9.00    2.80
   3   2  -2    7.90    5.50
   3   2  -2    9.50    5.90
  -3  -2   2    4.50    3.40
  -3  -2   2    7.70    5.00
  -3  -2   2   13.90    3.60
  -3  -2   2    6.90    4.80
   2   2  -2   73.29    8.80
   2   2  -2   56.19    5.60
   2   2  -2   68.89   10.30
   2   2  -2   59.09   12.70
  -2  -2   2   47.30   11.50
  -2  -2   2   61.59    8.30
  -2  -2   2   67.49    6.10
  -2  -2   2   59.09    9.60
  -2  -2   2   58.19    8.00
   1   2  -2    0.30    1.80
   1   2  -2    0.40    1.20
   1   2  -2    0.90    1.30
   1   2  -2    0.20    1.30
  -1  -2   2    1.00    1.90
  -1  -2   2    2.40    1.90
  -1  -2   2    2.30    2.20
  -1  -2   2   -2.40    1.10
   0   2  -2  162.68   11.90
   0   2  -2  157.88   10.60
   0   2  -2  150.58   14.20
   0  -2   2  175.48   13.90
   0  -2   2  157.28   12.30
   0  -2   2  149.09   14.30
   0  -2   2  156.28   10.00
  -1   2  -2    1.20    2.10
  -1   2  -2    2.40    1.30
  -1   2  -2    1.50    2.00
  -1   2  -2    1.50    1.20
   1  -2   2    0.30    1.00
   1  -2   2    3.10    2.00
   1  -2   2    1.00    1.60
   1  -2   2    2.40    2.60
  -2   2  -2   68.49    8.40
  -2   2  -2   65.79    6.90
  -2   2  -2   54.69   11.90
   2  -2   2   65.79    6.70
   2  -2   2   58.39   12.80
   2  -2   2   54.69    7.80
  -3   2  -2    8.30    5.90
  -3   2  -2    4.20    3.20
  -3   2  -2   11.60    3.70
   3  -2   2    8.20    3.70
   3  -2   2    3.30    5.20
   3  -2   2   12.60    4.90
  -4   2  -2  293.67   23.20
  -4   2  -2  268.87   32.40
  -4   2  -2  281.27   21.60
   4  -2   2  311.27   24.50
   4  -2   2  269.27   32.00
   4  -2   2  287.67   21.00
  -5   2  -2   16.20    9.50
  -5   2  -2   25.60    7.00
  -5   2  -2   23.50    6.40
   5  -2   2   14.20    9.30
   5  -2   2   17.90    6.70
  -6   2  -2  136.89   16.90
  -6   2  -2  168.68   17.60
   6  -2   2  123.49   17.40
   6  -2   2  167.08   35.50
  -7   2  -2   10.10    6.50
  -7   2  -2   14.50    6.00
   7  -2   2   29.90   12.70
   7  -2   2   33.00    9.40
  -8   2  -2   74.39   15.00
   8  -2   2   42.90   13.80
   8  -2   2   65.49   25.10
  -9   2  -2   99.09   19.20
   9  -2   2  129.29   37.90
   9  -2   2  130.79   24.50
 -10   2  -2   34.70   12.70
  10  -2   2   16.80   13.70
  10  -2   2    8.20   17.70
  11  -2   2   -6.30    7.80
  11  -2   2   -4.90   10.20
 -12   2  -2   -0.10    6.30
  12  -2   2   -3.30   10.30
 -13   2  -2   -1.90    4.20
  13  -2   2   27.20   22.30
  13  -2   2   -8.30   11.40
 -14   2  -2   -1.50   10.80
  14  -2   2   33.10   17.90
  14  -2   2   13.60   26.00
 -15   2  -2    3.60   13.10
  15  -2   2   36.30   19.90
  15  -2   2   -4.50   18.10
  15   1  -2   16.00   22.20
  15   1  -2   38.30   17.80
  14   1  -2   18.50   33.30
  14   1  -2   18.40   18.70
 -14  -1   2   39.40   13.20
  13   1  -2   18.20   30.10
  13   1  -2   12.60   15.90
 -13  -1   2   20.10    7.00
  12   1  -2    8.10   27.50
  12   1  -2    9.90   13.00
 -12  -1   2    2.70    6.20
  11   1  -2   52.19   17.70
  11   1  -2   26.40   20.30
 -11  -1   2   49.00   14.40
  10   1  -2  260.27   60.79
  10   1  -2  230.88   33.80
 -10  -1   2  264.37   28.50
   9   1  -2  324.67   54.99
   9   1  -2  285.07   35.00
  -9  -1   2  331.57   30.70
   8   1  -2   -0.40    5.90
   8   1  -2    6.00   10.00
  -8  -1   2   -2.00    2.60
   7   1  -2    9.50    7.10
   7   1  -2   17.10   11.30
  -7  -1   2   18.60    8.60
  -7  -1   2   12.00    5.70
   6   1  -2  516.35   40.90
   6   1  -2  563.54   60.09
  -6  -1   2  481.15   34.00
  -6  -1   2  472.55   36.40
   5   1  -2   32.10    9.60
   5   1  -2   28.00   12.10
   5   1  -2   30.70    7.00
  -5  -1   2   36.20   12.30
  -5  -1   2   33.10    8.80
  -5  -1   2   33.90    7.30
   4   1  -2   57.99   17.10
   4   1  -2   59.89   12.60
   4   1  -2   85.59    9.40
  -4  -1   2   51.79   15.00
  -4  -1   2   91.59   13.20
  -4  -1   2   72.59    8.80
  -4  -1   2   78.99   10.70
   3   1  -2  451.35   26.70
   3   1  -2  457.75   31.40
   3   1  -2  495.95   42.40
  -3  -1   2  459.75   26.80
  -3  -1   2  445.86   39.50
  -3  -1   2  451.55   30.80
  -3  -1   2  452.85   32.10
   2   1  -2 5297.87  250.37
   2   1  -2 5612.84  260.97
   2   1  -2 5716.13  251.27
  -2  -1   2 5377.86  250.47
  -2  -1   2 5216.38  258.27
  -2  -1   2 5288.37  250.07
   1   1  -2    6.20    2.50
   1   1  -2    5.90    2.30
   1   1  -2    4.10    2.40
  -1  -1   2    2.80    1.60
  -1  -1   2    2.00    1.50
  -1  -1   2   -0.20    1.10
   0   1  -2    0.30    0.80
   0   1  -2    0.80    0.80
   0  -1   2   -0.40    0.70
   0  -1   2    0.00    0.40
   0  -1   2    0.00    0.60
  -1   1  -2    5.10    1.80
  -1   1  -2    1.70    1.40
  -1   1  -2   -0.60    1.10
   1  -1   2    7.70    2.70
   1  -1   2    4.50    2.00
   1  -1   2    0.00    0.80
  -2   1  -2 5348.96  242.18
  -2   1  -2 5019.00  248.08
   2  -1   2 5336.97  242.68
   2  -1   2 5429.36  249.58
   2  -1   2 5183.38  238.58
  -3   1  -2  415.16   36.50
  -3   1  -2  428.96   28.90
  -3   1  -2  469.85   27.60
   3  -1   2  427.66   26.40
   3  -1   2  440.86   37.60
   3  -1   2  468.05   30.40
  -4   1  -2   64.39    9.60
  -4   1  -2   58.89   16.10
  -4   1  -2   51.19    7.90
   4  -1   2   82.19   11.30
   4  -1   2   73.09    8.70
   4  -1   2   61.79   16.50
  -5   1  -2   40.50    9.30
  -5   1  -2   24.00   10.50
  -5   1  -2   38.70    8.70
   5  -1   2   29.50   12.60
   5  -1   2   27.60    8.10
  -6   1  -2  470.05   35.70
  -6   1  -2  501.45   35.30
   6  -1   2  459.25   37.90
   6  -1   2  530.15   55.69
  -7   1  -2   14.30    6.80
  -7   1  -2    2.50    4.60
   7  -1   2   21.50   12.20
   7  -1   2   18.60    8.10
  -8   1  -2   -2.90    2.90
   8  -1   2  -13.90    6.40
   8  -1   2    9.10    7.70
  -9   1  -2  345.87   33.00
   9  -1   2  361.86   38.20
   9  -1   2  359.56   56.19
 -10   1  -2  261.87   29.90
  10  -1   2  277.87   58.19
  10  -1   2  254.67   33.70
 -11   1  -2   49.60   15.10
  11  -1   2   53.29   18.70
  11  -1   2   58.39   29.60
 -12   1  -2  -10.20    5.00
  12  -1   2   -8.30    9.50
  12  -1   2  -25.20   13.30
  13  -1   2    1.90    9.20
  13  -1   2  -14.40   22.50
 -14   1  -2   20.40   12.70
  14  -1   2   11.40   22.80
  14  -1   2  -17.40   15.40
 -15   1  -2    8.30   10.40
  15  -1   2  -34.90   17.70
  15  -1   2   11.50   19.40
  15   0  -2  -27.40   17.70
  15   0  -2  -47.80   21.40
  14   0  -2   69.29   22.10
  14   0  -2   11.90   27.60
 -14   0   2   28.80   16.60
  13   0  -2    0.00   20.00
  13   0  -2    5.70   12.70
 -13   0   2    5.50    5.80
  12   0  -2   -7.80   11.10
 -12   0   2   13.80    9.10
  11   0  -2   41.80   15.50
  11   0  -2   21.80   17.50
 -11   0   2   26.20   11.40
  10   0  -2   28.10   24.20
 -10   0   2   29.40   10.30
   9   0  -2  142.99   39.40
   9   0  -2  109.29   22.10
  -9   0   2  137.79   19.10
   8   0  -2 1613.54  129.89
   8   0  -2 1555.94   93.19
  -8   0   2 1667.03   89.29
  -8   0   2 1381.96   84.99
   7   0  -2    4.10    4.70
   7   0  -2  -12.70    7.40
  -7   0   2   -1.30    1.90
  -7   0   2   14.10    4.70
   6   0  -2   77.39   14.70
   6   0  -2   44.20   19.90
  -6   0   2   68.19   10.40
  -6   0   2   54.29   10.60
   5   0  -2   22.70    6.90
   5   0  -2   33.90   14.60
  -5   0   2   11.10    5.50
  -5   0   2   12.10    4.70
   4   0  -2 1714.03   85.69
   4   0  -2 1750.52  110.39
   4   0  -2 1744.83   88.39
  -4   0   2 1714.63   85.89
  -4   0   2 1846.22   95.89
  -4   0   2 1621.24   85.49
  -4   0   2 1655.93  107.79
   3   0  -2 3168.98  167.48
   3   0  -2 3192.78  147.89
   3   0  -2 3074.19  146.09
  -3   0   2 3200.78  154.18
  -3   0   2 3024.30  145.99
  -3   0   2 3140.59  166.38
  -3   0   2 3129.29  146.59
   2   0  -2   19.70    3.90
   2   0  -2   21.50    7.40
   2   0  -2   19.50    5.40
   2   0  -2   19.80    4.00
  -2   0   2   22.40    3.60
  -2   0   2   19.00    7.30
  -2   0   2   25.90    6.30
  -2   0   2   21.40    4.00
   1   0  -2    1.20    0.70
  -1   0   2    3.80    2.00
  -1   0   2    2.40    1.80
  -1   0  -2    1.30    1.30
  -1   0  -2   -0.20    0.90
   1   0   2    1.30    0.80
  -2   0  -2   16.40    4.90
  -2   0  -2   16.80    3.80
  -2   0  -2   16.70    5.60
   2   0   2   16.50    6.00
   2   0   2   22.30    4.10
   2   0   2   19.90    5.20
  -3   0  -2 3172.08  162.58
  -3   0  -2 3056.89  151.08
  -3   0  -2 3162.88  147.69
   3   0   2 3018.10  146.59
   3   0   2 3168.48  163.28
   3   0   2 3333.77  153.58
  -4   0  -2 1666.33   91.69
  -4   0  -2 1800.12   88.99
   4   0   2 1709.93   87.49
   4   0   2 1905.91  110.29
   4   0   2 1794.72   94.99
  -5   0  -2   13.10    5.50
  -5   0  -2   21.10    6.50
  -5   0  -2   13.90    9.40
   5   0   2   12.50    5.20
   5   0   2   18.50   10.40
  -6   0  -2   60.49   12.90
  -6   0  -2   68.59   12.50
   6   0   2   69.49   19.60
   6   0   2   58.49   14.00
  -7   0  -2   -0.70    2.10
   7   0   2   -0.60    7.50
   7   0   2   -4.60    3.70
  -8   0  -2 1545.95   92.19
   8   0   2 1764.02  104.89
   8   0   2 1608.54  128.39
  -9   0  -2  133.79   19.80
   9   0   2  162.78   24.50
   9   0   2  122.79   34.90
 -10   0  -2   21.80    9.40
  10   0   2   30.90   14.90
  10   0   2  -14.00   13.80
 -11   0  -2   28.70   11.40
  11   0   2   34.80   19.20
  11   0   2   43.30   23.20
 -12   0  -2   -0.90    7.30
  12   0   2    3.40   17.60
 -13   0  -2   -6.70    7.50
  13   0   2  -15.10   16.00
  13   0   2    5.50   16.10
 -14   0  -2   34.50   16.60
  14   0   2   34.60   29.30
  14   0   2   21.50   17.50
 -15   0  -2  -15.30   10.40
  15   0   2   16.10   23.80
  15   0   2   36.60   18.80
  15  -1  -2   24.20   25.20
 -15   1   2   -4.20    9.10
  14  -1  -2  -19.60   17.70
  14  -1  -2    8.50   16.40
 -14   1   2   13.00   12.30
  13  -1  -2    3.50   13.30
  13  -1  -2    0.70   22.60
 -13   1   2    1.90    6.80
  12  -1  -2   -6.00   12.10
  12  -1  -2   -6.10    8.40
 -12   1   2   -2.70    6.10
  11  -1  -2   40.80   27.80
  11  -1  -2   54.29   13.60
 -11   1   2   68.79   17.80
  10  -1  -2  293.37   62.29
  10  -1  -2  252.17   29.70
 -10   1   2  240.88   27.60
   9  -1  -2  272.27   57.29
   9  -1  -2  331.27   32.80
  -9   1   2  312.87   28.00
  -9   1   2  360.56   32.40
   8  -1  -2   -6.20    5.10
   8  -1  -2   -3.90    4.30
  -8   1   2   -1.10    3.40
  -8   1   2   -6.20    4.00
   7  -1  -2   11.60    5.40
   7  -1  -2   45.50   21.90
  -7   1   2    1.60    4.60
  -7   1   2   17.30    6.40
   6  -1  -2  477.55   55.39
   6  -1  -2  482.45   34.30
  -6   1   2  484.55   31.60
  -6   1   2  468.65   33.70
   5  -1  -2   23.40   11.50
   5  -1  -2   28.80    7.50
  -5   1   2   32.20    7.50
  -5   1   2   29.60    6.10
   4  -1  -2   56.79    7.80
   4  -1  -2   62.99    7.70
   4  -1  -2   52.79   15.00
  -4   1   2   64.89    7.10
  -4   1   2   74.49    8.90
  -4   1   2   62.59   13.40
  -4   1   2   46.80   15.60
   3  -1  -2  399.16   39.20
   3  -1  -2  449.46   26.70
   3  -1  -2  454.15   24.30
  -3   1   2  423.46   39.50
  -3   1   2  471.25   33.10
  -3   1   2  431.36   26.50
  -3   1   2  444.96   23.40
   2  -1  -2 5185.78  256.77
   2  -1  -2 5661.43  248.08
   2  -1  -2 5362.26  240.88
  -2   1   2 5408.96  247.38
  -2   1   2 4926.41  255.07
   1  -1  -2    4.40    3.20
   1  -1  -2    5.60    2.90
  -1   1   2    6.90    1.40
  -1   1   2    1.40    2.20
  -1   1   2    5.50    1.70
   0  -1  -2    0.90    1.20
   0  -1  -2   -0.20    0.50
   0  -1  -2    0.70    1.00
   0   1   2    0.80    0.90
   0   1   2   -0.10    0.90
   0   1   2   -0.60    0.90
  -1  -1  -2    8.50    2.40
  -1  -1  -2    7.90    2.00
   1   1   2    3.70    2.10
  -2  -1  -2 5124.49  240.78
  -2  -1  -2 5150.48  243.78
  -2  -1  -2 5108.09  247.68
   2   1   2 5466.25  249.28
   2   1   2 5463.15  245.88
  -3  -1  -2  400.96   30.40
  -3  -1  -2  434.96   36.30
  -3  -1  -2  462.45   27.10
   3   1   2  486.75   38.70
   3   1   2  451.55   26.40
   3   1   2  479.35   33.60
  -4  -1  -2   63.09   10.10
  -4  -1  -2   67.69   17.10
  -4  -1  -2   68.89    8.80
   4   1   2   72.79   18.00
   4   1   2   84.59   13.20
   4   1   2   70.49    8.40
  -5  -1  -2   34.30    7.60
  -5  -1  -2   36.00   12.00
  -5  -1  -2   30.20    9.20
   5   1   2   36.90   11.80
   5   1   2   47.10   15.20
   5   1   2   28.00    6.80
  -6  -1  -2  534.15   36.90
  -6  -1  -2  491.25   45.50
   6   1   2  582.64   58.59
   6   1   2  566.54   45.70
  -7  -1  -2    2.20    4.30
   7   1   2    0.80    6.20
   7   1   2    4.20    8.80
  -8  -1  -2    0.70    3.60
   8   1   2    6.50    6.70
   8   1   2    3.60    9.80
  -9  -1  -2  322.97   31.80
   9   1   2  362.46   55.79
   9   1   2  355.96   41.00
 -10  -1  -2  246.38   28.40
  10   1   2  285.47   37.80
  10   1   2  263.37   58.89
 -11  -1  -2   61.89   16.60
  11   1   2   29.20   14.50
  11   1   2   58.19   28.30
 -12  -1  -2   -8.70    5.90
  12   1   2  -15.00   16.20
  12   1   2   19.30   11.60
 -13  -1  -2   14.50    7.00
  13   1   2  -16.80   16.40
  13   1   2   -5.40   13.30
 -14  -1  -2   37.60   12.60
  14   1   2    8.50   17.40
  14   1   2   -4.90   26.40
 -15  -1  -2   16.70   13.10
  15   1   2  -27.10   16.60
  15   1   2   -7.70   20.60
  15  -2  -2   69.29   36.80
  14  -2  -2   22.00   19.10
  14  -2  -2    0.90   23.60
 -14   2   2   24.30   12.40
  13  -2  -2   12.50   11.00
  13  -2  -2   -2.10   14.90
 -13   2   2   -6.60    3.40
  12  -2  -2  -17.10   16.70
  12  -2  -2   -7.30    7.30
 -12   2   2    4.00    5.50
  11  -2  -2  -30.60   16.30
 -11   2   2  -12.90    5.80
  10  -2  -2   62.09   31.00
  10  -2  -2   39.50   13.70
 -10   2   2   25.10   10.20
 -10   2   2   28.80   10.90
   9  -2  -2   91.69   34.20
   9  -2  -2  108.89   15.70
  -9   2   2  110.89   14.80
  -9   2   2  103.19   19.20
   8  -2  -2   70.39   14.70
   8  -2  -2   51.49   26.10
  -8   2   2   82.79   10.90
  -8   2   2   58.39   13.50
   7  -2  -2   18.00    7.80
   7  -2  -2   16.10   12.10
  -7   2   2   17.60    6.10
  -7   2   2   28.30    8.20
   6  -2  -2  166.28   15.40
   6  -2  -2  150.58   34.40
  -6   2   2  141.29   13.80
  -6   2   2  159.38   16.90
   5  -2  -2   16.60   10.40
   5  -2  -2   29.90    6.00
  -5   2   2   17.30    4.30
  -5   2   2   19.30    5.70
   4  -2  -2  303.27   18.40
   4  -2  -2  293.37   21.60
   4  -2  -2  320.57   37.70
  -4   2   2  324.07   28.30
  -4   2   2  291.77   17.80
  -4   2   2  252.47   32.90
  -4   2   2  299.07   21.70
   3  -2  -2   10.00    2.00
   3  -2  -2    7.70    3.20
   3  -2  -2   16.90    8.90
   3  -2  -2    9.70    2.30
  -3   2   2    6.50    2.60
  -3   2   2    9.90    6.80
  -3   2   2    9.20    1.90
  -3   2   2    8.60    3.60
   2  -2  -2   59.49   14.50
   2  -2  -2   67.19    5.60
   2  -2  -2   70.29    5.10
   2  -2  -2   68.49    6.90
  -2   2   2   64.19    6.70
  -2   2   2   73.29    5.40
  -2   2   2   45.50    9.30
  -2   2   2   57.59   14.00
   1  -2  -2    5.30    4.00
   1  -2  -2    4.20    2.00
   1  -2  -2    1.60    1.70
  -1   2   2    2.20    1.10
  -1   2   2    0.80    1.40
  -1   2   2    2.30    3.30
  -1   2   2   -0.80    1.20
   0  -2  -2  132.19   12.10
   0  -2  -2  130.69   10.40
   0  -2  -2  137.09   13.80
   0   2   2  134.79   10.50
   0   2   2  168.88   15.00
   0   2   2  152.48   13.10
  -1  -2  -2    2.60    2.40
  -1  -2  -2    1.60    1.50
  -1  -2  -2    2.20    1.00
   1   2   2    4.10    1.50
   1   2   2    5.00    3.30
   1   2   2    0.90    1.20
  -2  -2  -2   60.59    6.20
  -2  -2  -2   69.69    8.40
  -2  -2  -2   69.59   10.00
  -2  -2  -2   69.09   11.20
   2   2   2   63.19    8.20
   2   2   2   72.79   11.80
   2   2   2   60.69    6.00
   2   2   2   84.69   11.70
  -3  -2  -2    6.20    3.80
  -3  -2  -2   11.90    3.50
  -3  -2  -2    8.70    4.00
  -3  -2  -2    9.80    5.10
   3   2   2    7.50    4.70
   3   2   2    7.50    4.70
   3   2   2   13.70    3.50
  -4  -2  -2  273.07   25.30
  -4  -2  -2  236.78   28.60
  -4  -2  -2  332.77   21.40
  -4  -2  -2  248.68   23.60
   4   2   2  300.77   29.20
   4   2   2  278.07   19.50
   4   2   2  225.48   29.30
  -5  -2  -2   22.90    6.40
  -5  -2  -2   24.80    7.80
   5   2   2   18.70    8.20
   5   2   2   20.10    9.00
   5   2   2   25.20    6.30
  -6  -2  -2  148.39   16.40
   6   2   2  202.58   32.40
   6   2   2  178.08   25.10
  -7  -2  -2   15.80    6.30
   7   2   2   33.10   15.80
   7   2   2   21.90    9.30
  -8  -2  -2   61.19   13.60
   8   2   2   87.89   28.10
   8   2   2   96.79   24.60
  -9  -2  -2  104.89   20.00
   9   2   2   92.99   33.40
   9   2   2  112.29   27.30
 -10  -2  -2   27.50   10.50
  10   2   2    7.70   13.30
  10   2   2   43.40   18.00
 -11  -2  -2   -1.90    6.70
  11   2   2    8.30   15.90
  11   2   2    9.20    9.80
 -12  -2  -2   -1.90    5.20
  12   2   2   -5.40   10.90
  12   2   2   -1.90   12.50
 -13  -2  -2    0.40    7.80
  13   2   2   -3.50   13.10
  13   2   2  -23.00   17.30
 -14  -2  -2   18.50   15.00
 -14  -2  -2   24.10   13.00
  14   2   2   -7.40   23.50
  14   2   2   -0.50   21.60
 -15  -2  -2   21.90   12.30
 -15  -2  -2    2.30   14.40
  15   2   2    2.70   17.30
  15   2   2  -37.10   22.60
  15  -3  -2  -27.40   26.20
 -15   3   2   35.50   18.00
  14  -3  -2  -10.20   25.10
 -14   3   2   -1.30   10.40
  13  -3  -2  -10.20   10.20
  13  -3  -2    4.60   21.50
 -13   3   2   10.10    8.30
  12  -3  -2    4.60   22.90
  12  -3  -2   26.60    9.60
 -12   3   2   27.50   11.40
  11  -3  -2  203.48   54.69
  11  -3  -2  119.99   23.20
 -11   3   2   95.39   17.40
 -11   3   2  146.99   22.20
  10  -3  -2  208.68   23.20
  10  -3  -2  225.78   57.69
 -10   3   2  214.98   26.10
 -10   3   2  184.38   20.70
   9  -3  -2   56.29   13.40
   9  -3  -2   51.89   25.30
  -9   3   2   53.39   14.00
  -9   3   2   59.99   13.10
   8  -3  -2   41.70   21.80
   8  -3  -2   42.20   10.10
  -8   3   2   39.50    8.60
  -8   3   2   40.90   11.30
   7  -3  -2  500.45   34.20
   7  -3  -2  510.95   63.69
  -7   3   2  582.14   40.00
  -7   3   2  506.05   33.00
   6  -3  -2  347.37   46.40
   6  -3  -2  286.37   20.50
  -6   3   2  263.57   19.50
  -6   3   2  275.27   24.10
   5  -3  -2  326.17   21.20
   5  -3  -2  338.67   44.10
   5  -3  -2  301.47   20.50
  -5   3   2  329.07   20.50
  -5   3   2  319.57   24.60
   4  -3  -2   62.09    6.90
   4  -3  -2   69.89    6.90
   4  -3  -2   65.69   20.90
   4  -3  -2   56.49    8.00
  -4   3   2   60.39    8.40
  -4   3   2   42.40   14.80
  -4   3   2   53.99   12.80
  -4   3   2   61.49    6.40
   3  -3  -2  209.88   14.80
   3  -3  -2  192.98   28.30
   3  -3  -2  222.18   14.00
   3  -3  -2  226.98   16.30
  -3   3   2  211.18   16.00
  -3   3   2  154.08   23.80
  -3   3   2  178.88   19.60
   2  -3  -2    5.50    3.90
   2  -3  -2    3.10    1.60
   2  -3  -2   -0.90    1.10
  -2   3   2    2.40    1.70
  -2   3   2   -3.70    1.70
  -2   3   2   -1.90    3.80
  -2   3   2    1.00    1.30
   1  -3  -2 1188.08   63.19
   1  -3  -2 1235.88   62.49
   1  -3  -2 1081.49   72.89
  -1   3   2 1223.48   62.79
  -1   3   2 1224.68   57.79
  -1   3   2 1226.28   63.89
  -1   3   2 1236.88   74.59
   0  -3  -2   -0.30    1.80
   0  -3  -2   -0.20    0.90
   0   3   2   -0.70    1.20
   0   3   2    1.30    2.10
   0   3   2    3.40    3.10
  -1  -3  -2 1176.58   59.69
  -1  -3  -2 1134.89   68.79
  -1  -3  -2 1351.06   68.39
   1   3   2 1436.66   68.69
   1   3   2 1214.48   58.89
   1   3   2 1260.17   71.69
  -2  -3  -2   -0.50    2.20
  -2  -3  -2    0.30    0.90
  -2  -3  -2   -2.30    2.90
  -2  -3  -2    2.40    1.80
   2   3   2    2.50    2.30
   2   3   2    0.00    1.70
   2   3   2   -0.40    1.00
  -3  -3  -2  239.38   26.50
  -3  -3  -2  194.58   18.80
  -3  -3  -2  215.08   21.90
  -3  -3  -2  227.58   15.20
   3   3   2  189.58   13.90
   3   3   2  190.68   22.80
   3   3   2  197.78   24.80
   3   3   2  188.68   18.70
  -4  -3  -2   37.60   13.90
  -4  -3  -2   58.29    7.80
  -4  -3  -2   44.70   12.20
  -4  -3  -2   52.69   11.50
   4   3   2   77.69   19.00
   4   3   2   56.29   14.90
   4   3   2   63.49    7.30
  -5  -3  -2  328.17   30.40
  -5  -3  -2  335.97   24.40
   5   3   2  364.66   41.80
   5   3   2  341.27   35.80
   5   3   2  304.87   22.90
  -6  -3  -2  292.77   30.80
  -6  -3  -2  270.47   23.30
   6   3   2  289.07   34.40
   6   3   2  295.27   41.80
  -7  -3  -2  595.74   40.30
  -7  -3  -2  492.35   46.60
   7   3   2  585.84   65.39
   7   3   2  582.44   54.29
  -8  -3  -2   35.80   10.20
  -8  -3  -2   29.40   11.40
   8   3   2   28.10   16.80
   8   3   2   52.49   17.70
  -9  -3  -2   59.19   18.50
  -9  -3  -2   62.79   15.00
   9   3   2   59.59   22.00
   9   3   2   77.59   29.20
 -10  -3  -2  171.18   30.20
 -10  -3  -2  212.98   25.10
  10   3   2  242.28   37.10
  10   3   2  175.38   48.10
 -11  -3  -2  141.69   32.00
 -11  -3  -2  149.69   27.50
  11   3   2  115.99   43.20
  11   3   2  164.68   38.20
 -12  -3  -2    5.40   13.70
 -12  -3  -2   35.50   13.00
  12   3   2   23.50   19.00
  12   3   2   -1.50   14.10
 -13  -3  -2    0.90    5.90
 -13  -3  -2   -5.80    9.30
  13   3   2    7.20   14.80
  13   3   2    3.40   10.30
 -14  -3  -2   -1.60    8.80
 -14  -3  -2   14.60   14.10
  14   3   2  -14.00   15.80
  14   3   2   12.10   26.70
 -15  -3  -2   36.90   15.10
 -15  -3  -2   -1.60   15.30
  15   3   2   27.00   27.90
  15   3   2   68.69   37.10
 -15   4   2  -12.70    6.60
  14  -4  -2   30.60   35.70
 -14   4   2   47.30   13.60
  13  -4  -2   73.79   41.20
  13  -4  -2   38.30   14.80
 -13   4   2   51.59   19.00
  12  -4  -2   87.59   16.90
  12  -4  -2  100.59   45.60
 -12   4   2  153.58   27.50
  11  -4  -2    0.80    7.10
  11  -4  -2    6.00    8.00
  11  -4  -2   -4.10   12.10
 -11   4   2   -3.40    5.80
 -11   4   2   12.20    8.00
  10  -4  -2   30.50   23.00
  10  -4  -2   11.40    6.60
 -10   4   2    9.10    6.50
   9  -4  -2  137.39   43.50
   9  -4  -2  185.68   17.80
   9  -4  -2  165.08   18.70
  -9   4   2  163.78   21.70
  -9   4   2  152.18   16.30
   8  -4  -2  457.35   64.39
   8  -4  -2  411.36   29.70
   8  -4  -2  384.96   29.00
  -8   4   2  431.16   35.50
  -8   4   2  403.36   28.10
   7  -4  -2   16.90    6.00
   7  -4  -2   12.40    5.50
   7  -4  -2   19.90   13.10
  -7   4   2   27.70    7.00
  -7   4   2   17.40    6.70
   6  -4  -2   -1.10    2.30
   6  -4  -2    0.80    3.60
   6  -4  -2    3.50    9.80
  -6   4   2    5.70    3.40
  -6   4   2   -0.70    3.00
   5  -4  -2  687.53   39.20
   5  -4  -2  619.94   67.19
   5  -4  -2  687.83   38.40
  -5   4   2  683.83   42.60
   4  -4  -2  204.38   15.60
   4  -4  -2  189.48   16.10
   4  -4  -2  196.28   31.90
   4  -4  -2  192.38   17.10
  -4   4   2  206.78   17.50
  -4   4   2  240.28   24.70
   3  -4  -2  382.86   43.20
   3  -4  -2  371.66   23.30
   3  -4  -2  372.26   25.40
   3  -4  -2  356.76   23.60
  -3   4   2  303.97   36.50
  -3   4   2  337.87   28.80
  -3   4   2  357.26   23.90
  -3   4   2  362.26   23.70
   2  -4  -2   26.60   11.30
   2  -4  -2   24.70    7.10
   2  -4  -2   20.40    4.50
  -2   4   2   22.30    6.50
  -2   4   2   28.80    7.00
  -2   4   2   25.70    5.00
  -2   4   2    9.20    5.60
   1  -4  -2 6713.63  283.87
   1  -4  -2 5369.76  298.37
   1  -4  -2 6419.66  288.97
  -1   4   2 5602.64  298.27
  -1   4   2 6420.06  289.47
  -1   4   2 6266.67  283.87
  -1   4   2 6346.56  277.87
   0  -4  -2 6954.40  356.26
   0  -4  -2 7810.22  354.26
   0  -4  -2 7363.26  342.47
   0   4   2 7817.92  342.77
   0   4   2 8055.89  356.36
  -1  -4  -2 6181.68  304.47
  -1  -4  -2 6016.30  289.57
  -1  -4  -2 6849.61  303.87
   1   4   2 6336.37  307.17
   1   4   2 6521.05  288.27
   1   4   2 6792.62  302.37
  -2  -4  -2   20.40    7.40
  -2  -4  -2   32.50    7.80
  -2  -4  -2   27.80    3.80
  -2  -4  -2   29.40    8.80
   2   4   2   31.00    7.60
   2   4   2   26.20    3.50
   2   4   2   22.10    8.40
  -3  -4  -2  350.36   21.40
  -3  -4  -2  332.97   35.30
  -3  -4  -2  370.06   28.80
  -3  -4  -2  338.57   31.60
   3   4   2  335.07   20.40
   3   4   2  372.16   35.40
   3   4   2  315.17   27.60
  -4  -4  -2  194.08   21.10
  -4  -4  -2  187.18   15.70
   4   4   2  206.88   15.40
   4   4   2  209.98   27.00
   4   4   2  205.08   28.80
  -5  -4  -2  733.83   42.90
  -5  -4  -2  733.53   51.99
   5   4   2  775.22   66.99
   5   4   2  678.73   41.00
   5   4   2  707.73   59.59
  -6  -4  -2    3.80    3.80
  -6  -4  -2    6.90    4.10
   6   4   2   -2.00    6.30
   6   4   2    7.60    6.90
  -7  -4  -2   24.80    7.70
  -7  -4  -2   37.00   12.90
   7   4   2   30.70   18.20
   7   4   2   44.30   16.40
  -8  -4  -2  402.96   43.90
  -8  -4  -2  464.35   36.40
   8   4   2  489.75   63.69
   8   4   2  468.65   51.79
  -9  -4  -2  196.58   30.00
  -9  -4  -2  195.68   23.10
   9   4   2  165.48   36.40
   9   4   2  229.38   52.79
 -10  -4  -2   -2.40    5.90
 -10  -4  -2    8.20    8.70
  10   4   2   13.10   11.90
  10   4   2   -3.40   14.20
 -11  -4  -2   -9.90    5.90
 -11  -4  -2    0.90    6.60
  11   4   2   -0.50   10.90
  11   4   2    4.40   19.20
 -12  -4  -2  104.49   28.30
 -12  -4  -2  165.38   21.50
  12   4   2  129.39   44.90
  12   4   2  176.58   39.80
 -13  -4  -2   66.19   23.70
 -13  -4  -2   52.19   14.60
  13   4   2   79.59   29.90
  13   4   2  108.59   43.10
 -14  -4  -2   38.50   15.00
 -14  -4  -2    7.30   16.20
  14   4   2    6.50   20.20
  14   4   2    8.30   29.40
 -15  -4  -2  -26.30   12.20
  15   4   2  -17.80   27.80
  14  -5  -2   25.80   31.90
 -14   5   2   49.60   15.70
  13  -5  -2   64.69   37.30
 -13   5   2   51.79   18.00
  12  -5  -2   -4.80   18.60
 -12   5   2   -0.60    5.30
  11  -5  -2   -3.40    9.90
  11  -5  -2   13.30    8.70
  11  -5  -2   13.20    8.20
 -11   5   2   16.70    8.30
 -11   5   2   21.30    5.90
  10  -5  -2  361.56   61.99
  10  -5  -2  327.27   27.90
  10  -5  -2  379.26   28.30
 -10   5   2  357.46   26.40
 -10   5   2  352.06   35.40
   9  -5  -2  494.55   34.00
   9  -5  -2  474.95   70.89
   9  -5  -2  447.76   32.10
  -9   5   2  453.85   30.70
  -9   5   2  417.86   38.80
   8  -5  -2   32.00    8.80
   8  -5  -2   44.00    9.60
   8  -5  -2   37.50   18.60
  -8   5   2   37.50   10.70
   7  -5  -2   33.10    7.90
   7  -5  -2   39.70    8.80
   7  -5  -2   32.90   21.00
  -7   5   2   24.40    8.70
   6  -5  -2  488.35   31.40
   6  -5  -2  446.76   60.49
   6  -5  -2  483.25   32.50
  -6   5   2  476.05   35.20
   5  -5  -2  129.69   14.10
   5  -5  -2  133.49   13.40
   5  -5  -2  142.79   36.10
  -5   5   2  126.59   14.40
   4  -5  -2  100.59   28.50
   4  -5  -2  144.09   14.20
   4  -5  -2  154.48   15.70
   4  -5  -2  169.28   16.20
  -4   5   2  171.08   21.40
  -4   5   2  157.68   14.90
   3  -5  -2  327.67   23.70
   3  -5  -2  330.37   22.40
   3  -5  -2  326.67   41.20
   3  -5  -2  305.57   25.90
  -3   5   2  304.57   27.50
  -3   5   2  327.77   22.10
  -3   5   2  321.47   24.70
   2  -5  -2  164.18   26.80
   2  -5  -2  197.08   20.10
   2  -5  -2  245.48   15.80
  -2   5   2  205.58   19.30
  -2   5   2  165.08   18.10
  -2   5   2  224.18   28.60
  -2   5   2  194.98   14.50
   1  -5  -2   54.69   15.20
   1  -5  -2   77.39   12.10
  -1   5   2   90.19   19.70
  -1   5   2   68.59    6.60
  -1   5   2   75.69    9.70
  -1   5   2   84.19   13.10
   0  -5  -2   -1.10    2.80
   0  -5  -2    0.40    2.50
   0   5   2   -0.40    1.20
   0   5   2    0.90    0.90
   0   5   2   -0.40    2.70
   0   5   2    2.30    3.50
  -1  -5  -2   57.79    5.90
  -1  -5  -2   74.49   15.50
  -1  -5  -2   75.29   12.60
   1   5   2   45.70   12.80
   1   5   2   67.29    5.00
   1   5   2   89.89   13.80
  -2  -5  -2  206.18   21.30
  -2  -5  -2  162.68   21.70
  -2  -5  -2  192.68   12.80
   2   5   2  200.08   12.10
   2   5   2  239.98   22.50
   2   5   2  200.88   25.40
  -3  -5  -2  396.56   31.00
  -3  -5  -2  310.37   20.10
   3   5   2  324.87   19.60
   3   5   2  319.27   35.30
  -4  -5  -2  178.68   20.10
  -4  -5  -2  147.39   12.70
   4   5   2  125.39   11.40
   4   5   2  142.59   23.40
  -5  -5  -2  108.49   16.80
  -5  -5  -2   97.29   11.10
   5   5   2  110.29   26.60
   5   5   2  100.49   10.90
   5   5   2   97.29   24.10
  -6  -5  -2  521.55   44.60
  -6  -5  -2  476.95   33.70
   6   5   2  536.25   54.19
   6   5   2  489.35   56.89
  -7  -5  -2   40.60    9.50
  -7  -5  -2   40.40   12.50
   7   5   2   20.70   14.10
   7   5   2   18.80   14.80
  -8  -5  -2   75.29   20.60
  -8  -5  -2   37.70    9.30
   8   5   2   48.90   19.10
   8   5   2   32.60   16.90
  -9  -5  -2  514.75   41.50
  -9  -5  -2  548.35   53.69
   9   5   2  479.05   58.99
   9   5   2  617.94   77.49
 -10  -5  -2  382.26   36.00
 -10  -5  -2  348.47   44.80
  10   5   2  420.06   54.69
  10   5   2  488.95   68.79
 -11  -5  -2   31.80   14.30
 -11  -5  -2   22.90   10.20
  11   5   2   40.50   15.70
  11   5   2   31.00   22.80
 -12  -5  -2   10.90    9.80
 -12  -5  -2    9.50   10.40
  12   5   2    4.10   12.80
 -13  -5  -2   51.09   15.10
 -13  -5  -2   65.59   25.50
  13   5   2   35.90   24.80
  13   5   2   50.69   22.40
 -14  -5  -2   32.40   20.70
 -14  -5  -2   39.40   15.60
  14   5   2   75.69   26.20
  14   5   2   25.90   25.00
  14  -6  -2   43.10   23.50
  13  -6  -2   14.80   27.20
  12  -6  -2   31.00    9.90
  12  -6  -2   69.69   38.00
 -12   6   2   57.69   16.20
  11  -6  -2   -7.80   20.10
  11  -6  -2   40.30   11.80
  11  -6  -2   46.90    9.90
 -11   6   2   32.90   12.10
  10  -6  -2   47.10   28.90
  10  -6  -2   45.70    9.30
  10  -6  -2   46.00   11.50
 -10   6   2   40.00   12.90
   9  -6  -2   58.79   29.30
   9  -6  -2   57.09   11.80
   9  -6  -2   35.20    9.30
  -9   6   2   60.29   15.00
   8  -6  -2   85.79   32.10
   8  -6  -2   65.09   11.80
   8  -6  -2   77.39   13.90
  -8   6   2   81.49   16.90
   7  -6  -2   -1.90    3.10
   7  -6  -2    5.60   13.00
   7  -6  -2   -2.90    4.10
  -7   6   2   -3.10    1.90
   6  -6  -2   97.59   14.60
   6  -6  -2  101.19   32.10
   6  -6  -2   79.29   12.20
  -6   6   2   99.39   14.10
   5  -6  -2   21.70    6.90
   5  -6  -2   22.40    7.30
   5  -6  -2   10.90   13.00
  -5   6   2   22.80    7.00
   4  -6  -2  411.76   29.10
   4  -6  -2  334.77   48.60
   4  -6  -2  389.16   31.80
  -4   6   2  390.76   27.80
  -4   6   2  435.66   31.10
   3  -6  -2   23.10    7.20
   3  -6  -2   26.90    6.00
   3  -6  -2   37.40   17.00
   3  -6  -2   45.40   11.50
  -3   6   2   27.50    8.30
  -3   6   2   31.20    6.60
  -3   6   2   28.40    9.40
   2  -6  -2    9.30    7.50
   2  -6  -2    7.50    6.80
   2  -6  -2    7.00    2.90
  -2   6   2   13.90    5.80
  -2   6   2   13.70    6.80
  -2   6   2    8.60    3.10
   1  -6  -2   13.20    7.50
   1  -6  -2   15.80    8.70
  -1   6   2   18.40    3.60
  -1   6   2    7.60    4.30
  -1   6   2   16.50    5.30
   0  -6  -2  120.29   17.30
   0  -6  -2   80.19   18.50
   0   6   2   74.69   17.30
   0   6   2   97.89    6.80
   0   6   2  106.59    9.20
  -1  -6  -2   15.60    7.40
  -1  -6  -2   16.00    3.00
   1   6   2   14.80    1.90
   1   6   2   11.60    7.10
  -2  -6  -2    6.10    4.40
  -2  -6  -2    7.70    2.30
   2   6   2   12.20    2.30
  -3  -6  -2   35.40    9.70
  -3  -6  -2   29.40    4.30
   3   6   2   32.70   12.50
   3   6   2   18.60    3.70
  -4  -6  -2  385.16   25.00
  -4  -6  -2  428.06   36.80
   4   6   2  414.16   45.00
   4   6   2  420.36   24.80
  -5  -6  -2   32.60   10.70
  -5  -6  -2   28.10    6.10
   5   6   2   17.60   11.40
   5   6   2   18.40    5.10
  -6  -6  -2  130.99   21.10
  -6  -6  -2  119.99   13.60
   6   6   2  100.39   27.40
  -7  -6  -2   -3.70    5.10
  -7  -6  -2   -0.60    3.10
   7   6   2  -12.20    8.20
   7   6   2    6.00    9.00
  -8  -6  -2   62.89   18.50
  -8  -6  -2   82.69   12.70
   8   6   2   83.99   25.30
   8   6   2   84.69   31.30
  -9  -6  -2   67.79   22.00
  -9  -6  -2   57.19   14.10
   9   6   2   69.79   29.10
   9   6   2   60.79   24.60
 -10  -6  -2   46.00   14.10
 -10  -6  -2   60.79   19.60
  10   6   2   48.60   25.30
  10   6   2   81.09   26.80
 -11  -6  -2   73.19   19.10
 -11  -6  -2   57.39   19.30
  11   6   2   59.09   21.20
  11   6   2   93.19   38.80
 -12  -6  -2   55.79   19.70
 -12  -6  -2   94.19   21.90
  12   6   2  107.19   33.50
  12   6   2   56.99   27.90
 -13  -6  -2    7.90    9.00
  13   6   2   31.40   16.10
  13   6   2  -13.00   15.30
 -14  -6  -2   36.80   22.30
  14   6   2   39.50   19.80
  14   6   2   33.00   32.70
  14  -7  -2    5.90   26.10
 -14   7   2   13.00   11.60
  13  -7  -2   -4.70   27.60
 -13   7   2    3.20    7.50
  12  -7  -2   50.79   26.20
 -12   7   2   71.99   19.60
  11  -7  -2   -4.00   20.00
  11  -7  -2   13.60    6.80
 -11   7   2    7.60    6.80
  10  -7  -2   40.50    8.00
  10  -7  -2   44.60   27.50
  10  -7  -2   30.70   10.50
 -10   7   2   43.70   14.00
   9  -7  -2    1.10   20.30
   9  -7  -2   37.30   12.20
   9  -7  -2   29.70    8.70
  -9   7   2   32.30   10.80
   8  -7  -2   74.39   32.10
   8  -7  -2   62.89   14.50
   8  -7  -2   71.79   11.50
  -8   7   2   70.19   16.10
   7  -7  -2  103.19   18.60
   7  -7  -2  112.19   13.60
   7  -7  -2   59.09   24.50
  -7   7   2   87.59   16.50
   6  -7  -2    6.60    3.80
   6  -7  -2    2.40   14.20
  -6   7   2   12.00    6.00
   5  -7  -2    1.20    3.00
   5  -7  -2  -10.20    4.90
  -5   7   2    2.10    3.50
   4  -7  -2   84.29   29.10
   4  -7  -2  109.79   13.50
   4  -7  -2  115.59   16.50
  -4   7   2   97.99   13.80
  -4   7   2  108.09   12.40
   3  -7  -2  267.07   19.10
   3  -7  -2  220.48   24.90
   3  -7  -2  212.28   35.10
  -3   7   2  227.48   18.10
  -3   7   2  180.38   21.90
  -3   7   2  269.57   24.90
   2  -7  -2   20.00   11.10
   2  -7  -2   45.30   12.30
  -2   7   2   35.60    5.40
  -2   7   2   40.50   12.60
  -2   7   2   37.40    9.40
   1  -7  -2  943.81   64.59
   1  -7  -2  747.43   68.59
  -1   7   2  920.51   51.79
  -1   7   2  899.61   63.89
  -1   7   2  999.20   46.30
   0  -7  -2    1.10    3.70
   0   7   2    1.60    1.90
   0   7   2   -0.10    4.90
  -1  -7  -2  892.71   66.39
   1   7   2  961.70   70.99
  -2  -7  -2   30.40    3.70
  -2  -7  -2   37.00   11.50
   2   7   2   52.89   17.00
   2   7   2   35.50    2.90
  -3  -7  -2  263.17   28.80
  -3  -7  -2  232.48   15.70
   3   7   2  249.18   33.90
   3   7   2  255.17   14.90
  -4  -7  -2   91.39    9.40
  -4  -7  -2   99.49   17.00
   4   7   2  115.19    9.50
   4   7   2   77.99   22.60
  -5  -7  -2   -0.40    2.40
  -5  -7  -2    1.10    4.00
   5   7   2   11.50    8.90
   5   7   2   -1.40    2.20
  -6  -7  -2   11.40    3.70
  -6  -7  -2    0.20    3.40
   6   7   2    2.90    4.10
   6   7   2   -4.00    6.80
  -7  -7  -2  110.29   13.40
  -7  -7  -2   87.89   21.80
   7   7   2  125.59   33.40
  -8  -7  -2   55.59   12.80
  -8  -7  -2   43.90   14.80
   8   7   2   52.09   19.90
  -9  -7  -2   30.10   11.50
  -9  -7  -2   27.60   13.20
   9   7   2   77.79   28.50
   9   7   2   63.89   27.50
 -10  -7  -2   40.10   12.30
 -10  -7  -2   51.69   19.00
  10   7   2   58.09   21.30
  10   7   2   61.29   29.70
 -11  -7  -2   22.00   13.60
 -11  -7  -2   13.80    9.60
  11   7   2   17.00   26.90
  11   7   2    4.40   25.30
 -12  -7  -2   69.19   17.60
 -12  -7  -2  102.29   26.90
  12   7   2   42.10   26.40
  12   7   2   87.99   43.20
 -13  -7  -2  -23.40   12.50
 -13  -7  -2   12.80    9.50
  13   7   2   -9.70   17.10
  13   7   2   15.50   23.40
 -14  -7  -2   16.60   15.00
 -14  -7  -2   60.49   17.40
  14   7   2   31.80   27.30
  14   7   2   61.49   29.30
  13  -8  -2  -35.20   26.10
 -13   8   2   58.19   15.10
  12  -8  -2   42.00   33.90
 -12   8   2   12.50   13.90
  11  -8  -2    0.40    5.10
  11  -8  -2   10.10   20.60
 -11   8   2   -3.50    6.00
  10  -8  -2   32.30   27.30
  10  -8  -2   24.40   11.90
 -10   8   2   50.39   15.90
   9  -8  -2  127.59   20.90
   9  -8  -2  145.99   17.00
   9  -8  -2  161.18   50.99
  -9   8   2  185.08   24.00
   8  -8  -2   30.40   21.00
   8  -8  -2   15.00    6.30
   8  -8  -2   12.60    9.80
  -8   8   2   22.30    9.30
   7  -8  -2   21.40    9.60
   7  -8  -2   -4.70   13.00
   7  -8  -2    8.30    6.70
  -7   8   2   27.20    9.50
   6  -8  -2   74.29   19.30
   6  -8  -2   62.49   28.80
   6  -8  -2   68.19   11.20
  -6   8   2   84.39   15.40
   5  -8  -2  385.66   32.20
   5  -8  -2  402.56   36.60
   5  -8  -2  293.17   50.89
  -5   8   2  382.06   29.60
   4  -8  -2  155.78   21.90
   4  -8  -2  148.89   38.20
   4  -8  -2  155.78   18.90
  -4   8   2  175.48   16.40
  -4   8   2  149.19   19.90
   3  -8  -2   68.19    9.30
   3  -8  -2   91.19   25.00
   3  -8  -2   82.99   27.60
  -3   8   2   60.89   15.40
  -3   8   2   69.99   15.30
  -3   8   2   74.99    9.40
   2  -8  -2    4.70    6.70
  -2   8   2    0.10    6.50
  -2   8   2   11.10    6.70
  -2   8   2    6.90    3.10
   1  -8  -2  375.16   45.70
  -1   8   2  432.56   29.70
  -1   8   2  462.35   24.50
  -1   8   2  401.36   40.80
   0   8   2 1100.79   79.89
   0   8   2 1123.89   51.89
  -1  -8  -2  373.86   41.10
   1   8   2  463.55   46.60
  -2  -8  -2    4.40    5.50
   2   8   2    4.70    8.40
  -3  -8  -2   70.59   18.10
  -3  -8  -2   72.09    7.60
  -3  -8  -2   67.99    6.60
   3   8   2   98.39   26.40
   3   8   2   74.79    5.50
  -4  -8  -2  186.48   25.60
  -4  -8  -2  167.88   13.00
   4   8   2  138.49   33.70
   4   8   2  172.88   12.30
  -5  -8  -2  398.96   25.90
  -5  -8  -2  402.36   40.50
   5   8   2  396.36   50.49
   5   8   2  391.06   25.00
  -6  -8  -2   83.39   21.00
  -6  -8  -2   80.29   10.60
   6   8   2   84.59   26.50
   6   8   2   93.79   10.00
  -7  -8  -2   21.60    8.70
   7   8   2   16.70   12.30
  -8  -8  -2    2.10    9.60
  -8  -8  -2   17.00    7.20
   8   8   2   34.20   17.40
  -9  -8  -2  183.98   21.60
  -9  -8  -2  217.18   32.60
   9   8   2  167.58   42.10
 -10  -8  -2   76.69   23.30
 -10  -8  -2   66.89   15.80
  10   8   2   59.49   27.80
 -11  -8  -2   -1.80    7.00
 -11  -8  -2   -7.20   11.20
  11   8   2    1.00   11.10
 -12  -8  -2   21.30   15.10
 -12  -8  -2   34.00   13.10
  12   8   2   27.50   16.60
 -13  -8  -2   42.40   16.30
 -13  -8  -2   68.59   24.00
  13   8   2   57.39   31.60
  13  -9  -2  -31.90   18.60
 -13   9   2   19.00   11.70
  12  -9  -2   36.20   34.00
 -12   9   2   43.20   15.40
  11  -9  -2   15.10   21.70
 -11   9   2   43.20   13.40
  10  -9  -2   45.00   25.90
  10  -9  -2   19.80    8.50
 -10   9   2   40.90   14.40
   9  -9  -2  146.79   14.10
   9  -9  -2  116.39   47.70
   9  -9  -2  122.29   22.30
  -9   9   2  119.99   22.70
   8  -9  -2   18.80    7.60
   8  -9  -2   27.00   13.60
   8  -9  -2   13.20   15.80
  -8   9   2   23.40    9.60
   7  -9  -2   55.89   13.50
   7  -9  -2   69.39   16.80
   7  -9  -2   84.99   34.80
  -7   9   2   61.99   14.20
   6  -9  -2   16.70   10.80
   6  -9  -2    4.40   15.90
   6  -9  -2   -0.30    3.90
   5  -9  -2  287.57   50.69
   5  -9  -2  321.47   29.90
  -5   9   2  352.56   32.90
  -5   9   2  376.36   28.90
   4  -9  -2   72.09   28.60
   4  -9  -2  126.59   16.10
  -4   9   2  135.49   14.30
  -4   9   2  103.59   16.80
   3  -9  -2    3.80   10.50
  -3   9   2   13.60    4.30
  -3   9   2   16.00    7.40
  -3   9   2    3.60    5.00
   2  -9  -2   10.00    6.70
  -2   9   2   16.70    6.30
  -2   9   2    8.00    6.40
  -2   9   2    4.70    2.90
   1  -9  -2   18.90   12.90
  -1   9   2   24.90   11.10
  -1   9   2   46.50    6.90
  -1   9   2   30.90    4.50
   0  -9  -2    9.40    5.60
   0   9   2   -1.00    4.70
  -1  -9  -2   17.70   11.60
   1   9   2   39.50   15.20
  -2  -9  -2    7.30    6.00
   2   9   2    8.30   10.30
  -3  -9  -2    6.30    5.90
   3   9   2   11.60   11.10
  -4  -9  -2  110.59   11.00
  -4  -9  -2  105.39    9.30
  -4  -9  -2   99.69   22.50
   4   9   2  101.49   30.10
   4   9   2  118.89    8.60
  -5  -9  -2  341.97   26.80
  -5  -9  -2  334.37   38.40
  -5  -9  -2  361.16   23.10
   5   9   2  333.67   21.50
   5   9   2  376.96   50.09
  -6  -9  -2    2.00    4.90
  -6  -9  -2    4.70    3.20
  -6  -9  -2   -9.20    5.70
   6   9   2   -6.10    3.30
   6   9   2    2.80   10.70
  -7  -9  -2   55.49   10.70
  -7  -9  -2   53.69   18.30
   7   9   2   60.69   24.70
  -8  -9  -2   29.10   13.30
  -8  -9  -2   23.00    8.20
   8   9   2   26.90   16.20
  -9  -9  -2  127.39   29.30
  -9  -9  -2  158.78   18.80
   9   9   2  115.09   33.80
 -10  -9  -2   65.19   21.00
 -10  -9  -2   52.09   13.80
  10   9   2   48.70   27.70
 -11  -9  -2   86.79   26.40
 -11  -9  -2   82.29   18.40
  11   9   2   98.89   35.30
 -12  -9  -2   37.00   13.50
 -12  -9  -2   41.70   19.60
  12   9   2    7.40   20.60
 -13  -9  -2   -6.60   15.50
 -13  -9  -2    4.10    9.20
  13   9   2   16.40   24.20
  12 -10  -2  -59.69   33.20
 -12  10   2   16.30    6.20
  11 -10  -2   27.20   34.30
 -11  10   2   16.70   10.40
  10 -10  -2   57.49   32.60
  10 -10  -2   35.30   10.30
 -10  10   2   43.10   14.30
   9 -10  -2   35.20   10.10
   9 -10  -2   42.80   24.90
  -9  10   2   46.80   14.90
   8 -10  -2   21.30   10.40
   8 -10  -2   28.00   26.90
  -8  10   2   38.90   12.50
   7 -10  -2   17.10   20.20
  -7  10   2    7.70    5.90
   6 -10  -2  202.68   23.30
   6 -10  -2  201.58   53.19
  -6  10   2  197.48   22.40
   5 -10  -2    3.00    4.80
   5 -10  -2    0.20   11.70
  -5  10   2   10.40    5.70
  -5  10   2   -1.00    4.30
   4 -10  -2   68.09   29.40
   4 -10  -2   56.09   14.10
  -4  10   2   54.19   15.20
  -4  10   2   65.09   11.90
   3 -10  -2  -15.50    8.00
  -3  10   2    2.10    6.70
  -3  10   2    2.40    5.70
   2 -10  -2    5.90    8.60
  -2  10   2    8.00    5.30
  -2  10   2    9.60    3.10
  -2  10   2   14.40    8.90
   1 -10  -2  590.54   65.69
  -1  10   2  706.43   35.30
  -1  10   2  733.53   40.50
  -1  10   2  604.34   58.29
   0 -10  -2   14.00   10.20
   0  10   2   35.10   13.10
  -1 -10  -2  520.85   56.79
   1  10   2  691.23   63.89
  -2 -10  -2    4.30    7.10
   2  10   2   -1.20    6.80
  -3 -10  -2   -4.50    3.40
   3  10   2   -3.50    6.40
  -4 -10  -2   63.59   19.20
   4  10   2   54.09   22.90
  -5 -10  -2    9.20    8.40
  -5 -10  -2    1.90    2.30
  -5 -10  -2    4.80    4.80
   5  10   2   -2.40   11.10
  -6 -10  -2  179.28   21.10
  -6 -10  -2  216.78   16.40
  -6 -10  -2  223.08   32.30
   6  10   2  219.48   49.00
   6  10   2  168.58   15.30
  -7 -10  -2    6.00    3.60
  -7 -10  -2    1.10    8.10
   7  10   2   37.20   15.10
   7  10   2   -4.80    5.90
  -8 -10  -2   42.50   10.40
  -8 -10  -2   58.29   19.60
   8  10   2   96.99   29.00
  -9 -10  -2   30.00   17.40
  -9 -10  -2   36.80   11.70
   9  10   2   34.40   26.40
 -10 -10  -2   57.49   22.50
 -10 -10  -2   47.30   13.70
  10  10   2   38.50   25.40
 -11 -10  -2  -17.50    7.80
 -11 -10  -2    3.50    7.80
  11  10   2   41.70   23.00
 -12 -10  -2   50.19   18.20
 -12 -10  -2   17.20   10.30
  12  10   2   49.40   22.40
 -12  11   2    1.10   11.10
  11 -11  -2   46.20   32.30
 -11  11   2   -7.00    7.90
  10 -11  -2   25.10   10.10
  10 -11  -2   37.00   38.90
 -10  11   2   60.89   14.60
   9 -11  -2   92.09   17.30
   9 -11  -2   40.30   31.60
  -9  11   2  116.09   22.70
   8 -11  -2   -4.70   11.90
   8 -11  -2   13.20    6.70
  -8  11   2   17.50    8.40
   7 -11  -2   -0.80   16.10
   7 -11  -2    5.60    5.50
  -7  11   2   -2.10    5.60
   6 -11  -2  -15.10   13.30
   6 -11  -2  -11.30    5.20
  -6  11   2   -3.30    3.90
   5 -11  -2   -6.00    5.80
   5 -11  -2  -17.80   11.00
  -5  11   2    4.30    4.70
  -5  11   2    6.70    7.10
   4 -11  -2  711.23   55.29
   4 -11  -2  512.65   73.09
  -4  11   2  749.53   60.59
  -4  11   2  774.02   45.80
  -3  11   2   14.90   10.80
  -3  11   2   -1.40    6.40
  -3  11   2   -0.40    3.40
   2 -11  -2   36.30   18.00
  -2  11   2   53.69   10.20
  -2  11   2   59.09    7.30
  -2  11   2   50.19   18.70
   1 -11  -2  110.79   31.90
  -1  11   2  117.69   28.70
  -1  11   2  172.08   13.50
  -1  11   2  164.28   10.80
   0 -11  -2    0.40    9.30
   0  11   2   -4.20    6.10
  -1 -11  -2  101.29   29.00
   1  11   2  155.68   34.30
  -2 -11  -2   45.10   17.20
   2  11   2   34.50   19.40
  -3 -11  -2   -3.80    4.90
   3  11   2   -9.80    8.30
  -4 -11  -2  750.62   68.79
   4  11   2  746.53   79.49
  -5 -11  -2   15.00    8.50
   5  11   2  -10.70    5.80
  -6 -11  -2   -1.00    5.30
  -6 -11  -2   12.40    5.30
  -6 -11  -2    1.70    2.90
   6  11   2   -6.80    9.50
  -7 -11  -2   -2.40    5.80
  -7 -11  -2   -1.10    3.80
   7  11   2   -1.50   10.10
  -8 -11  -2   21.20   12.80
  -8 -11  -2   15.40    5.70
   8  11   2    6.10   17.30
  -9 -11  -2  118.39   31.60
  -9 -11  -2   82.59   15.50
   9  11   2  137.99   35.40
 -10 -11  -2   23.00   20.60
 -10 -11  -2   35.10   12.00
  10  11   2   46.10   31.40
 -11 -11  -2  -18.20    9.50
 -11 -11  -2    5.80    9.30
  11  11   2  -19.90   13.50
 -12 -11  -2   30.50   17.50
 -12 -11  -2   32.20   13.40
  12  11   2  -18.40   11.00
  11 -12  -2   22.70   29.80
 -11  12   2   23.00    9.80
  10 -12  -2   16.30   20.80
   9 -12  -2   23.70   11.00
   9 -12  -2    8.50   23.10
   8 -12  -2   -8.30    8.00
   8 -12  -2  -16.20   13.40
  -8  12   2    1.70    6.50
   7 -12  -2   36.60   25.60
   7 -12  -2   20.40   12.60
  -7  12   2   45.50    8.80
   6 -12  -2  139.89   41.80
   6 -12  -2  120.39   25.00
  -6  12   2  173.28   20.50
   5 -12  -2   53.69   13.30
   5 -12  -2   28.00   22.90
  -5  12   2   15.60    7.80
  -5  12   2   26.10   13.40
   4 -12  -2   -0.80    8.40
   4 -12  -2   -0.50    6.10
  -4  12   2   15.60   11.50
  -4  12   2   -4.40    3.60
   3 -12  -2   -1.10    5.80
   3 -12  -2    1.70    9.70
  -3  12   2   -1.70   10.10
  -3  12   2   11.60    4.80
  -3  12   2   -9.40    7.40
   2 -12  -2  183.88   44.80
  -2  12   2  247.88   35.00
  -2  12   2  226.38   16.50
  -2  12   2  236.38   22.10
   1 -12  -2  144.39   40.20
  -1  12   2  255.47   37.30
   0 -12  -2   23.40   14.90
   0  12   2    8.50    9.80
  -1 -12  -2  166.08   38.60
   1  12   2  276.07   41.50
  -2 -12  -2  213.58   36.60
   2  12   2  193.28   41.30
  -3 -12  -2   23.30   11.20
   3  12   2    2.70   11.30
  -4 -12  -2   -7.40    9.90
   4  12   2   -6.80   12.00
  -5 -12  -2   44.90   19.70
   5  12   2   13.00   12.60
  -6 -12  -2  129.89   32.00
   6  12   2  133.79   39.80
  -7 -12  -2   12.80   13.00
  -7 -12  -2    8.10    5.50
   7  12   2   24.80   20.00
  -8 -12  -2    7.30    5.20
  -8 -12  -2   35.00   10.40
   8  12   2   16.50   14.40
  -9 -12  -2   -7.60   11.40
   9  12   2   12.70   21.90
 -10 -12  -2   -7.80   13.30
 -10 -12  -2   -0.50    7.20
  10  12   2   26.50   17.60
 -11 -12  -2    6.50   14.50
 -11 -12  -2  -14.50   10.30
  11  12   2  -23.00   22.90
  10 -13  -2  -13.80   18.70
 -10  13   2   -4.80   12.00
   9 -13  -2   65.69   35.80
   9 -13  -2   27.70   16.10
  -9  13   2   48.60   16.60
   8 -13  -2   36.10   13.30
   8 -13  -2   31.10   31.80
   7 -13  -2   81.79   19.10
   7 -13  -2   55.49   29.70
  -7  13   2   66.09   15.60
   6 -13  -2    1.50   16.90
   6 -13  -2   -6.40    7.30
  -6  13   2   -8.20    5.10
   5 -13  -2   27.20    9.50
   5 -13  -2    9.10   21.00
  -5  13   2   -6.00    9.40
  -5  13   2   14.80    7.90
   4 -13  -2   20.40   16.20
   4 -13  -2   21.80    9.40
  -4  13   2   15.60   10.70
  -4  13   2    9.70    7.20
   3 -13  -2   18.90   11.10
   3 -13  -2  -15.10    9.30
  -3  13   2   30.40   15.70
  -3  13   2    1.00   12.40
  -3  13   2   11.40    5.50
   2 -13  -2   44.30   23.40
  -2  13   2   74.09   10.40
  -2  13   2   49.40    7.00
  -2  13   2   62.29   25.90
   1 -13  -2    2.10   10.00
  -1  13   2    3.00   11.40
   0  13   2    3.80    8.80
  -1 -13  -2   18.80   15.00
   1  13   2  -11.20   10.20
  -2 -13  -2    8.40   14.50
   2  13   2   30.10   17.20
  -3 -13  -2    6.20   13.30
   3  13   2   39.40   22.30
  -4 -13  -2   22.20   14.90
   4  13   2    1.80   16.80
  -5 -13  -2   -5.40    9.70
   5  13   2    5.80   16.40
  -6 -13  -2    5.40   13.00
   6  13   2  -10.40   12.80
  -7 -13  -2   60.99   22.20
   7  13   2   57.39   29.40
  -8 -13  -2   24.70   19.70
   8  13   2   40.40   23.10
  -9 -13  -2   47.20   20.80
   9  13   2   40.00   27.00
 -10 -13  -2   16.70   13.80
  10  13   2   -9.20   26.30
   9 -14  -2    5.70   27.40
  -9  14   2   33.10   15.90
   8 -14  -2   42.50   19.20
   8 -14  -2   18.30   24.90
   7 -14  -2   -2.40   23.70
   7 -14  -2   -6.50    9.60
  -7  14   2    6.50    7.80
   6 -14  -2   26.20   22.30
   6 -14  -2   66.69   21.80
  -6  14   2   83.39   17.40
   5 -14  -2    4.80    9.10
   5 -14  -2    8.20   22.20
  -5  14   2  -16.40   10.00
  -5  14   2   13.10    8.00
   4 -14  -2   19.90   12.30
   4 -14  -2   55.79   29.00
  -4  14   2   23.60    6.50
  -4  14   2   12.80   12.20
   3 -14  -2    5.20    8.60
  -3  14   2    3.60    5.30
  -3  14   2    2.80   10.60
  -3  14   2    6.40   11.40
  -2  14   2   90.39   26.50
   1 -14  -2   40.40   22.80
  -1  14   2   76.79   25.20
   0 -14  -2   -8.40    7.50
   0  14   2   23.60   15.00
  -1 -14  -2   50.09   23.80
   1  14   2   76.09   27.00
  -2 -14  -2   45.60   20.60
   2  14   2   71.69   26.00
  -3 -14  -2   -2.60   11.70
   3  14   2    2.50   18.00
   4  14   2   71.79   32.20
  -5 -14  -2   31.70   15.80
   5  14   2   20.00   17.20
  -6 -14  -2   86.59   28.40
   6  14   2   94.99   28.10
  -7 -14  -2   -9.50    7.60
   7  14   2    1.30   16.40
  -8 -14  -2   49.80   21.50
   8  14   2   52.39   28.90
  -9 -14  -2   43.50   20.20
   9  14   2   67.69   35.60
   8 -15  -2   28.50   33.00
   8 -15  -2   29.70   17.40
   7 -15  -2   -8.50   13.50
   7 -15  -2   -3.80   10.60
  -7  15   2   -4.30    9.20
   6 -15  -2    6.30   19.80
   6 -15  -2   14.00   13.60
  -6  15   2   13.10   11.90
   5 -15  -2   31.60   25.90
   5 -15  -2   -6.10    9.90
  -5  15   2    8.80   13.30
  -5  15   2    7.50    8.20
   4 -15  -2   78.79   23.90
   4 -15  -2   45.30   30.80
  -4  15   2  126.19   31.20
  -4  15   2   95.59   13.70
   3 -15  -2   -2.90   23.80
   3 -15  -2   14.10   11.30
  -3  15   2    6.00    6.00
  -3  15   2   30.20   17.20
   2 -15  -2   -8.00    7.40
  -2  15   2    8.80   14.10
   1 -15  -2    2.40   17.60
  -1  15   2    9.00   11.40
   0 -15  -2  -15.80   12.40
   0  15   2   10.50   13.40
  -1 -15  -2   24.10   14.20
   1  15   2   35.00   19.70
  -2 -15  -2    2.90   10.30
   2  15   2   21.10   17.90
  -3 -15  -2   11.90   11.40
   3  15   2   28.20   15.90
  -4 -15  -2   34.30   24.30
   4  15   2   74.49   31.70
  -5 -15  -2   12.20   15.60
   5  15   2   45.10   18.90
  -6 -15  -2   18.50   17.50
   6  15   2   20.20   21.20
   7  15   2   23.00   24.00
  -8 -15  -2   47.50   23.50
   8  15   2  -27.50   13.50
   7 -16  -2  -27.70   14.50
   7 -16  -2  -15.60   11.20
  -7  16   2   15.60   13.60
   6 -16  -2  -14.70   10.50
   6 -16  -2  -22.80   19.20
  -6  16   2  -18.20    9.50
   5 -16  -2    4.20   21.00
   5 -16  -2   24.70   15.10
  -5  16   2  -10.20   15.40
  -5  16   2   18.50   14.20
   4 -16  -2    2.90   15.80
   4 -16  -2   -8.70    9.20
  -4  16   2   29.00   18.60
   3 -16  -2    6.10   10.20
   3 -16  -2  -19.40   15.90
  -3  16   2    6.30   13.80
   2 -16  -2   21.20   12.50
   2 -16  -2   23.20   21.20
   1 -16  -2   72.89   34.50
  -1  16   2   96.29   31.50
   0 -16  -2   10.70   12.20
   0  16   2   22.60   17.70
  -1 -16  -2   40.20   25.40
   1  16   2   75.39   28.20
  -2 -16  -2    9.80   15.70
   2  16   2   40.50   21.30
   3  16   2   -0.20   12.20
  -4 -16  -2    9.90   13.30
  -5 -16  -2    9.80   13.50
   5  16   2   -9.30   15.30
   6  16   2   51.89   29.90
  -7 -16  -2  -16.80   11.50
   7  16   2  -17.90   17.50
   5 -17  -2   13.30   13.40
   5 -17  -2   24.60   29.90
  -5  17   2   -3.90   17.10
   4 -17  -2   -5.40   12.40
   4 -17  -2  -28.20   20.00
  -4  17   2    9.90   16.60
   3 -17  -2   27.90   16.60
   3 -17  -2   20.00   24.70
  -3  17   2   21.60   21.10
   2 -17  -2  -12.50   10.20
   2 -17  -2  -19.20   14.50
  -2  17   2   50.39   25.60
   1 -17  -2  -13.50   11.60
  -1  17   2  -11.00   15.60
   0 -17  -2  -19.60   15.30
   0  17   2   -5.60   19.30
  -1 -17  -2  -11.30   17.50
   1  17   2   33.60   17.80
  -2 -17  -2  -14.40   12.20
   2  17   2  -13.70   15.70
  -3 -17  -2   11.30   19.70
   3  17   2   11.60   27.50
  -4 -17  -2  -24.60   14.20
  -5 -17  -2  -12.00   15.00
   5  17   2   11.50   21.00
   3 -18  -2  -21.80   25.00
   3 -18  -2    8.80   14.80
   2 -18  -2   47.50   32.10
   2 -18  -2   14.80   18.70
  -2  18   2   80.89   33.10
   1 -18  -2   -2.80   12.90
   1 -18  -2    3.60   23.00
  -1  18   2  -34.40   19.10
   0 -18  -2  105.09   45.30
   0  18   2  171.08   44.50
  -1 -18  -2    4.80   16.20
   1  18   2   16.50   26.40
  -2 -18  -2   38.30   18.20
   2  18   2   26.60   24.00
  -3 -18  -2    2.40   19.30
   3  18   2    8.30   21.80
  -2 -18   3   35.50   18.80
  -2 -18   3   48.10   21.40
   1  18  -3    9.50   22.40
  -1 -18   3   28.90   19.60
  -1 -18   3    6.70   17.70
   0  18  -3  -15.30   13.20
   0 -18   3   16.60   12.80
   0 -18   3  -21.10   15.70
  -1  18  -3   11.50   24.70
   1 -18   3   32.60   28.20
   1 -18   3   48.40   22.20
  -2  18  -3   61.29   25.50
   2 -18   3   33.90   17.50
   2 -18   3   53.39   28.50
   5  17  -3  -15.70   22.10
  -5 -17   3    6.10   18.90
   4  17  -3    8.60   17.10
  -4 -17   3   19.30   18.20
   3  17  -3   39.00   24.20
  -3 -17   3   36.40   25.80
   2  17  -3   29.80   29.40
  -2 -17   3   39.60   20.00
   1  17  -3   20.40   22.30
  -1 -17   3    7.80   11.00
   0  17  -3   -8.10   15.70
   0 -17   3   -1.70    7.70
   0 -17   3    1.60   15.90
  -1  17  -3   37.50   19.50
   1 -17   3   -4.60   12.10
  -2  17  -3   79.99   28.70
   2 -17   3   31.50   20.80
   2 -17   3   41.80   30.50
  -3  17  -3   41.60   23.40
   3 -17   3   27.80   18.70
  -4  17  -3    5.70   18.00
   4 -17   3   -7.80   11.70
   4 -17   3  -50.19   22.90
   5 -17   3   18.40   17.00
   5 -17   3   -6.90   26.80
   7  16  -3   24.50   26.40
  -7 -16   3    4.20   16.80
   6  16  -3  -26.30   14.80
   5  16  -3   76.39   33.00
  -5 -16   3   66.49   26.90
   4  16  -3  -18.10   18.10
  -4 -16   3  -30.20   14.70
   3  16  -3   93.49   37.50
  -3 -16   3   92.09   34.00
   2  16  -3   25.90   19.90
  -2 -16   3   30.90   22.40
   1  16  -3   50.69   24.10
  -1 -16   3   13.20   16.10
   0  16  -3  152.98   39.80
   0 -16   3  109.29   36.60
   0 -16   3  144.69   33.80
  -1  16  -3    3.90   13.60
   1 -16   3   -5.60   16.40
  -2  16  -3   39.50   23.00
   2 -16   3   33.60   13.40
   2 -16   3   12.40   20.90
  -3  16  -3  116.39   35.40
   3 -16   3   86.99   27.30
   3 -16   3   73.89   29.00
  -4  16  -3   22.70   16.40
   4 -16   3   -5.20   13.70
   4 -16   3   -5.40   10.90
   5 -16   3   50.09   24.60
   5 -16   3   63.69   24.70
  -6  16  -3   -2.70   12.50
   6 -16   3    6.40   17.00
   6 -16   3   14.00   14.60
  -7  16  -3    8.20   14.60
   7 -16   3    8.20   15.50
   7 -16   3    1.10   27.00
   8  15  -3    7.70   21.10
  -8 -15   3    7.00   15.10
   7  15  -3    9.40   21.20
  -7 -15   3    5.70   12.80
   6  15  -3   49.00   28.90
  -6 -15   3   73.09   29.30
   5  15  -3   31.90   17.50
  -5 -15   3    1.30   14.90
   4  15  -3   63.69   29.30
  -4 -15   3   54.19   20.70
   3  15  -3   41.00   24.60
  -3 -15   3   28.30   19.60
   2  15  -3  110.29   36.30
  -2 -15   3   93.99   30.50
   1  15  -3   15.30   18.40
  -1 -15   3   10.20   16.50
   0  15  -3   17.50   15.10
   0 -15   3   -4.70    4.20
   0 -15   3   -5.70    4.30
  -1  15  -3   -7.50   12.60
   1 -15   3   -1.10   12.30
   1 -15   3   12.00   11.60
  -2  15  -3  106.19   30.10
   2 -15   3   76.39   21.40
   2 -15   3   42.00   22.50
  -3  15  -3   18.60   13.00
  -3  15  -3   34.40   10.00
   3 -15   3    1.60   17.70
   3 -15   3    6.40   13.00
  -4  15  -3   70.69   14.30
  -4  15  -3   45.30   18.40
   4 -15   3   53.99   18.10
   4 -15   3   14.00   19.40
  -5  15  -3    0.50    9.50
   5 -15   3    1.50   16.80
   5 -15   3    3.50    9.00
  -6  15  -3   96.79   19.50
   6 -15   3   49.10   18.00
   6 -15   3   33.40   28.50
  -7  15  -3   16.10   10.90
   7 -15   3  -24.40   12.00
   7 -15   3    4.60   14.20
  -8  15  -3   -5.00   14.10
   8 -15   3   11.00   25.70
   8 -15   3  -10.40   16.20
   9  14  -3   -0.60   12.30
  -9 -14   3   50.89   17.00
   8  14  -3    6.20   10.20
  -8 -14   3   -5.30   15.10
   7  14  -3   -7.40   14.40
  -7 -14   3   -2.30   15.40
   6  14  -3   20.00   18.40
  -6 -14   3   17.00   16.80
   5  14  -3   -2.40    8.80
  -5 -14   3    9.90   12.40
   4  14  -3   20.70   21.40
  -4 -14   3   18.80   15.00
   3  14  -3    2.40    9.20
  -3 -14   3   -0.60    7.10
   2  14  -3   61.19   26.40
  -2 -14   3   31.60   20.40
   1  14  -3    5.00   10.30
  -1 -14   3   -9.70   10.30
   0  14  -3   60.59   25.40
   0 -14   3   20.70   17.20
  -1  14  -3   21.10   17.10
   1 -14   3    3.90    9.70
   1 -14   3  -16.90   12.00
  -2  14  -3   47.30   21.60
   2 -14   3   28.80   17.50
   2 -14   3   47.40   16.50
  -3  14  -3  -18.80    8.50
  -3  14  -3   -9.40   11.70
  -3  14  -3   -3.60    6.80
   3 -14   3   -7.80   10.80
   3 -14   3  -17.90   14.10
  -4  14  -3   58.29   10.60
  -4  14  -3   38.40   20.00
   4 -14   3   24.50   13.60
   4 -14   3    6.30   20.40
  -5  14  -3    5.60    7.00
   5 -14   3   10.70   20.10
   5 -14   3    6.70   10.80
  -6  14  -3   21.40   11.70
   6 -14   3   33.20   16.00
  -7  14  -3   -9.60    8.00
   7 -14   3  -16.90   11.00
   7 -14   3   -1.40   24.00
  -8  14  -3    1.10    9.70
   8 -14   3   -9.00   19.80
   8 -14   3  -20.10   10.60
  -9  14  -3  -10.80   12.30
   9 -14   3   29.30   16.60
   9 -14   3  -20.80   20.60
  10  13  -3   48.30   29.60
 -10 -13   3   80.29   30.80
   9  13  -3    7.10   15.20
  -9 -13   3   24.40   21.40
   8  13  -3   18.30   24.90
  -8 -13   3  101.99   28.90
   7  13  -3   61.09   24.50
  -7 -13   3   51.49   23.60
  -6 -13   3   20.70   12.30
   5  13  -3   45.40   25.20
  -5 -13   3  113.79   30.60
   4  13  -3   -4.00   10.00
  -4 -13   3   14.40   11.40
   3  13  -3   10.10   10.20
  -3 -13   3   -7.10    9.10
   2  13  -3    3.60   11.20
  -2 -13   3    9.20    9.60
   1  13  -3  -16.70    8.50
  -1 -13   3    2.40    7.80
   0  13  -3    4.10   11.70
   0 -13   3    7.00   11.20
  -1  13  -3    1.00   11.70
   1 -13   3    7.50    7.90
   1 -13   3   -7.70    6.00
  -2  13  -3    4.60    7.30
  -2  13  -3    8.60    5.90
  -2  13  -3    7.10   11.20
   2 -13   3    6.00    7.30
   2 -13   3    7.40   11.10
  -3  13  -3   -9.50    9.60
  -3  13  -3  -17.20   10.40
  -3  13  -3   -1.00    5.50
   3 -13   3   10.70   14.10
   3 -13   3   -2.10    3.90
   3 -13   3    3.90    7.00
  -4  13  -3   16.30   11.80
  -4  13  -3   22.60    8.00
   4 -13   3   16.90   12.90
   4 -13   3   17.90   11.30
  -5  13  -3  120.19   17.40
   5 -13   3  122.39   39.70
   5 -13   3  109.59   27.70
  -6  13  -3   -1.60    5.40
   6 -13   3   15.40   12.80
   6 -13   3    0.30    8.00
  -7  13  -3   64.29   17.50
   7 -13   3   46.20   26.00
   7 -13   3   58.19   21.30
  -8  13  -3   79.59   19.90
   8 -13   3   50.49   19.90
   8 -13   3   22.20   28.70
  -9  13  -3   15.80   11.80
   9 -13   3    7.40   17.60
   9 -13   3   15.60   28.50
 -10  13  -3   29.80   17.00
  10 -13   3   45.20   30.60
  11  12  -3   -2.40   18.00
 -11 -12   3   23.60   17.90
 -11 -12   3   18.90   14.40
  10  12  -3   10.10   12.30
 -10 -12   3   17.20   19.80
 -10 -12   3   10.90    6.10
  -9 -12   3   63.59   11.90
  -9 -12   3   66.19   24.40
   8  12  -3   17.40   14.30
  -8 -12   3    0.50    4.50
  -8 -12   3  -11.40    9.40
   7  12  -3   -9.10    9.00
  -7 -12   3   11.40    7.00
  -7 -12   3   -1.70    3.50
   6  12  -3   -6.30    8.10
  -6 -12   3  -11.60    7.90
   5  12  -3  245.28   52.49
  -5 -12   3  274.47   39.10
   4  12  -3   81.29   29.00
  -4 -12   3   90.19   23.40
   3  12  -3   86.09   26.90
  -3 -12   3   70.89   23.20
   2  12  -3  211.48   44.20
  -2 -12   3  126.39   31.80
   1  12  -3   -9.20    5.70
  -1 -12   3    4.10    8.40
   0  12  -3 1810.52  124.39
   0 -12   3 1510.15  120.69
  -1  12  -3    4.30    8.80
   1 -12   3   12.80    8.50
   1 -12   3   -2.00   11.00
  -2  12  -3  194.88   31.50
  -2  12  -3  166.68   18.60
   2 -12   3  133.69   28.70
   2 -12   3  158.78   12.90
   2 -12   3  132.89   36.80
  -3  12  -3   98.79   17.20
  -3  12  -3   42.90   19.60
  -3  12  -3  118.19   12.90
   3 -12   3   81.59   10.60
   3 -12   3   56.89   24.70
   3 -12   3  102.69   24.00
  -4  12  -3  107.09   27.50
  -4  12  -3   89.39   15.90
   4 -12   3  101.49   24.80
   4 -12   3   61.19   29.60
  -5  12  -3  285.07   27.30
   5 -12   3  257.07   34.70
   5 -12   3  239.38   58.59
  -6  12  -3   11.10    6.40
   6 -12   3  -14.70   13.10
   6 -12   3   19.30   12.60
  -7  12  -3   26.30    6.90
   7 -12   3    4.70   14.40
   7 -12   3    8.30    9.00
  -8  12  -3    4.70    8.90
   8 -12   3   -0.20   11.20
   8 -12   3    7.40   20.20
  -9  12  -3   54.49   16.10
   9 -12   3   37.30   31.50
   9 -12   3   61.29   19.20
 -10  12  -3   43.00   10.70
  10 -12   3  -11.10   23.30
  10 -12   3   -7.90   12.90
 -11  12  -3   46.90   12.50
  11 -12   3   98.49   47.70
  11 -12   3   12.70   19.20
  12  11  -3   28.80   27.00
 -12 -11   3   12.10    8.60
 -12 -11   3    9.40   12.70
  11  11  -3   60.69   29.40
 -11 -11   3   21.90    9.80
 -11 -11   3   11.10   15.90
  10  11  -3  324.57   68.09
 -10 -11   3  243.28   25.60
 -10 -11   3  256.77   44.70
   9  11  -3   21.30   19.00
  -9 -11   3   18.80    7.70
  -9 -11   3   13.70   12.50
   8  11  -3   32.90   17.80
   7  11  -3   12.70   13.00
  -7 -11   3   -1.70    9.70
   6  11  -3   14.50   11.20
  -6 -11   3  -11.00    5.00
  -6 -11   3    2.20    2.90
  -6 -11   3    4.50    7.00
   5  11  -3   77.49   26.30
  -5 -11   3   62.09    4.20
  -5 -11   3   55.69    3.90
  -5 -11   3   70.59   21.10
   4  11  -3   25.30    8.60
  -4 -11   3   28.60   12.50
   3  11  -3    3.70    9.70
  -3 -11   3   16.10   10.50
   2  11  -3  135.69   31.70
  -2 -11   3  134.29   29.60
   1  11  -3  287.37   40.70
  -1 -11   3  218.58   35.20
   0  11  -3    6.20    5.70
   0 -11   3    0.30    8.60
  -1  11  -3  309.47   41.30
  -1  11  -3  299.27   21.20
  -1  11  -3  345.57   22.00
   1 -11   3  239.98   39.50
   1 -11   3  305.37   36.20
   1 -11   3  290.87   17.40
  -2  11  -3  155.18   32.20
  -2  11  -3  193.58   16.50
  -2  11  -3  177.48   18.80
   2 -11   3  129.09   26.50
   2 -11   3  104.99   32.60
   2 -11   3  167.58   13.70
  -3  11  -3   14.70   12.50
  -3  11  -3   14.10    5.20
   3 -11   3   21.90   12.10
   3 -11   3    6.40    6.00
   3 -11   3    8.10    4.10
  -4  11  -3   25.70   11.20
  -4  11  -3   32.90    9.00
   4 -11   3   -1.10   10.10
   4 -11   3   25.40   12.80
  -5  11  -3   74.59   14.60
   5 -11   3   54.09   16.70
   5 -11   3   33.00   19.50
  -6  11  -3   30.30    9.80
   6 -11   3    0.70   12.00
   6 -11   3   11.40    8.70
  -7  11  -3    4.40    6.70
   7 -11   3   10.00   20.60
   7 -11   3    7.50    7.40
  -8  11  -3   -2.10    5.50
   8 -11   3   -9.00   15.10
   8 -11   3    2.50   11.00
  -9  11  -3   15.20   10.30
   9 -11   3   37.70   24.60
   9 -11   3   -1.00   13.20
 -10  11  -3  318.07   35.60
  10 -11   3  356.26   39.30
  10 -11   3  293.37   71.49
 -11  11  -3    4.70   11.80
  11 -11   3   -0.80   15.00
  11 -11   3   22.40   31.50
 -12  11  -3   20.00   13.80
  12 -11   3  -15.90   35.70
 -12 -10   3   15.70   11.60
 -12 -10   3  -19.00   12.80
  11  10  -3   17.40   15.60
 -11 -10   3   28.20   18.20
 -11 -10   3   -5.60    9.60
  10  10  -3  -10.60   14.30
 -10 -10   3   13.80   12.50
 -10 -10   3   -6.50    6.30
   9  10  -3  128.89   37.40
  -9 -10   3  121.09   16.80
  -9 -10   3   82.89   27.90
   8  10  -3   24.70   16.20
  -8 -10   3   26.30    7.60
  -8 -10   3   16.60   11.90
   7  10  -3  -10.00    9.00
  -7 -10   3  -13.30    6.60
  -7 -10   3    3.60    3.30
   6  10  -3   -0.10   11.00
  -6 -10   3   19.20    8.20
  -6 -10   3    8.30    6.90
   5  10  -3   69.49   19.70
  -5 -10   3   65.39    6.60
  -5 -10   3   60.49    8.70
  -5 -10   3   51.09   17.90
   4  10  -3   94.39   28.80
  -4 -10   3  113.89    6.60
  -4 -10   3  112.09    6.40
  -4 -10   3  128.29   22.40
   3  10  -3   80.89   25.50
  -3 -10   3   78.59   21.20
   2  10  -3   67.39   21.30
  -2 -10   3   71.19   19.90
   1  10  -3  436.06   49.60
  -1 -10   3  416.36   46.30
   0  10  -3   57.49   19.90
   0 -10   3   47.60   18.10
  -1  10  -3  439.16   47.60
   1 -10   3  431.56   23.60
   1 -10   3  334.17   46.20
   1 -10   3  434.96   42.70
  -2  10  -3   42.10   14.90
  -2  10  -3   80.59   10.10
   2 -10   3   63.49   17.00
   2 -10   3   53.49   20.90
   2 -10   3   60.59    7.70
  -3  10  -3  104.99   25.70
  -3  10  -3  112.29   12.40
   3 -10   3   97.69   22.20
   3 -10   3  113.39   11.70
   3 -10   3   84.19   29.00
  -4  10  -3  120.69   26.90
  -4  10  -3  124.99   15.40
   4 -10   3  100.59   31.00
   4 -10   3  108.39   23.00
  -5  10  -3   41.50   11.90
   5 -10   3   55.99   14.60
   5 -10   3   35.40   23.80
  -6  10  -3   17.20    8.60
   6 -10   3   11.80    8.70
   6 -10   3   -1.40   14.20
  -7  10  -3    4.40    6.50
   7 -10   3    0.80    7.50
   7 -10   3    6.00   14.20
  -8  10  -3    7.50    7.10
   8 -10   3    4.40   21.50
   8 -10   3   -0.70   10.80
  -9  10  -3   97.19   20.50
   9 -10   3  108.59   42.10
   9 -10   3   76.19   21.40
  10 -10   3   -3.70   10.00
  10 -10   3   23.70   26.90
 -11  10  -3    0.10    9.10
  11 -10   3   24.20   16.60
  11 -10   3  -11.00   25.90
  12 -10   3  -38.40   19.20
  12 -10   3  -21.20   12.90
  13   9  -3   48.00   19.50
 -13  -9   3   44.70   14.70
 -13  -9   3   47.50   21.10
  12   9  -3  -11.10   12.50
 -12  -9   3    2.60    9.80
 -12  -9   3   -2.60    6.60
  11   9  -3   43.20   13.40
 -11  -9   3   21.40   16.20
 -11  -9   3   12.50    8.80
  10   9  -3   15.40   15.50
 -10  -9   3   16.80    8.30
 -10  -9   3   11.70   13.30
   9   9  -3  189.58   45.70
  -9  -9   3  165.68   19.30
  -9  -9   3  153.28   35.30
   8   9  -3  114.49   35.60
  -8  -9   3   85.69   13.00
  -8  -9   3  126.79   29.00
   7   9  -3  117.29   34.90
  -7  -9   3   91.09   23.40
  -7  -9   3  120.09   13.70
   6   9  -3    6.60   14.10
  -6  -9   3    5.80    8.10
  -6  -9   3    9.40    3.80
  -6  -9   3   19.20    9.30
   5   9  -3   71.29   24.20
  -5  -9   3   89.39   20.70
  -5  -9   3   80.19    8.40
  -5  -9   3   94.39   11.00
   4   9  -3    0.50    4.10
  -4  -9   3    3.90    3.10
  -4  -9   3    1.50    3.70
   3   9  -3   -2.90    7.90
  -3  -9   3   18.50    8.70
   2   9  -3   92.29   24.80
  -2  -9   3   95.29   21.10
   1   9  -3    7.50    7.20
  -1  -9   3   -2.10    4.80
   0   9  -3    0.10    6.50
   0   9  -3   -1.70    1.70
   0  -9   3   -6.00    5.40
   0  -9   3   -1.80    0.80
  -1   9  -3   11.50    7.90
  -1   9  -3    4.20    3.60
   1  -9   3    7.40    9.00
   1  -9   3    3.10    3.40
   1  -9   3    8.00    2.50
  -2   9  -3   76.49   20.20
  -2   9  -3   79.59   10.00
   2  -9   3   88.39   20.40
   2  -9   3   81.49    8.90
   2  -9   3   61.79   21.80
  -3   9  -3   28.70   10.30
  -3   9  -3   38.00    7.60
   3  -9   3   15.70    8.70
   3  -9   3   19.00   14.90
   3  -9   3   26.90    6.20
  -4   9  -3   15.70    5.30
   4  -9   3   -2.80   10.00
   4  -9   3   14.00    5.80
  -5   9  -3   71.19   13.40
   5  -9   3   71.39   17.60
   5  -9   3   59.09   28.50
  -6   9  -3   -4.20    5.20
   6  -9   3    5.90    9.00
   6  -9   3   27.60   18.00
  -7   9  -3   94.79   18.80
   7  -9   3   78.29   31.00
   7  -9   3  121.89   19.70
  -8   9  -3  112.39   22.00
   8  -9   3   96.39   20.60
   8  -9   3  128.89   41.80
  -9   9  -3  137.39   25.50
   9  -9   3  149.49   43.90
   9  -9   3  148.59   28.90
 -10   9  -3   33.80   12.80
  10  -9   3   22.20   13.60
  10  -9   3   38.30   30.60
 -11   9  -3   53.99   17.40
  11  -9   3   33.10   30.80
  11  -9   3   12.30   13.00
 -12   9  -3   11.70    6.10
  12  -9   3  -29.30   14.40
  12  -9   3  -37.00   18.20
 -13   9  -3   46.80   15.10
  13  -9   3   46.20   37.70
  13   8  -3  110.09   38.50
  13   8  -3  180.38   56.09
 -13  -8   3  165.08   42.40
 -13  -8   3  134.69   27.40
  12   8  -3   -7.70   25.40
  12   8  -3    2.80   15.50
 -12  -8   3   13.50   12.50
 -12  -8   3   -1.10    8.20
  11   8  -3   23.00   25.30
  11   8  -3    0.60   16.90
 -11  -8   3   -1.30    6.50
 -11  -8   3   16.20   13.80
  10   8  -3  111.59   32.70
  10   8  -3  118.19   44.10
 -10  -8   3  103.69   28.30
 -10  -8   3   96.39   18.90
   9   8  -3  257.07   52.19
   9   8  -3  285.07   64.39
  -9  -8   3  294.87   40.70
  -9  -8   3  244.58   25.40
   8   8  -3  132.39   33.70
  -8  -8   3   98.29   25.50
  -8  -8   3  102.89   15.00
   7   8  -3  -12.60    7.20
  -7  -8   3    5.90    7.00
   6   8  -3   -0.90    8.20
  -6  -8   3    0.90    2.70
  -6  -8   3    4.20    8.00
  -6  -8   3   15.80    7.90
   5   8  -3  167.48   35.30
  -5  -8   3  180.48   19.60
  -5  -8   3  208.08   15.30
  -5  -8   3  180.38   25.60
   4   8  -3    5.90    5.80
  -4  -8   3    3.60    4.40
  -4  -8   3   -2.40    3.60
  -4  -8   3    4.50    2.00
   3   8  -3   91.79   24.60
  -3  -8   3   67.09   16.40
  -3  -8   3   78.59    6.40
  -3  -8   3   65.69    7.40
   2   8  -3  113.49   26.60
  -2  -8   3  130.59    7.10
  -2  -8   3  133.49    7.10
  -2  -8   3  152.28   21.90
   1   8  -3   42.80   14.70
  -1  -8   3   45.30    2.90
  -1  -8   3   49.60   15.10
  -1  -8   3   48.20    2.90
   0   8  -3  853.81   42.70
   0   8  -3  750.32   62.79
   0  -8   3  774.92   38.20
   0  -8   3  724.83   61.69
  -1   8  -3   34.90   13.10
  -1   8  -3   47.30    6.50
   1  -8   3   55.09   14.80
   1  -8   3   44.70    5.60
   1  -8   3   34.10   13.50
  -2   8  -3  144.19   13.00
  -2   8  -3  101.59   22.20
   2  -8   3  129.39   20.00
   2  -8   3  134.79   11.70
   2  -8   3  128.69   31.00
  -3   8  -3   65.79    9.70
  -3   8  -3   61.29   17.10
   3  -8   3   61.79   21.60
   3  -8   3   70.79   16.90
   3  -8   3   77.09    9.20
  -4   8  -3    1.80    2.40
   4  -8   3    9.40    9.40
   4  -8   3    0.40    3.70
  -5   8  -3  194.98   20.30
   5  -8   3  214.48   25.10
   5  -8   3  142.89   37.70
  -6   8  -3   -3.20    3.80
   6  -8   3   -1.30    5.70
   6  -8   3    6.60   11.80
  -7   8  -3    3.20    4.40
   7  -8   3   -6.70    6.00
   7  -8   3   -4.80   11.50
  -8   8  -3  127.49   22.90
   8  -8   3  152.38   28.20
   8  -8   3  102.29   39.00
  -9   8  -3  217.78   28.60
   9  -8   3  247.68   30.50
   9  -8   3  191.48   53.19
 -10   8  -3   83.59   19.80
  10  -8   3   99.29   22.20
  10  -8   3   82.19   37.80
 -11   8  -3    0.10    7.90
  11  -8   3  -17.40   20.80
  11  -8   3   -5.30   11.10
 -12   8  -3    0.50   10.00
  12  -8   3   17.80   13.50
  12  -8   3   20.50   30.20
 -13   8  -3  191.48   28.40
  13  -8   3  122.79   52.49
  13  -8   3  142.99   31.30
  14   7  -3    0.80   19.50
  14   7  -3   16.00   33.30
 -14  -7   3   42.30   16.70
 -14  -7   3   18.50   11.60
  13   7  -3   12.60   16.40
 -13  -7   3   14.00    8.80
 -13  -7   3    5.00   15.00
  12   7  -3   -9.70   14.30
  12   7  -3    0.60   24.30
 -12  -7   3    9.40    8.40
 -12  -7   3    1.90   10.90
  11   7  -3   19.30   20.30
  11   7  -3   10.90   22.70
 -11  -7   3   40.30   14.10
 -11  -7   3   22.50   14.60
  10   7  -3    1.60   13.30
  10   7  -3   12.10   19.20
 -10  -7   3   19.30   11.90
 -10  -7   3   36.10   10.90
   9   7  -3    3.00   15.60
   9   7  -3   14.20   10.10
  -9  -7   3   -2.60    4.60
  -9  -7   3   -2.90    6.00
   8   7  -3   27.50   14.60
   8   7  -3   28.50   17.80
  -8  -7   3   31.60    9.30
  -8  -7   3   38.90   16.00
   7   7  -3   72.69   29.50
   7   7  -3   75.99   23.50
  -7  -7   3   64.29    9.90
  -7  -7   3   62.59   16.80
   6   7  -3  157.48   33.80
  -6  -7   3  146.39   14.60
  -6  -7   3  140.09   23.30
   5   7  -3    8.60    8.30
  -5  -7   3    8.10    3.60
  -5  -7   3   16.90    7.90
  -5  -7   3   18.50    8.30
   4   7  -3  153.58   31.80
  -4  -7   3  158.38   21.30
  -4  -7   3  135.49   14.70
  -4  -7   3  129.19   11.30
   3   7  -3  275.77   35.80
  -3  -7   3  275.37   20.50
  -3  -7   3  311.97   17.90
  -3  -7   3  338.57   31.70
   2   7  -3   -5.20    4.90
  -2  -7   3   -0.40    1.30
  -2  -7   3    0.00    1.00
  -2  -7   3   -2.90    2.60
   1   7  -3  883.21   45.00
   1   7  -3  891.81   67.99
  -1  -7   3  872.21   41.90
  -1  -7   3  925.01   62.99
   0   7  -3    1.80    4.60
   0   7  -3   -1.70    2.10
   0  -7   3   -1.10    3.80
   0  -7   3   -1.20    1.10
  -1   7  -3  887.41   64.69
  -1   7  -3  964.00   47.50
   1  -7   3  953.60   61.89
   1  -7   3  849.41   44.80
   1  -7   3  767.22   64.99
  -2   7  -3   -3.60    5.20
  -2   7  -3    4.20    1.80
   2  -7   3    3.80    2.60
   2  -7   3    2.70    5.10
  -3   7  -3  375.56   34.50
  -3   7  -3  321.27   23.00
   3  -7   3  267.17   28.90
   3  -7   3  288.47   21.40
   3  -7   3  225.88   36.10
  -4   7  -3  139.09   15.30
   4  -7   3  149.29   20.20
   4  -7   3  133.69   33.30
  -5   7  -3   14.20    6.20
   5  -7   3   21.00    8.00
  -6   7  -3  156.48   18.90
   6  -7   3  156.38   21.40
   6  -7   3  112.99   35.40
  -7   7  -3   66.59   14.90
   7  -7   3   97.39   20.50
   7  -7   3   49.00   19.90
  -8   7  -3   24.20   10.30
   8  -7   3   47.10   14.60
   8  -7   3   11.80   14.40
  -9   7  -3   -0.10    6.20
   9  -7   3   -4.30    8.90
   9  -7   3   -4.10   14.70
 -10   7  -3   27.00   11.30
  10  -7   3   21.00   11.50
  10  -7   3   27.80   27.90
 -11   7  -3   27.80   12.10
  11  -7   3   43.20   17.10
  11  -7   3   26.40   23.40
  12  -7   3   11.10   26.00
  12  -7   3   -4.00   11.30
 -13   7  -3   -1.20   10.40
  13  -7   3   -6.50   16.40
  13  -7   3   79.09   35.00
  14  -7   3  -24.40   26.50
  14   6  -3    3.10   20.50
  14   6  -3   41.50   35.20
 -14  -6   3   17.30   14.90
 -14  -6   3   18.60   13.70
  13   6  -3   29.10   23.10
  13   6  -3    4.60   22.40
 -13  -6   3   44.60   24.30
 -13  -6   3   47.00   15.90
  12   6  -3  -19.30   15.30
  12   6  -3   19.80   23.30
 -12  -6   3    0.00    9.40
 -12  -6   3   13.90   11.90
  11   6  -3   -7.90   23.60
  11   6  -3   23.00   20.70
 -11  -6   3   16.40    9.30
 -11  -6   3   22.00   15.10
  10   6  -3  104.19   30.50
  10   6  -3  163.68   50.09
 -10  -6   3  142.39   32.70
 -10  -6   3  122.19   18.60
   9   6  -3  331.07   44.90
   9   6  -3  378.06   61.49
  -9  -6   3  362.36   44.60
  -9  -6   3  315.17   29.60
   8   6  -3  333.27   44.70
   8   6  -3  329.27   54.29
  -8  -6   3  327.37   40.10
  -8  -6   3  293.77   26.70
   7   6  -3  331.67   41.60
   7   6  -3  331.27   50.29
  -7  -6   3  255.97   34.90
  -7  -6   3  367.66   27.60
   6   6  -3    9.10    9.30
   6   6  -3   17.10   10.60
  -6  -6   3   12.90    7.10
  -6  -6   3   11.60    4.40
   5   6  -3 1135.09   91.69
   5   6  -3 1035.70   81.99
  -5  -6   3  970.20   65.09
  -5  -6   3 1195.88   74.69
  -5  -6   3 1042.10   57.09
  -4  -6   3   16.40    3.50
  -4  -6   3   13.30    6.20
  -4  -6   3   11.90    5.90
   3   6  -3  634.54   54.89
  -3  -6   3  622.24   33.40
  -3  -6   3  606.34   38.30
  -3  -6   3  680.73   47.00
   2   6  -3    6.50    5.10
   2   6  -3    1.70    2.00
  -2  -6   3   -0.10    2.60
  -2  -6   3    2.80    1.00
  -2  -6   3   -1.40    1.70
   1   6  -3 1528.95   75.79
   1   6  -3 1515.55   96.09
   1   6  -3 1578.44   86.89
  -1  -6   3 1479.15   72.09
  -1  -6   3 1679.33   90.79
   0   6  -3  215.18   26.50
   0   6  -3  255.87   24.20
   0   6  -3  271.77   17.60
   0  -6   3  224.88   25.60
   0  -6   3  219.98   14.00
  -1   6  -3 1522.65   92.59
  -1   6  -3 1616.54   75.89
  -1   6  -3 1758.92   93.19
   1  -6   3 1317.27   92.69
   1  -6   3 1527.55   73.89
   1  -6   3 1473.75   87.89
  -2   6  -3    9.50    6.10
   2  -6   3    3.10    1.40
   2  -6   3    4.20    3.30
   2  -6   3    3.90    5.20
   2  -6   3   -6.70    5.10
  -3   6  -3  622.84   37.30
   3  -6   3  505.95   54.19
   3  -6   3  642.04   45.70
   3  -6   3  656.03   49.99
   3  -6   3  602.84   36.00
  -4   6  -3   11.50    4.60
   4  -6   3   13.70    9.00
   4  -6   3    5.20    6.10
  -5   6  -3 1055.19   60.39
   5  -6   3  946.31   85.89
   5  -6   3  986.00   65.79
  -6   6  -3   13.10    7.00
   6  -6   3   -2.20   13.80
   6  -6   3    0.70    7.50
  -7   6  -3  354.66   32.40
   7  -6   3  366.76   35.90
   7  -6   3  381.66   55.49
  -8   6  -3  288.57   30.20
   8  -6   3  315.07   33.00
   8  -6   3  274.97   57.29
  -9   6  -3  297.47   31.70
   9  -6   3  339.07   35.80
   9  -6   3  237.28   54.79
 -10   6  -3  126.29   24.10
  10  -6   3  140.89   21.90
  10  -6   3   77.09   29.30
  11  -6   3   32.10   14.60
  11  -6   3   41.00   25.20
 -12   6  -3   -6.70    8.90
  12  -6   3   15.20   21.40
  12  -6   3    1.40   10.50
 -13   6  -3   26.00   10.60
  13  -6   3   22.30   28.40
  13  -6   3   36.50   20.80
 -14   6  -3   30.20   13.70
  14  -6   3  -11.00   22.50
  14  -6   3    8.60   27.50
  14   5  -3    6.30   17.70
  14   5  -3  106.69   26.90
 -14  -5   3   15.00   14.40
  13   5  -3   26.80   28.70
  13   5  -3   18.40   22.40
 -13  -5   3   42.90   14.40
 -13  -5   3   38.00   21.70
  12   5  -3  119.09   43.40
  12   5  -3  118.69   32.90
 -12  -5   3   98.69   28.20
 -12  -5   3  144.39   26.30
  11   5  -3   29.60   17.00
  11   5  -3  -24.40   15.50
 -11  -5   3    8.10    8.90
 -11  -5   3   -7.90    7.70
  10   5  -3  131.19   43.40
  10   5  -3  155.28   34.70
 -10  -5   3  127.99   32.70
 -10  -5   3  141.19   20.00
   9   5  -3   12.50   10.30
   9   5  -3    3.60   15.40
  -9  -5   3   31.90   14.00
  -9  -5   3   11.90    7.50
   8   5  -3   -2.50    5.10
   8   5  -3   -4.50    4.30
  -8  -5   3    1.10    4.80
  -8  -5   3    4.60    2.60
   7   5  -3    4.10    8.40
   7   5  -3    5.50    9.30
  -7  -5   3   10.80    5.40
  -7  -5   3    5.10    5.90
   6   5  -3   22.60   10.30
   6   5  -3    9.20    9.00
  -6  -5   3   13.70    5.00
  -6  -5   3   12.30    8.40
   5   5  -3    2.20    6.70
   5   5  -3    8.30    3.20
   5   5  -3   -3.50    1.90
  -5  -5   3   -0.60    1.90
  -5  -5   3   10.70    5.00
  -5  -5   3   -2.30    2.10
   4   5  -3    3.60    4.60
   4   5  -3    6.40    6.00
  -4  -5   3    5.40    2.40
  -4  -5   3    1.10    3.40
  -4  -5   3    5.90    3.50
   3   5  -3  113.09   22.70
  -3  -5   3   99.29    8.80
  -3  -5   3   92.79   12.10
  -3  -5   3  101.69   14.40
   2   5  -3  903.51   64.09
   2   5  -3  886.91   49.00
   2   5  -3  861.91   54.79
  -2  -5   3  915.61   65.99
  -2  -5   3  914.01   66.79
  -2  -5   3  828.72   47.70
  -2  -5   3  922.81   44.40
  -2  -5   3  988.30   56.49
   1   5  -3  382.76   35.70
   1   5  -3  383.36   24.20
   1   5  -3  407.76   30.10
  -1  -5   3  358.36   35.60
  -1  -5   3  385.16   21.70
  -1  -5   3  418.06   31.50
   0   5  -3    0.40    3.10
   0   5  -3    1.40    1.50
   0   5  -3    3.90    2.60
   0  -5   3   -2.70    1.40
  -1   5  -3  323.77   31.30
  -1   5  -3  408.16   23.60
  -1   5  -3  446.66   34.10
   1  -5   3  349.47   30.20
   1  -5   3  408.66   34.70
   1  -5   3  368.36   22.10
   1  -5   3  394.06   35.60
  -2   5  -3  927.71   61.39
  -2   5  -3  702.93   52.39
  -2   5  -3  849.02   44.50
   2  -5   3  745.43   51.49
   2  -5   3  855.21   56.39
   2  -5   3  754.72   60.69
   2  -5   3  860.31   43.70
  -3   5  -3   90.99   21.00
  -3   5  -3  107.19   10.90
  -3   5  -3   84.89   13.20
   3  -5   3   96.79   14.40
   3  -5   3   55.89   17.60
   3  -5   3   81.29    9.60
   3  -5   3  109.49   15.50
  -4   5  -3    5.30    4.50
  -4   5  -3    7.30    3.70
   4  -5   3    4.70    5.90
   4  -5   3   -0.60    4.30
   4  -5   3    8.30    3.60
  -5   5  -3    7.50    3.80
   5  -5   3   10.20    3.10
   5  -5   3   -0.10    4.50
   5  -5   3    5.10    8.80
  -6   5  -3   13.10    6.20
   6  -5   3   -2.30    4.90
   6  -5   3    5.70   11.10
  -7   5  -3   15.80    7.20
   7  -5   3    0.50    7.30
   7  -5   3   17.90   11.60
   8  -5   3    8.40   13.80
   9  -5   3   21.80    9.70
   9  -5   3    8.40    9.20
 -10   5  -3  132.79   24.30
  10  -5   3  106.49   25.10
  10  -5   3  142.39   41.00
 -11   5  -3   19.40    8.80
  11  -5   3   12.60   11.30
 -12   5  -3  139.09   28.50
  12  -5   3  169.48   32.80
  12  -5   3  185.88   53.79
 -13   5  -3   21.20    9.90
  13  -5   3   37.70   31.80
  13  -5   3   59.49   17.60
 -14   5  -3   12.80   11.20
  14  -5   3   -3.70   22.40
  14   4  -3   -1.10   16.60
  14   4  -3   25.80   24.30
 -14  -4   3   48.30   21.70
 -14  -4   3   42.40   16.10
  13   4  -3   13.40   16.00
  13   4  -3    8.30   26.30
 -13  -4   3   -2.80    6.60
  12   4  -3   12.60   21.80
  12   4  -3   39.50   20.20
 -12  -4   3   38.70   10.10
 -12  -4   3   18.50   13.50
  11   4  -3  106.89   39.90
  11   4  -3   52.89   21.00
 -11  -4   3   51.19   19.40
 -11  -4   3   85.69   18.50
  10   4  -3   13.20    9.70
  10   4  -3   17.50   18.20
 -10  -4   3   10.90    7.70
 -10  -4   3   10.00   11.00
   9   4  -3  111.99   28.90
   9   4  -3  134.59   43.00
  -9  -4   3  135.19   18.20
  -9  -4   3   77.39   22.60
   8   4  -3  133.79   29.70
   8   4  -3  137.59   40.70
  -8  -4   3  138.09   17.40
  -8  -4   3   96.09   23.40
   7   4  -3   -5.70    4.30
   7   4  -3   -0.70    7.20
  -7  -4   3    6.20    4.20
  -7  -4   3    1.80    6.40
   6   4  -3  258.77   32.60
   6   4  -3  271.17   41.80
  -6  -4   3  244.08   29.90
  -6  -4   3  254.97   21.40
   5   4  -3  288.07   21.90
   5   4  -3  302.97   34.00
   5   4  -3  364.36   44.00
  -5  -4   3  298.97   22.30
  -5  -4   3  282.67   29.90
  -5  -4   3  308.37   29.20
   4   4  -3  313.07   37.60
   4   4  -3  276.07   31.20
  -4  -4   3  331.77   29.40
  -4  -4   3  329.67   39.20
  -4  -4   3  290.57   20.20
  -4  -4   3  245.48   24.30
   3   4  -3  804.12   56.99
   3   4  -3  807.42   60.99
  -3  -4   3  722.93   57.99
  -3  -4   3  731.53   54.49
  -3  -4   3  766.62   40.10
  -3  -4   3  772.52   46.90
  -3  -4   3  729.33   48.40
   2   4  -3  265.87   19.90
   2   4  -3  253.27   26.80
   2   4  -3  241.28   21.50
  -2  -4   3  257.57   27.90
  -2  -4   3  261.27   27.60
  -2  -4   3  259.27   19.50
  -2  -4   3  251.27   15.50
  -2  -4   3  248.58   21.50
   1   4  -3  457.25   30.60
   1   4  -3  415.06   35.90
   1   4  -3  427.86   27.40
  -1  -4   3  501.65   38.50
  -1  -4   3  479.55   31.60
  -1  -4   3  447.06   25.80
  -1  -4   3  461.25   37.60
   0   4  -3 2900.31  155.18
   0   4  -3 3160.98  143.29
   0   4  -3 3317.47  149.49
   0  -4   3 3146.49  151.88
   0  -4   3 2843.02  140.19
  -1   4  -3  441.06   34.20
  -1   4  -3  432.46   25.20
  -1   4  -3  470.15   33.50
   1  -4   3  369.46   33.50
   1  -4   3  428.96   24.40
   1  -4   3  457.05   34.80
   1  -4   3  471.85   33.00
  -2   4  -3  273.77   23.60
  -2   4  -3  251.97   17.80
  -2   4  -3  239.28   23.30
  -2   4  -3  239.38   26.00
   2  -4   3  263.57   23.50
   2  -4   3  253.77   17.30
   2  -4   3  249.88   24.00
   2  -4   3  249.88   28.20
  -3   4  -3  844.72   50.79
  -3   4  -3  733.43   58.49
  -3   4  -3  828.52   45.40
   3  -4   3  738.83   60.59
   3  -4   3  781.42   43.90
   3  -4   3  843.52   51.69
   3  -4   3  786.32   51.49
  -4   4  -3  300.37   26.40
  -4   4  -3  245.98   31.90
  -4   4  -3  295.07   23.20
   4  -4   3  307.47   37.20
   4  -4   3  286.47   22.20
   4  -4   3  333.07   28.10
   4  -4   3  338.77   28.70
  -5   4  -3  328.17   26.20
  -5   4  -3  313.07   28.00
   5  -4   3  344.97   30.10
   5  -4   3  290.87   39.10
  -6   4  -3  220.28   24.40
  -6   4  -3  205.68   21.70
   6  -4   3  277.07   27.50
   6  -4   3  283.97   40.60
  -7   4  -3    5.40    4.10
   7  -4   3    6.00    8.40
   7  -4   3   -3.50    3.00
  -8   4  -3  120.69   17.80
   8  -4   3  111.09   34.20
   8  -4   3  158.48   21.60
  -9   4  -3  104.69   20.90
   9  -4   3  136.99   21.50
   9  -4   3   67.29   26.80
 -10   4  -3    4.90    5.90
  10  -4   3   -4.20    8.50
  10  -4   3   -5.40    9.20
 -11   4  -3   61.49   16.90
  11  -4   3   65.19   34.90
  11  -4   3   82.79   22.00
 -12   4  -3   20.00   11.00
  12  -4   3   37.70   28.20
  12  -4   3   26.80   15.20
 -13   4  -3  -14.60    8.30
  13  -4   3   -3.60   11.60
  13  -4   3   -5.90   15.70
 -14   4  -3   41.00   12.40
  14  -4   3   13.40   19.60
  14  -4   3   71.99   43.10
  15   3  -3   53.09   29.60
  15   3  -3   54.99   41.00
 -15  -3   3   45.70   22.40
 -15  -3   3   47.90   19.30
  14   3  -3   98.59   32.00
  14   3  -3   71.09   42.80
 -14  -3   3  137.59   28.80
 -14  -3   3   92.59   33.10
  13   3  -3   -0.10   17.80
  13   3  -3  -21.60   15.10
 -13  -3   3    1.50    5.70
  12   3  -3   62.59   32.70
  12   3  -3   16.90   15.20
 -12  -3   3   33.70   12.80
  11   3  -3  161.88   47.40
  11   3  -3  197.48   40.10
 -11  -3   3  212.38   25.80
  10   3  -3  152.58   44.40
  10   3  -3  164.28   33.60
 -10  -3   3  150.28   20.10
   9   3  -3  231.68   54.89
   9   3  -3  227.58   32.10
  -9  -3   3  211.38   24.20
   8   3  -3   48.60   17.00
   8   3  -3   61.39   25.00
  -8  -3   3   40.80   10.90
   7   3  -3   75.19   19.90
   7   3  -3   85.39   28.40
  -7  -3   3   86.89   12.50
   6   3  -3  498.85   46.30
   6   3  -3  630.04   65.39
  -6  -3   3  546.55   36.30
   5   3  -3   40.60    7.80
   5   3  -3   46.40   13.50
   5   3  -3   53.89   18.90
  -5  -3   3   50.69    7.70
  -5  -3   3   35.60   11.80
  -5  -3   3   35.70   11.40
   4   3  -3   13.40    6.10
   4   3  -3   18.30    4.50
   4   3  -3   17.00    8.50
  -4  -3   3   13.50    4.20
  -4  -3   3   25.50    8.80
  -4  -3   3   10.10    5.30
  -4  -3   3   18.30    6.80
  -4  -3   3   20.00    9.20
   3   3  -3  203.78   23.10
   3   3  -3  232.18   28.00
   3   3  -3  257.97   21.30
  -3  -3   3  208.48   19.80
  -3  -3   3  218.48   23.30
  -3  -3   3  219.18   15.30
  -3  -3   3  196.58   25.30
  -3  -3   3  214.68   20.70
   2   3  -3  149.29   19.40
   2   3  -3  141.59   13.70
   2   3  -3  139.09   17.30
  -2  -3   3  149.49   18.10
  -2  -3   3  123.59   13.30
  -2  -3   3  122.59   17.40
  -2  -3   3  135.39   10.00
  -2  -3   3  122.19   12.80
   1   3  -3 2597.64  125.29
   1   3  -3 2653.33  133.49
   1   3  -3 2552.84  124.39
  -1  -3   3 2523.95  122.99
  -1  -3   3 2640.74  133.59
  -1  -3   3 2768.72  125.89
  -1  -3   3 2556.94  133.39
   0   3  -3   -0.40    1.30
   0   3  -3   -2.50    1.30
   0   3  -3    0.40    2.40
   0  -3   3   -0.10    1.90
   0  -3   3    1.40    1.40
   0  -3   3    0.00    1.40
   0  -3   3    1.10    1.10
  -1   3  -3 2568.54  126.19
  -1   3  -3 2694.53  126.89
  -1   3  -3 2545.55  127.89
  -1   3  -3 2561.84  118.99
   1  -3   3 2498.15  118.09
   1  -3   3 2605.44  126.49
   1  -3   3 2272.77  127.39
   1  -3   3 2636.14  128.59
  -2   3  -3  121.39   10.70
  -2   3  -3  113.09   15.90
  -2   3  -3  132.29   14.30
   2  -3   3  104.39   13.10
   2  -3   3  122.49   10.50
   2  -3   3  116.49   14.00
   2  -3   3  120.39   17.10
  -3   3  -3  151.28   21.40
  -3   3  -3  207.48   16.50
  -3   3  -3  186.88   18.80
   3  -3   3  223.18   20.20
   3  -3   3  213.98   26.00
   3  -3   3  199.38   15.70
  -4   3  -3   11.60    4.60
  -4   3  -3   10.10    7.80
  -4   3  -3   19.30    5.50
   4  -3   3   20.30    6.60
   4  -3   3   14.40    6.10
   4  -3   3   21.50    5.30
  -5   3  -3   43.30    9.10
  -5   3  -3   37.10   14.10
  -5   3  -3   39.70   10.00
   5  -3   3   49.90   12.20
   5  -3   3   49.90   16.60
  -6   3  -3  485.95   36.40
  -6   3  -3  485.05   38.00
   6  -3   3  470.95   53.79
   6  -3   3  548.95   41.40
  -7   3  -3   71.09   15.00
   7  -3   3   84.39   17.20
   7  -3   3   74.99   24.50
  -8   3  -3   34.20   10.80
   8  -3   3   28.40   18.80
  -9   3  -3  228.68   26.80
   9  -3   3  268.97   32.50
   9  -3   3  256.37   54.39
 -10   3  -3  179.18   24.70
  10  -3   3  168.38   45.30
  10  -3   3  198.68   27.30
 -11   3  -3  221.08   28.40
  11  -3   3  211.28   30.70
  11  -3   3  205.48   53.29
 -12   3  -3   39.40   13.80
  12  -3   3   30.30   21.30
  12  -3   3   31.80   16.20
 -13   3  -3   10.00    8.20
  13  -3   3   -6.30   13.90
  13  -3   3   -5.20   20.10
 -14   3  -3  115.19   27.10
  14  -3   3   77.89   37.70
  14  -3   3   86.49   25.20
 -15   3  -3   36.00   16.50
  15  -3   3   36.00   28.00
  15  -3   3   43.10   25.70
  15   2  -3   85.39   35.10
  15   2  -3   33.00   20.20
 -15  -2   3   30.10   13.20
  14   2  -3  -22.40   14.50
 -14  -2   3   -7.20    7.70
  13   2  -3    2.40   15.80
  13   2  -3   12.20   26.20
 -13  -2   3   -2.80    3.30
  12   2  -3   28.30   13.90
  12   2  -3   30.00   24.80
  11   2  -3  147.19   21.40
  11   2  -3  124.19   42.10
 -11  -2   3   94.09   21.10
  10   2  -3   -1.20   10.60
  10   2  -3  -12.50    7.60
 -10  -2   3   -3.70    2.20
   9   2  -3  509.35   69.59
   9   2  -3  396.76   43.00
  -9  -2   3  365.36   33.80
   8   2  -3  222.08   49.20
   8   2  -3  284.57   32.70
  -8  -2   3  252.47   24.70
   7   2  -3  138.19   36.00
   7   2  -3  127.39   20.40
  -7  -2   3  145.09   16.70
   6   2  -3   -7.70    7.20
   6   2  -3   -4.10    2.40
  -6  -2   3   -8.60    4.80
  -6  -2   3    0.70    2.00
   5   2  -3  551.54   43.40
   5   2  -3  529.35   34.30
   5   2  -3  588.14   58.49
  -5  -2   3  585.44   42.30
  -5  -2   3  550.24   44.30
  -5  -2   3  515.75   34.20
   4   2  -3 3753.62  181.68
   4   2  -3 3977.20  201.98
   4   2  -3 3454.25  168.78
  -4  -2   3 3585.94  179.18
  -4  -2   3 3624.44  179.18
  -4  -2   3 3659.53  169.38
  -4  -2   3 3215.88  190.88
   3   2  -3  863.51   48.90
   3   2  -3  745.53   48.80
   3   2  -3  746.13   57.09
   3   2  -3  701.43   39.70
  -3  -2   3  776.82   49.10
  -3  -2   3  620.84   52.49
  -3  -2   3  774.32   47.40
  -3  -2   3  774.82   40.40
   2   2  -3    3.30    2.80
   2   2  -3    3.40    3.10
   2   2  -3    5.40    3.90
  -2  -2   3   10.30    4.10
  -2  -2   3    5.10    1.90
  -2  -2   3    2.80    3.20
  -2  -2   3    0.40    1.70
   1   2  -3 2208.68  106.89
   1   2  -3 2274.57  111.59
   1   2  -3 2279.07  111.29
   1   2  -3 2047.80  104.39
  -1  -2   3 2162.38  110.99
  -1  -2   3 2207.28  104.79
  -1  -2   3 2266.57  111.59
  -1  -2   3 2217.38  106.19
   0   2  -3 2034.80  104.19
   0   2  -3 2144.29  101.09
   0   2  -3 2068.09  105.99
   0   2  -3 2264.47   99.79
   0  -2   3 1985.90  105.59
   0  -2   3 2022.90  104.09
   0  -2   3 2116.79   99.89
   0  -2   3 2370.26  100.99
  -1   2  -3 2298.67  109.39
  -1   2  -3 2392.96  110.79
  -1   2  -3 2260.37  105.09
   1  -2   3 2211.18  110.99
   1  -2   3 2204.48  104.49
   1  -2   3 2070.19  110.09
   1  -2   3 2250.77  110.49
  -2   2  -3    3.90    2.20
  -2   2  -3    6.20    3.60
  -2   2  -3    3.10    2.70
   2  -2   3    3.50    2.10
   2  -2   3    3.40    3.20
   2  -2   3    3.90    2.60
  -3   2  -3  739.93   40.90
  -3   2  -3  694.93   50.49
  -3   2  -3  747.13   44.50
   3  -2   3  767.82   45.70
   3  -2   3  660.93   39.30
   3  -2   3  697.03   51.69
  -4   2  -3 3609.94  171.68
  -4   2  -3 3604.54  175.08
   4  -2   3 3488.05  169.88
   4  -2   3 3572.54  191.58
   4  -2   3 3727.63  177.28
  -5   2  -3  477.65   48.60
  -5   2  -3  546.35   36.00
  -5   2  -3  491.05   37.00
   5  -2   3  555.84   40.30
   5  -2   3  522.15   50.49
  -6   2  -3   -4.30    4.00
   6  -2   3   -5.90    4.40
   6  -2   3    2.30    3.00
  -7   2  -3  133.79   16.90
   7  -2   3  123.29   19.70
   7  -2   3  130.09   33.30
  -8   2  -3  242.18   25.60
   8  -2   3  195.68   44.00
   8  -2   3  266.47   30.70
  -9   2  -3  440.06   39.30
   9  -2   3  486.35   45.10
   9  -2   3  422.46   61.09
 -10   2  -3   -2.40    5.40
  10  -2   3   -2.40    7.30
  10  -2   3   -6.90   13.00
 -11   2  -3   96.19   21.50
  11  -2   3  111.39   38.40
  11  -2   3  144.29   29.20
 -12   2  -3   17.20    9.90
  12  -2   3   18.70   13.40
  12  -2   3   17.30   24.50
 -13   2  -3   -9.80    5.60
  13  -2   3   -2.30   13.80
  13  -2   3   -7.10   16.10
 -14   2  -3   -5.10    8.70
  14  -2   3  -20.60   25.90
  14  -2   3   -7.30   17.70
 -15   2  -3   10.40   15.30
  15  -2   3  -18.70   11.80
  15  -2   3    1.90   19.90
  15   1  -3   41.80   26.10
  15   1  -3   71.49   37.70
 -15  -1   3   54.59   18.90
  14   1  -3   56.29   23.10
  14   1  -3   52.19   40.60
 -14  -1   3   82.09   18.80
  13   1  -3  -35.80   20.90
  13   1  -3   -0.60   12.40
 -13  -1   3    5.60    6.40
  12   1  -3    3.70   11.80
  12   1  -3   -2.30    8.40
 -12  -1   3    3.80    8.00
  11   1  -3   46.90   26.40
  11   1  -3   38.40   15.60
 -11  -1   3   48.00   13.70
  10   1  -3   39.30   23.30
  10   1  -3   34.00   15.00
 -10  -1   3   49.70   13.90
   9   1  -3  201.38   27.90
   9   1  -3  216.58   50.99
  -9  -1   3  187.58   22.60
   8   1  -3   76.89   28.80
   8   1  -3   78.09   19.30
  -8  -1   3   77.29   14.70
   7   1  -3  548.15   44.30
   7   1  -3  598.04   67.09
  -7  -1   3  522.15   37.60
  -7  -1   3  480.55   38.20
   6   1  -3  494.05   39.80
   6   1  -3  556.34   60.19
  -6  -1   3  499.85   36.90
  -6  -1   3  496.65   34.70
   5   1  -3  372.46   31.00
   5   1  -3  385.66   45.40
  -5  -1   3  371.86   26.30
  -5  -1   3  340.27   28.40
   4   1  -3   29.60    8.60
   4   1  -3   20.60   10.90
   4   1  -3   29.10    6.10
  -4  -1   3   28.40    8.40
  -4  -1   3   26.00    6.30
  -4  -1   3   42.70    9.80
  -4  -1   3   19.70    9.70
   3   1  -3   33.70    8.60
   3   1  -3   30.60    7.40
   3   1  -3   42.80   12.40
   3   1  -3   36.90    5.30
  -3  -1   3   27.80   10.30
  -3  -1   3   32.00    8.50
  -3  -1   3   33.30    5.00
  -3  -1   3   36.10    8.00
   2   1  -3 3074.49  152.48
   2   1  -3 2911.31  141.39
   2   1  -3 3001.50  143.49
  -2  -1   3 2903.21  142.89
  -2  -1   3 2838.12  149.88
  -2  -1   3 2997.50  141.99
  -2  -1   3 2920.31  136.29
   1   1  -3 1266.47   68.39
   1   1  -3 1324.97   65.99
   1   1  -3 1221.38   65.79
  -1  -1   3 1365.76   66.39
  -1  -1   3 1226.18   65.49
  -1  -1   3 1353.26   64.59
  -1  -1   3 1234.28   68.09
   0   1  -3   -0.10    1.10
   0   1  -3   -0.40    0.40
   0   1  -3   -1.10    1.00
   0  -1   3   -0.80    0.70
   0  -1   3   -0.20    0.40
   0  -1   3    0.90    1.00
   0  -1   3   -0.10    1.20
  -1   1  -3 1346.87   62.09
  -1   1  -3 1204.88   61.99
  -1   1  -3 1259.97   64.99
   1  -1   3 1209.08   62.09
   1  -1   3 1283.17   65.29
   1  -1   3 1303.27   61.49
  -2   1  -3 2719.93  140.69
  -2   1  -3 3005.10  138.79
  -2   1  -3 2826.72  134.19
   2  -1   3 2921.41  139.09
   2  -1   3 2853.81  133.79
   2  -1   3 2925.81  141.99
  -3   1  -3   18.00    7.80
  -3   1  -3   37.30    8.30
  -3   1  -3   28.40    6.20
   3  -1   3   28.00    9.00
   3  -1   3   33.80    6.20
   3  -1   3   30.20    7.70
  -4   1  -3   23.10    5.90
  -4   1  -3   27.50    6.30
  -4   1  -3   19.30    8.40
   4  -1   3   20.90    8.60
   4  -1   3   22.50    5.10
   4  -1   3   28.30    8.50
  -5   1  -3  398.66   28.40
  -5   1  -3  332.57   28.70
  -5   1  -3  351.86   39.90
   5  -1   3  379.16   41.80
   5  -1   3  372.76   31.60
  -6   1  -3  457.45   36.90
  -6   1  -3  486.25   35.60
   6  -1   3  523.05   41.50
   6  -1   3  516.95   53.89
  -7   1  -3  555.64   40.80
   7  -1   3  570.14   61.69
   7  -1   3  547.15   46.10
  -8   1  -3   75.59   15.30
   8  -1   3   89.19   30.90
   8  -1   3   93.29   20.90
  -9   1  -3  189.38   23.50
   9  -1   3  221.88   29.20
   9  -1   3  149.79   41.00
 -10   1  -3   26.80   11.70
  10  -1   3   30.70   15.30
  10  -1   3   46.80   24.40
 -11   1  -3   28.00   11.60
  11  -1   3   76.79   31.70
  11  -1   3   28.90   18.20
 -12   1  -3   -1.20    4.00
  12  -1   3    1.40   10.60
  12  -1   3   -8.60   22.00
 -13   1  -3  -16.90    6.80
  13  -1   3  -18.70   10.60
  13  -1   3   -2.60   15.00
 -14   1  -3   87.59   23.20
  14  -1   3  129.99   30.10
  14  -1   3   81.89   43.80
 -15   1  -3   41.90   18.60
  15  -1   3   26.30   29.20
  15  -1   3  -26.80   21.90
  15   0  -3   14.30   38.90
  14   0  -3    1.70   25.50
  14   0  -3   -0.90   16.30
 -14   0   3   -9.10    7.90
  13   0  -3    2.10   15.10
  13   0  -3    5.80   12.10
 -13   0   3   -5.70    5.20
  12   0  -3  -19.80   11.20
  12   0  -3  -10.60    9.90
 -12   0   3    6.50    7.40
  11   0  -3   -6.40    5.90
  11   0  -3    6.90   15.10
 -11   0   3    3.70    5.20
  10   0  -3   -2.00    6.50
  10   0  -3  -11.80    8.00
 -10   0   3    2.70    4.10
   9   0  -3   -3.60    4.30
   9   0  -3    0.40    6.40
  -9   0   3   -3.00    4.50
  -9   0   3   -4.10    4.50
   8   0  -3   -4.40    8.80
  -8   0   3   -8.50    4.60
  -8   0   3    3.70    3.90
   7   0  -3   -6.50    4.10
   7   0  -3    2.40    7.20
  -7   0   3   -0.60    1.70
   6   0  -3   -3.80    2.10
   6   0  -3    2.30    4.80
  -6   0   3   -1.60    2.90
  -6   0   3    1.40    2.00
   5   0  -3    4.80    5.20
   5   0  -3    1.50    2.80
  -5   0   3    1.00    2.70
   4   0  -3   -0.60    1.30
   4   0  -3   -1.20    1.60
   4   0  -3    3.60    4.80
  -4   0   3    1.70    3.30
  -4   0   3    0.90    3.80
  -4   0   3    2.30    2.40
   3   0  -3    0.60    1.70
   3   0  -3    4.40    2.10
   3   0  -3   -2.30    1.80
  -3   0   3   -0.30    1.00
  -3   0   3    1.40    3.10
  -3   0   3    3.20    2.50
  -3   0   3   -2.40    1.90
   2   0  -3    0.10    1.00
   2   0  -3    2.60    3.60
  -2   0   3   -1.60    1.00
  -2   0   3    0.20    0.80
  -2   0   3    0.60    3.50
  -2   0   3   -1.90    1.10
   1   0  -3    1.50    2.00
   1   0  -3    0.10    0.70
  -1   0   3    0.90    1.00
  -1   0   3   -0.60    0.70
  -1   0   3    0.60    1.10
   0   0  -3    1.40    0.90
   0   0  -3    1.70    1.40
   0   0   3    1.80    1.40
   0   0   3    1.50    0.90
   0   0   3   -0.50    0.70
  -1   0  -3    0.90    1.20
  -1   0  -3    0.00    0.50
  -1   0  -3    1.30    1.00
  -1   0  -3   -1.10    0.60
   1   0   3    0.90    0.90
   1   0   3   -0.30    0.60
   1   0   3    0.50    1.10
  -2   0  -3    0.20    1.20
  -2   0  -3   -1.00    1.50
  -2   0  -3   -2.70    1.30
   2   0   3    0.00    1.20
   2   0   3    2.50    2.70
   2   0   3   -0.90    1.50
  -3   0  -3   -0.20    1.90
  -3   0  -3    1.80    3.10
  -3   0  -3    1.00    2.40
   3   0   3   -1.00    0.80
   3   0   3   -0.30    2.60
   3   0   3   -1.30    2.30
  -4   0  -3   -5.20    2.80
  -4   0  -3   -0.70    2.40
  -4   0  -3   -0.20    1.20
   4   0   3    5.70    3.20
   4   0   3    1.60    4.50
   4   0   3   -1.20    2.30
  -5   0  -3   -2.60    1.60
  -5   0  -3   -0.20    2.20
  -5   0  -3  -10.10    4.90
   5   0   3    7.70    7.10
  -6   0  -3    4.50    5.30
  -6   0  -3    0.10    2.60
   6   0   3    3.20    3.40
   6   0   3    0.90    7.00
  -7   0  -3   -1.00    3.40
   7   0   3   -8.10    5.30
   7   0   3   -4.90    5.40
  -8   0  -3   -6.20    3.00
   8   0   3   -8.90    5.40
   8   0   3   -2.60    6.80
  -9   0  -3   -5.50    2.80
   9   0   3    0.20    6.70
   9   0   3    6.50   12.80
 -10   0  -3    0.30    4.80
  10   0   3   -9.80    7.30
  10   0   3   -7.20    8.10
 -11   0  -3   -2.70    3.60
  11   0   3    3.10   15.60
  11   0   3   -7.70    8.40
 -12   0  -3   -8.30    6.20
  12   0   3    9.20    7.50
  12   0   3   -9.60   18.80
 -13   0  -3   -7.40    7.50
  13   0   3  -19.80   15.00
  13   0   3    0.90   22.10
 -14   0  -3   15.10   12.40
  14   0   3   -2.30   14.40
  14   0   3   20.50   18.20
  15   0   3   -2.30   19.50
  15   0   3   -6.20   19.40
  15  -1  -3   63.99   36.20
 -15   1   3   44.10   17.90
  14  -1  -3   47.30   24.20
  14  -1  -3   14.20   19.30
 -14   1   3   92.39   22.90
  13  -1  -3   -5.60   23.30
  13  -1  -3  -16.70   12.70
 -13   1   3   -4.70    8.70
  12  -1  -3  -29.90   20.80
  12  -1  -3    8.40   11.80
 -12   1   3   32.70   10.80
  11  -1  -3   68.69   31.50
  11  -1  -3   48.90   16.50
 -11   1   3   68.09   17.80
  10  -1  -3   44.50   26.00
  10  -1  -3   22.10    9.60
 -10   1   3   45.90   11.50
 -10   1   3   19.90    8.60
   9  -1  -3  151.68   19.90
   9  -1  -3  156.38   43.10
  -9   1   3  162.58   18.40
  -9   1   3  169.48   21.10
   8  -1  -3   81.29   29.70
   8  -1  -3   75.19   15.50
  -8   1   3   66.79   10.50
  -8   1   3   69.89   14.60
   7  -1  -3  516.25   37.30
   7  -1  -3  572.34   64.99
  -7   1   3  473.25   33.00
  -7   1   3  525.45   37.80
   6  -1  -3  502.75   33.40
   6  -1  -3  443.36   54.09
  -6   1   3  542.65   35.40
  -6   1   3  433.26   29.80
   5  -1  -3  358.56   24.90
   5  -1  -3  374.56   45.10
  -5   1   3  362.16   22.90
  -5   1   3  353.56   26.30
   4  -1  -3   20.70   11.10
   4  -1  -3   21.90    4.70
   4  -1  -3   25.30    5.90
  -4   1   3   29.70   12.20
  -4   1   3   35.20   10.10
  -4   1   3   30.80    4.20
  -4   1   3   20.30    5.60
   3  -1  -3   42.60   10.20
   3  -1  -3   33.90    3.70
   3  -1  -3   23.50    5.30
   3  -1  -3   19.20    8.40
  -3   1   3   27.70    5.60
  -3   1   3   32.90    8.80
  -3   1   3   33.10    3.40
  -3   1   3   44.60   13.20
   2  -1  -3 2835.82  149.59
   2  -1  -3 2909.41  140.79
  -2   1   3 2914.11  133.39
  -2   1   3 2881.01  140.59
  -2   1   3 2772.32  148.29
   1  -1  -3 1240.98   69.99
   1  -1  -3 1255.87   58.29
   1  -1  -3 1218.78   64.59
  -1   1   3 1273.07   58.39
  -1   1   3 1173.58   68.59
  -1   1   3 1214.18   64.49
   0  -1  -3    1.50    1.40
   0  -1  -3    1.50    1.10
   0   1   3    1.50    1.30
   0   1   3    1.20    1.20
   0   1   3   -0.10    0.90
  -1  -1  -3 1412.66   63.29
  -1  -1  -3 1222.38   66.19
  -1  -1  -3 1306.87   63.19
   1   1   3 1197.78   62.49
   1   1   3 1283.47   67.29
   1   1   3 1361.16   62.99
  -2  -1  -3 2880.11  141.19
  -2  -1  -3 2933.81  135.69
  -2  -1  -3 2756.02  142.79
  -2  -1  -3 2983.60  137.09
   2   1   3 2947.01  142.99
   2   1   3 2888.61  135.09
   2   1   3 3016.30  144.39
  -3  -1  -3   43.70    5.90
  -3  -1  -3   31.80    9.00
  -3  -1  -3   30.50    8.20
   3   1   3   28.90    5.60
   3   1   3   29.10    8.50
   3   1   3   32.80   10.10
  -4  -1  -3   14.90    6.70
  -4  -1  -3   27.10    6.60
  -4  -1  -3   16.50    9.80
   4   1   3   32.20   10.30
   4   1   3   29.90    6.00
   4   1   3   33.50    9.80
  -5  -1  -3  319.77   37.50
  -5  -1  -3  391.56   28.10
  -5  -1  -3  363.86   31.40
   5   1   3  385.86   42.30
   5   1   3  435.66   36.60
  -6  -1  -3  534.35   36.80
   6   1   3  495.65   44.30
   6   1   3  516.65   54.59
  -7  -1  -3  581.14   41.50
   7   1   3  576.74   50.19
   7   1   3  563.44   61.59
  -8  -1  -3   77.09   15.50
   8   1   3   62.89   23.50
   8   1   3   88.29   21.80
  -9  -1  -3  181.28   22.80
   9   1   3  143.89   41.60
   9   1   3  216.88   31.00
 -10  -1  -3   27.20   10.90
  10   1   3   46.80   19.40
  10   1   3   50.59   24.50
 -11  -1  -3   52.79   16.10
  11   1   3   41.40   25.50
  11   1   3   20.70   14.40
 -12  -1  -3   29.50   12.20
  12   1   3    6.00   16.20
  12   1   3   -8.40   19.80
 -13  -1  -3    2.90    7.80
  13   1   3    1.80   13.40
  13   1   3   -1.30    6.60
 -14  -1  -3   89.89   19.90
  14   1   3  105.39   34.10
  14   1   3   75.69   36.50
 -15  -1  -3   39.70   17.70
 -15  -1  -3   61.59   24.70
  15   1   3   63.99   25.80
  15   1   3   21.10   28.50
  15  -2  -3   10.10   24.50
 -15   2   3   -3.20   10.60
  14  -2  -3  -18.10   16.50
 -14   2   3   -1.30    4.90
  13  -2  -3    1.50   20.20
  13  -2  -3   -3.80   11.90
 -13   2   3   -1.20    6.10
  12  -2  -3   37.70    9.20
  12  -2  -3   30.20   25.10
 -12   2   3   34.20   12.00
  11  -2  -3  100.39   37.50
  11  -2  -3  103.09   22.10
 -11   2   3   97.39   20.60
 -11   2   3  116.49   17.00
  10  -2  -3    1.20    5.60
  10  -2  -3    3.80   10.10
 -10   2   3    2.10    4.00
 -10   2   3   -6.90    5.40
   9  -2  -3  399.66   61.99
   9  -2  -3  424.36   34.50
  -9   2   3  403.56   30.90
  -9   2   3  443.56   37.50
   8  -2  -3  222.18   20.90
   8  -2  -3  223.88   48.90
  -8   2   3  230.58   23.90
  -8   2   3  228.88   19.60
   7  -2  -3  120.69   14.20
   7  -2  -3  126.79   33.70
  -7   2   3  130.39   13.00
  -7   2   3  126.09   15.90
   6  -2  -3   -0.40    4.40
  -6   2   3   -3.00    2.30
  -6   2   3    2.90    2.60
   5  -2  -3  490.65   54.39
   5  -2  -3  541.25   30.30
  -5   2   3  530.55   28.90
  -5   2   3  558.24   35.70
   4  -2  -3 3509.95  164.58
   4  -2  -3 3449.75  194.28
   4  -2  -3 3344.97  156.38
  -4   2   3 3638.24  155.78
  -4   2   3 3520.85  164.58
  -4   2   3 3171.88  189.28
  -4   2   3 3554.04  176.08
   3  -2  -3  662.73   38.40
   3  -2  -3  722.23   57.89
  -3   2   3  739.13   39.20
  -3   2   3  674.93   54.99
  -3   2   3  640.44   45.00
   2  -2  -3    4.00    1.20
   2  -2  -3    4.80    2.70
   2  -2  -3    4.50    3.00
  -2   2   3    6.00    4.10
  -2   2   3    5.50    2.30
  -2   2   3    3.80    1.40
  -2   2   3    2.10    3.50
   1  -2  -3 2215.18  107.59
   1  -2  -3 2042.30  116.09
   1  -2  -3 2223.78  102.29
  -1   2   3 2089.09  115.49
  -1   2   3 2189.58  107.49
  -1   2   3 2280.27  103.29
   0  -2  -3 1922.61   95.69
   0  -2  -3 1893.11   96.39
   0  -2  -3 1772.62   99.99
   0   2   3 2010.70   97.89
   0   2   3 2101.69   96.19
   0   2   3 2228.18  102.29
  -1  -2  -3 2157.48  118.09
  -1  -2  -3 2623.84  117.49
  -1  -2  -3 2300.87  113.19
   1   2   3 2250.37  119.89
   1   2   3 2717.63  117.39
   1   2   3 2505.75  113.09
  -2  -2  -3    2.80    2.80
  -2  -2  -3    7.50    3.80
  -2  -2  -3    3.50    2.00
  -2  -2  -3    9.40    3.00
   2   2   3    3.90    3.70
   2   2   3    1.30    1.30
   2   2   3    4.20    1.90
  -3  -2  -3  741.83   44.20
  -3  -2  -3  627.74   45.80
  -3  -2  -3  678.83   50.39
  -3  -2  -3  768.92   40.50
   3   2   3  721.63   39.30
   3   2   3  782.42   50.99
   3   2   3  810.42   54.29
  -4  -2  -3 3119.89  180.18
  -4  -2  -3 3741.63  164.98
  -4  -2  -3 3270.97  172.38
   4   2   3 3423.66  184.88
   4   2   3 3496.05  162.88
   4   2   3 3717.93  179.98
  -5  -2  -3  515.75   40.50
  -5  -2  -3  565.54   35.80
   5   2   3  556.34   46.40
   5   2   3  578.54   53.79
   5   2   3  514.25   34.70
  -6  -2  -3    2.50    2.10
   6   2   3    3.70    4.60
   6   2   3   -3.20    3.40
  -7  -2  -3  117.09   15.80
   7   2   3  124.89   26.60
   7   2   3  153.48   35.80
  -8  -2  -3  289.77   27.30
   8   2   3  224.28   47.30
   8   2   3  248.38   34.30
  -9  -2  -3  420.16   38.20
   9   2   3  470.35   64.29
   9   2   3  568.34   56.09
 -10  -2  -3    6.90    6.40
  10   2   3   -2.50    7.40
  10   2   3    8.40   13.10
 -11  -2  -3  123.69   23.70
  11   2   3  115.09   29.90
  11   2   3  160.28   47.90
 -12  -2  -3   11.30   10.40
  12   2   3   -1.50   15.70
  12   2   3   12.30   11.60
 -13  -2  -3    7.70    7.20
 -13  -2  -3   16.50   13.90
  13   2   3   16.00   20.70
  13   2   3   -1.40   14.90
 -14  -2  -3   19.90   12.80
 -14  -2  -3    6.20   12.50
  14   2   3   21.40   20.80
  14   2   3    6.10   16.70
 -15  -2  -3   15.10   13.90
 -15  -2  -3   25.60   13.30
  15   2   3  -12.00   19.50
  15   2   3   -6.20   19.00
  15  -3  -3   98.19   46.60
 -15   3   3   41.70   18.60
  14  -3  -3   95.99   41.60
 -14   3   3  109.99   26.00
  13  -3  -3  -14.70   17.70
  13  -3  -3  -10.10   10.10
 -13   3   3   -5.20    3.20
  12  -3  -3    9.00   17.90
  12  -3  -3   29.40   11.40
 -12   3   3   36.70   12.30
  11  -3  -3  114.89   42.90
  11  -3  -3  207.08   23.20
 -11   3   3  165.88   18.90
 -11   3   3  177.88   24.60
  10  -3  -3  137.89   18.10
  10  -3  -3  136.39   42.90
 -10   3   3  152.08   16.20
 -10   3   3  185.68   23.70
   9  -3  -3  239.68   54.59
   9  -3  -3  196.18   20.70
  -9   3   3  229.88   20.00
  -9   3   3  226.18   25.30
   8  -3  -3   29.10   18.50
   8  -3  -3   46.70    9.60
  -8   3   3   38.60   10.30
  -8   3   3   40.90    7.80
   7  -3  -3   60.69    8.80
   7  -3  -3   84.99   26.70
  -7   3   3   72.49   14.40
  -7   3   3   74.59    8.70
   6  -3  -3  471.55   58.69
   6  -3  -3  497.95   29.20
  -6   3   3  520.65   36.20
  -6   3   3  508.35   28.00
   5  -3  -3   55.69    5.10
   5  -3  -3   48.90    5.00
   5  -3  -3   30.00   13.80
  -5   3   3   46.90    9.30
  -5   3   3   40.10    4.40
   4  -3  -3   15.10    4.40
   4  -3  -3   21.00    2.70
   4  -3  -3   20.20    3.00
   4  -3  -3   14.60    9.40
  -4   3   3   33.90    9.80
  -4   3   3   23.80    6.30
   3  -3  -3  219.98   12.80
   3  -3  -3  216.38   13.50
   3  -3  -3  223.78   16.70
  -3   3   3  198.68   16.20
  -3   3   3  206.28   21.60
  -3   3   3  176.28   26.50
   2  -3  -3  121.09   20.60
   2  -3  -3  110.29   13.90
   2  -3  -3  125.89   10.70
  -2   3   3  143.39   11.50
  -2   3   3  122.09   19.40
  -2   3   3  135.69   15.20
  -2   3   3  125.59   10.70
   1  -3  -3 2512.95  120.49
   1  -3  -3 2565.54  119.09
   1  -3  -3 2181.68  131.09
  -1   3   3 2500.55  133.19
  -1   3   3 2480.65  119.89
  -1   3   3 2459.45  120.49
  -1   3   3 2490.95  114.19
   0  -3  -3   -1.90    1.50
   0  -3  -3    4.00    2.00
   0  -3  -3    0.00    2.30
   0   3   3    0.00    1.40
   0   3   3    4.00    2.70
   0   3   3   -0.40    1.80
  -1  -3  -3 2531.85  126.59
  -1  -3  -3 2779.12  134.39
  -1  -3  -3 2566.14  135.09
   1   3   3 2854.91  126.39
   1   3   3 3068.69  134.99
   1   3   3 2547.95  137.09
  -2  -3  -3  122.29   15.50
  -2  -3  -3  141.29   14.40
  -2  -3  -3  132.29   17.80
  -2  -3  -3  133.49   10.40
   2   3   3  119.69   13.50
   2   3   3  114.19   16.10
   2   3   3  122.29    9.70
  -3  -3  -3  227.08   22.80
  -3  -3  -3  196.58   24.50
  -3  -3  -3  219.68   19.70
  -3  -3  -3  217.38   15.50
   3   3   3  169.98   21.90
   3   3   3  196.18   19.10
   3   3   3  203.28   14.70
  -4  -3  -3   19.50    6.50
  -4  -3  -3   15.60    7.20
  -4  -3  -3   24.90    8.30
  -4  -3  -3   15.90    4.60
   4   3   3   19.60    5.00
   4   3   3   10.10    6.80
   4   3   3   17.80    8.60
  -5  -3  -3   52.59   12.30
  -5  -3  -3   44.80    9.10
   5   3   3   66.39   19.90
   5   3   3   39.50    7.80
   5   3   3   47.40   15.30
  -6  -3  -3  527.05   37.20
  -6  -3  -3  519.55   44.10
   6   3   3  601.54   60.39
   6   3   3  608.54   52.39
  -7  -3  -3   85.29   12.90
  -7  -3  -3   88.79   19.90
   7   3   3   91.09   23.20
   7   3   3   99.69   28.30
  -8  -3  -3   36.70   14.80
  -8  -3  -3   46.00   12.20
   8   3   3   73.29   22.80
   8   3   3   62.49   25.10
  -9  -3  -3  252.97   34.50
  -9  -3  -3  231.58   26.60
   9   3   3  304.77   41.60
   9   3   3  193.38   48.00
 -10  -3  -3  193.68   24.40
 -10  -3  -3  194.08   30.70
  10   3   3  171.28   39.30
  10   3   3  164.18   46.20
 -11  -3  -3  271.57   30.60
 -11  -3  -3  167.98   35.90
  11   3   3  216.68   45.50
  11   3   3  209.68   56.69
 -12  -3  -3   24.40   12.00
 -12  -3  -3   19.30   12.80
  12   3   3   -5.30   24.90
  12   3   3   57.99   22.80
 -13  -3  -3    9.00    9.70
 -13  -3  -3    7.00    6.60
  13   3   3   -1.00   15.80
 -14  -3  -3  112.89   34.10
 -14  -3  -3  117.99   27.50
  14   3   3  183.08   47.10
  14   3   3  171.68   55.89
 -15  -3  -3   36.60   23.50
 -15  -3  -3   37.70   16.70
  15   3   3   85.69   34.70
  15   3   3   97.49   31.80
  14  -4  -3   57.19   30.90
 -14   4   3   51.19   15.20
  13  -4  -3  -19.40   13.30
  12  -4  -3    5.10    8.60
  12  -4  -3   12.50   23.60
 -12   4   3   13.60    8.50
  11  -4  -3   63.59   12.70
  11  -4  -3   47.70   24.40
 -11   4   3  111.29   22.70
 -11   4   3   50.09    9.40
  10  -4  -3    8.80    6.30
  10  -4  -3    6.20    6.30
  10  -4  -3   14.20   15.60
 -10   4   3   12.30    8.20
 -10   4   3    5.90    4.70
   9  -4  -3  121.99   13.60
   9  -4  -3   85.09   37.40
   9  -4  -3  108.09   12.70
  -9   4   3   98.49   11.40
  -9   4   3  126.59   18.20
   8  -4  -3  133.69   13.10
   8  -4  -3   94.89   34.80
   8  -4  -3  137.09   13.10
  -8   4   3  131.99   11.60
  -8   4   3   88.79   17.20
   7  -4  -3    0.20    2.40
   7  -4  -3   -7.60    8.00
   7  -4  -3   -0.30    2.90
  -7   4   3    1.70    3.10
   6  -4  -3  230.48   16.10
   6  -4  -3  258.97   17.60
   6  -4  -3  250.67   42.00
  -6   4   3  259.57   23.20
   5  -4  -3  352.66   47.50
   5  -4  -3  307.97   19.00
   5  -4  -3  310.07   20.10
  -5   4   3  314.37   24.80
   4  -4  -3  329.77   19.40
   4  -4  -3  301.37   22.80
   4  -4  -3  253.47   38.80
   4  -4  -3  311.27   20.40
  -4   4   3  290.57   22.50
  -4   4   3  312.27   30.00
   3  -4  -3  671.53   64.39
   3  -4  -3  753.82   43.00
   3  -4  -3  753.02   42.90
   3  -4  -3  854.71   41.60
  -3   4   3  687.03   62.09
  -3   4   3  786.32   43.30
  -3   4   3  787.52   42.20
  -3   4   3  807.12   51.79
   2  -4  -3  234.98   19.30
   2  -4  -3  294.37   23.20
   2  -4  -3  165.58   27.30
  -2   4   3  260.57   17.20
  -2   4   3  201.98   28.10
  -2   4   3  262.47   22.20
  -2   4   3  252.27   20.00
   1  -4  -3  459.95   29.50
   1  -4  -3  347.87   36.80
   1  -4  -3  438.46   30.70
  -1   4   3  434.16   29.50
  -1   4   3  431.96   24.30
  -1   4   3  438.06   31.70
  -1   4   3  473.55   40.80
   0  -4  -3 2568.24  146.79
   0  -4  -3 2761.22  135.29
   0  -4  -3 2834.02  142.99
   0   4   3 2963.80  145.69
   0   4   3 3057.39  135.69
   0   4   3 2967.70  148.39
  -1  -4  -3  398.06   25.70
  -1  -4  -3  437.96   33.70
  -1  -4  -3  408.26   33.20
   1   4   3  500.15   25.50
   1   4   3  548.75   35.70
   1   4   3  439.56   36.40
  -2  -4  -3  232.38   24.50
  -2  -4  -3  280.27   23.60
  -2  -4  -3  230.28   16.20
   2   4   3  232.48   26.00
   2   4   3  297.37   24.00
   2   4   3  250.77   15.70
  -3  -4  -3  813.02   60.49
  -3  -4  -3  695.43   52.29
  -3  -4  -3  848.52   50.49
  -3  -4  -3  734.23   41.10
   3   4   3  739.53   40.20
   3   4   3  752.32   49.10
   3   4   3  826.62   59.09
  -4  -4  -3  336.17   28.50
  -4  -4  -3  330.67   22.00
   4   4   3  316.17   34.60
   4   4   3  254.87   19.70
  -5  -4  -3  330.67   24.30
  -5  -4  -3  308.27   29.80
   5   4   3  364.46   42.20
   5   4   3  293.67   22.20
   5   4   3  303.57   36.30
  -6  -4  -3  273.47   22.90
  -6  -4  -3  277.37   29.50
   6   4   3  215.88   36.40
   6   4   3  242.98   34.40
  -7  -4  -3    3.80    3.80
  -7  -4  -3    2.20    6.00
   7   4   3   -2.10    6.90
   7   4   3   -1.10    6.70
  -8  -4  -3  134.69   18.00
  -8  -4  -3  128.59   22.40
   8   4   3  126.79   34.40
   8   4   3  119.09   28.80
  -9  -4  -3  111.49   27.00
  -9  -4  -3  129.29   18.50
   9   4   3  183.88   38.20
   9   4   3  122.49   36.50
 -10  -4  -3   10.00    8.10
 -10  -4  -3    5.90    6.10
  10   4   3   34.50   19.70
  10   4   3    3.60   11.50
 -11  -4  -3   55.99   20.10
 -11  -4  -3   70.49   16.60
  11   4   3   86.19   33.50
  11   4   3   51.79   23.80
 -12  -4  -3   10.10   13.70
 -12  -4  -3   49.00   11.50
  12   4   3   44.10   33.00
  12   4   3   15.90   16.70
 -13  -4  -3   -5.60    9.50
 -13  -4  -3   19.50   11.40
  13   4   3   23.20   19.30
  13   4   3   11.00   16.20
 -14  -4  -3   72.59   23.50
 -14  -4  -3   35.70   14.70
  14   4   3    9.60   27.40
  14  -5  -3  -28.30   21.60
 -14   5   3   16.80    8.90
  13  -5  -3   51.69   38.50
 -13   5   3   29.50   12.60
  12  -5  -3  131.89   46.20
  12  -5  -3  120.89   11.50
 -12   5   3  128.49   26.30
  11  -5  -3   12.60    5.10
  11  -5  -3   -2.20    5.10
 -11   5   3    0.90    6.40
  10  -5  -3  131.89   13.70
  10  -5  -3  173.08   50.59
  10  -5  -3  141.19   13.80
 -10   5   3  138.39   20.90
   9  -5  -3    4.70    5.10
   9  -5  -3    3.60    4.50
   9  -5  -3  -11.40   13.10
  -9   5   3    2.50    5.00
   8  -5  -3    3.00    3.30
   8  -5  -3    2.80    2.80
   8  -5  -3   -9.20    8.90
  -8   5   3   -0.90    3.60
   7  -5  -3   24.40   14.40
   7  -5  -3    6.70    4.60
  -7   5   3   14.70    6.20
   6  -5  -3   11.50    3.90
   6  -5  -3   14.10    4.20
   6  -5  -3   26.20   16.90
  -6   5   3    7.10    4.80
   5  -5  -3    1.10    7.30
   5  -5  -3    2.10    2.10
   5  -5  -3    3.20    3.00
  -5   5   3    5.30    3.00
   4  -5  -3    3.40    3.20
   4  -5  -3   -8.50    5.50
   4  -5  -3    3.10    2.90
  -4   5   3    9.00    3.80
   3  -5  -3   87.59   25.20
   3  -5  -3   91.09   12.00
   3  -5  -3  101.29   10.50
  -3   5   3   81.09   15.30
  -3   5   3   94.29   11.60
  -3   5   3   92.49   10.00
   2  -5  -3  853.81   52.39
   2  -5  -3  729.93   66.59
  -2   5   3  861.41   53.09
  -2   5   3  982.50   88.39
  -2   5   3  901.71   53.29
  -2   5   3  850.91   45.30
   1  -5  -3  376.66   30.70
   1  -5  -3  319.47   36.30
   1  -5  -3  383.66   26.70
  -1   5   3  413.96   39.20
  -1   5   3  402.76   32.40
  -1   5   3  388.56   27.60
  -1   5   3  378.36   22.00
   0  -5  -3    2.00    1.90
   0  -5  -3    5.60    3.30
   0   5   3   -1.10    2.20
   0   5   3    2.00    2.40
   0   5   3   -2.20    3.60
  -1  -5  -3  359.26   33.20
  -1  -5  -3  383.96   34.10
  -1  -5  -3  350.86   23.70
   1   5   3  500.45   36.30
   1   5   3  460.05   23.10
   1   5   3  399.36   36.60
  -2  -5  -3  869.41   45.80
  -2  -5  -3  798.92   59.09
  -2  -5  -3  979.30   58.89
   2   5   3  852.51   44.10
   2   5   3 1000.60   58.59
   2   5   3  879.11   64.19
  -3  -5  -3   87.69    8.90
  -3  -5  -3   86.79   13.30
   3   5   3   92.59    8.40
   3   5   3   87.29   20.60
  -4  -5  -3    4.10    2.90
  -4  -5  -3    6.30    5.60
   4   5   3    6.80    2.20
   4   5   3    1.70    5.80
  -5  -5  -3    0.40    2.80
  -5  -5  -3    3.90    3.90
   5   5   3    0.40    3.30
   5   5   3    0.10    2.90
  -6  -5  -3   13.50    8.30
  -6  -5  -3   14.20    3.90
   6   5   3    9.70    8.30
   6   5   3    4.20    8.40
  -7  -5  -3   11.20    5.60
  -7  -5  -3   11.80    7.50
   7   5   3    7.60   10.30
   7   5   3    4.00    6.40
  -8  -5  -3    7.30    4.00
   8   5   3   23.30   15.70
   8   5   3   10.10    6.50
  -9  -5  -3    9.10    6.90
  -9  -5  -3   10.60    5.90
   9   5   3    1.00   10.80
   9   5   3   -1.90    9.30
 -10  -5  -3  137.19   30.90
 -10  -5  -3  161.88   21.70
  10   5   3  127.79   36.00
  10   5   3  159.18   46.80
 -11  -5  -3   16.10   10.90
 -11  -5  -3    6.50    7.50
  11   5   3   20.50   15.90
  11   5   3   19.70   17.10
 -12  -5  -3  138.79   26.20
 -12  -5  -3  135.99   35.00
  12   5   3   95.39   38.70
  12   5   3  162.08   42.60
 -13  -5  -3   39.30   19.90
 -13  -5  -3   45.50   14.80
  13   5   3   32.40   29.40
  13   5   3   36.30   25.30
 -14  -5  -3   11.40   12.30
 -14  -5  -3    4.10   15.90
  14   5   3  -22.80   17.40
  14   5   3   -5.40   18.40
  14  -6  -3    8.90   25.60
 -14   6   3   26.00   11.90
  13  -6  -3  -12.70   24.50
 -13   6   3   26.40   10.60
  12  -6  -3   -6.00   10.20
 -12   6   3    5.20    9.30
  11  -6  -3   -1.40   22.90
 -11   6   3   16.50   11.30
  10  -6  -3  119.69   11.20
  10  -6  -3  118.59   11.30
  10  -6  -3  137.09   43.00
 -10   6   3  142.79   21.10
   9  -6  -3  218.78   56.79
   9  -6  -3  276.87   20.40
   9  -6  -3  272.57   19.40
  -9   6   3  294.17   30.20
   8  -6  -3  340.27   56.99
   8  -6  -3  272.07   21.20
   8  -6  -3  256.47   19.30
  -8   6   3  307.27   29.50
   7  -6  -3  344.77   57.19
   7  -6  -3  338.17   23.00
   7  -6  -3  330.77   25.10
  -7   6   3  342.97   30.20
   6  -6  -3   22.70    5.20
   6  -6  -3   14.90    3.70
   6  -6  -3   23.40   18.70
  -6   6   3   11.50    5.70
   5  -6  -3 1008.70   60.79
   5  -6  -3 1050.89   98.59
   5  -6  -3 1148.99   59.69
  -5   6   3 1063.89   61.59
   4  -6  -3   16.60    5.30
   4  -6  -3   12.40   13.60
   4  -6  -3   20.30    7.10
  -4   6   3   13.40    4.40
  -4   6   3   10.80    4.90
   3  -6  -3  600.84   42.30
   3  -6  -3  502.65   57.99
   3  -6  -3  618.54   36.10
  -3   6   3  622.44   44.50
  -3   6   3  591.04   35.70
  -3   6   3  608.54   41.10
   2  -6  -3    5.00    4.20
   2  -6  -3   -1.90    5.40
  -2   6   3    1.10    4.50
  -2   6   3    2.40    3.60
   1  -6  -3 1241.28   94.39
   1  -6  -3 1526.75   87.09
  -1   6   3 1566.04   89.09
  -1   6   3 1511.85   78.49
  -1   6   3 1494.65   71.19
   0  -6  -3  229.98   25.10
   0  -6  -3  218.38   27.70
   0  -6  -3  235.98   17.50
   0   6   3  225.28   14.00
   0   6   3  225.88   26.40
   0   6   3  244.78   17.50
  -1  -6  -3 1447.56   75.79
  -1  -6  -3 1521.15   93.99
   1   6   3 1705.33   73.89
   1   6   3 1553.24   97.49
  -2  -6  -3    4.30    1.50
  -2  -6  -3    2.40    4.00
   2   6   3   -0.30    1.30
   2   6   3   -3.10    3.50
  -3  -6  -3  668.33   48.10
  -3  -6  -3  602.44   34.50
   3   6   3  611.14   55.59
   3   6   3  636.44   33.40
  -4  -6  -3    6.90    5.00
  -4  -6  -3   24.20    4.90
   4   6   3   14.50    3.90
   4   6   3    5.00    5.60
  -5  -6  -3 1056.59   58.09
  -5  -6  -3 1127.09   72.59
   5   6   3 1073.29   84.69
   5   6   3 1013.90   56.29
  -6  -6  -3   15.60    7.60
  -6  -6  -3    6.40    3.70
   6   6   3    6.30    7.90
  -7  -6  -3  372.56   29.90
  -7  -6  -3  356.26   38.90
   7   6   3  416.46   55.89
   7   6   3  388.56   49.10
  -8  -6  -3  290.67   27.00
  -8  -6  -3  301.87   36.90
   8   6   3  265.67   46.80
   8   6   3  293.37   43.70
  -9  -6  -3  329.37   40.50
  -9  -6  -3  316.87   30.30
   9   6   3  361.16   58.09
   9   6   3  295.37   47.00
 -10  -6  -3  131.79   19.70
 -10  -6  -3  183.68   31.60
  10   6   3  168.18   49.80
  10   6   3  128.39   37.00
 -11  -6  -3   22.00   12.60
 -11  -6  -3   28.40   11.50
  11   6   3   19.50   14.30
  11   6   3   25.20   17.70
 -12  -6  -3    2.60    8.90
 -12  -6  -3   -1.30    9.50
  12   6   3   24.50   14.50
  12   6   3   15.20   15.10
 -13  -6  -3   43.60   14.20
 -13  -6  -3   19.00   16.40
  13   6   3   62.19   32.20
  13   6   3   35.40   13.20
 -14  -6  -3   42.10   21.20
 -14  -6  -3   33.60   14.20
  14   6   3    2.80   21.60
  14   6   3   79.39   24.00
  14  -7  -3  -28.90   26.70
  13  -7  -3  -20.40   21.80
 -13   7   3    7.00    9.50
  12  -7  -3  -40.10   18.50
 -12   7   3   -8.20    3.40
  11  -7  -3   39.70   30.60
 -11   7   3   50.29   16.20
  10  -7  -3   58.59   34.10
 -10   7   3   35.50   13.40
   9  -7  -3   -0.30    5.70
   9  -7  -3    1.30   13.20
   9  -7  -3    3.50    3.30
  -9   7   3   -2.70    5.30
   8  -7  -3   25.50    7.90
   8  -7  -3   34.50    7.50
   8  -7  -3   38.10   21.40
  -8   7   3   28.80   10.70
   7  -7  -3   77.89   10.90
   7  -7  -3   61.59   27.90
   7  -7  -3   59.99   13.20
  -7   7   3   87.99   16.50
   6  -7  -3  156.78   15.80
   6  -7  -3  135.59   16.20
   6  -7  -3  126.49   39.20
  -6   7   3  137.99   17.10
   5  -7  -3   10.50    3.70
   5  -7  -3   12.20    5.80
   5  -7  -3   -2.70   13.00
  -5   7   3    4.40    3.30
   4  -7  -3  153.18   16.30
   4  -7  -3  150.78   19.00
   4  -7  -3  138.09   36.40
  -4   7   3  141.99   14.90
  -4   7   3  133.39   16.70
   3  -7  -3  299.57   29.60
   3  -7  -3  244.28   40.20
  -3   7   3  282.07   26.70
  -3   7   3  299.57   21.60
  -3   7   3  291.57   27.60
   2  -7  -3    7.20    5.00
   2  -7  -3    2.40    3.50
  -2   7   3   10.80    4.50
  -2   7   3    5.40    2.20
  -2   7   3   -2.70    3.20
   1  -7  -3  758.52   58.29
  -1   7   3  829.42   49.70
  -1   7   3  887.61   43.50
  -1   7   3  876.21   61.79
   0  -7  -3    2.80    3.30
   0   7   3   -6.40    3.80
   0   7   3    2.20    2.50
   0   7   3   -1.30    1.00
  -1  -7  -3  864.71   45.20
  -1  -7  -3  834.22   64.79
   1   7   3  919.61   42.90
   1   7   3  940.81   69.49
  -2  -7  -3    0.10    1.80
  -2  -7  -3    4.50    4.70
   2   7   3   -0.10    4.50
   2   7   3   -1.80    0.90
  -3  -7  -3  283.47   19.00
  -3  -7  -3  274.97   30.60
   3   7   3  292.97   17.60
   3   7   3  342.37   40.50
  -4  -7  -3  140.99   20.10
  -4  -7  -3  143.19   12.70
   4   7   3  132.09   29.60
   4   7   3  151.08   12.00
  -5  -7  -3   15.60    8.50
  -5  -7  -3    9.00    3.70
   5   7   3   11.10    4.30
   5   7   3   19.50   11.30
  -6  -7  -3  140.19   14.60
  -6  -7  -3  139.39   22.00
   6   7   3  130.69   32.70
  -7  -7  -3   58.19   17.10
  -7  -7  -3   61.89    9.50
   7   7   3   51.59   20.70
  -8  -7  -3   42.30   11.00
  -8  -7  -3   41.50   14.20
   8   7   3   63.49   25.60
  -9  -7  -3   -0.90    6.00
  -9  -7  -3    1.50    8.00
   9   7   3   -1.20    9.20
 -10  -7  -3   26.50   10.50
 -10  -7  -3   10.70   10.50
  10   7   3   29.10   13.00
  10   7   3   15.30   18.10
 -11  -7  -3   25.30   14.50
 -11  -7  -3   43.10   14.50
  11   7   3   32.30   21.80
  11   7   3    9.10   17.90
 -12  -7  -3    7.70   13.40
 -12  -7  -3   14.90    9.40
  12   7   3   30.70   11.60
  12   7   3   -3.00   19.10
 -13  -7  -3    0.90   14.90
 -13  -7  -3   25.00   12.10
  13   7   3   18.40   21.00
  13   7   3   12.00   25.00
 -14  -7  -3    1.20   13.30
 -14  -7  -3    4.20    9.40
  14   7   3  -11.40   24.40
  14   7   3   28.80   30.50
  13  -8  -3   75.59   38.90
 -13   8   3  190.48   27.40
  12  -8  -3   33.10   31.30
 -12   8   3    0.40    9.60
  11  -8  -3   11.00   21.10
 -11   8   3   -5.20    6.80
  10  -8  -3  121.39   46.60
 -10   8   3   94.39   21.00
   9  -8  -3  227.98   20.60
   9  -8  -3  233.28   59.69
   9  -8  -3  222.38   17.00
  -9   8   3  237.68   28.20
   8  -8  -3  122.79   14.30
   8  -8  -3  106.29   41.60
   8  -8  -3  142.29   16.10
  -8   8   3  127.99   19.10
   7  -8  -3   -4.00   13.80
   7  -8  -3    1.10    7.20
   7  -8  -3    5.00    4.40
  -7   8   3   -3.40    3.70
   6  -8  -3    8.20    6.00
   6  -8  -3    0.50    4.40
   6  -8  -3  -17.40   10.40
  -6   8   3   -1.30    4.30
   5  -8  -3  130.69   38.80
   5  -8  -3  219.48   24.50
   5  -8  -3  190.98   20.50
  -5   8   3  175.98   18.60
   4  -8  -3    3.60    6.80
   4  -8  -3    1.20    3.10
   4  -8  -3    2.20   10.40
  -4   8   3    1.00    4.00
  -4   8   3    1.70    1.50
   3  -8  -3   76.89   17.80
   3  -8  -3   61.39   23.40
  -3   8   3   69.39    9.20
  -3   8   3   82.99   17.30
  -3   8   3   70.59   16.20
   2  -8  -3   87.19   26.00
  -2   8   3  145.19   21.30
  -2   8   3  119.89   16.20
  -2   8   3  132.59   11.80
   1  -8  -3   44.90   17.90
  -1   8   3   38.80    8.80
  -1   8   3   43.20    5.20
  -1   8   3   31.40   12.40
   0  -8  -3  612.14   61.39
   0   8   3  918.71   42.90
   0   8   3  809.12   64.39
   0   8   3  741.13   38.20
  -1  -8  -3   26.00   10.80
   1   8   3   45.80    3.50
   1   8   3   36.50   14.50
   1   8   3   41.90    3.30
  -2  -8  -3  133.19   22.50
  -2  -8  -3  118.59    9.10
   2   8   3  113.59   27.30
   2   8   3  140.49    7.70
  -3  -8  -3   59.49   16.30
  -3  -8  -3   73.39    7.90
   3   8   3   67.89   20.40
   3   8   3   82.69    6.60
  -4  -8  -3    6.60    5.40
  -4  -8  -3    2.30    1.60
   4   8   3    2.60    1.80
   4   8   3   -2.40    6.60
  -5  -8  -3  197.88   27.20
  -5  -8  -3  195.68   15.80
   5   8   3  182.18   15.00
   5   8   3  184.48   39.30
  -6  -8  -3    0.10    3.40
  -6  -8  -3   -1.40    5.00
   6   8   3   -4.90    3.20
   6   8   3   -8.70    6.80
  -7  -8  -3    0.30    4.00
   7   8   3   -9.40    8.20
  -8  -8  -3  119.59   27.50
  -8  -8  -3  141.09   17.20
   8   8   3  123.19   35.40
  -9  -8  -3  271.07   27.00
  -9  -8  -3  267.47   38.10
   9   8   3  241.58   53.89
 -10  -8  -3  121.99   30.00
 -10  -8  -3   97.59   18.70
  10   8   3   65.19   32.00
 -11  -8  -3   -3.00    6.60
 -11  -8  -3   20.70    9.90
  11   8   3    5.30   19.00
 -12  -8  -3   -0.20    9.60
 -12  -8  -3   30.60   11.10
  12   8   3   24.00   14.10
 -13  -8  -3  167.88   25.50
 -13  -8  -3  212.78   36.60
  13   8   3  117.49   33.40
  13  -9  -3   22.30   22.60
 -13   9   3   69.19   17.30
  12  -9  -3  -16.10   17.10
 -12   9   3   11.70   10.60
  11  -9  -3   25.20   22.70
 -11   9   3   18.50    9.10
  10  -9  -3    9.10   16.20
  10  -9  -3   17.30    4.20
 -10   9   3   16.70    7.90
   9  -9  -3  164.88   16.30
   9  -9  -3  125.89   13.60
   9  -9  -3  123.79   44.60
  -9   9   3  127.59   24.20
   8  -9  -3   75.89   14.80
   8  -9  -3   81.99   15.90
   8  -9  -3   67.99   31.70
  -8   9   3   69.89   16.30
   7  -9  -3   96.19   14.70
   7  -9  -3  113.89   20.30
   7  -9  -3   65.59   31.40
  -7   9   3  104.49   18.90
   6  -9  -3   14.10   17.50
   6  -9  -3    6.20    4.70
   6  -9  -3   -2.20   11.20
  -6   9   3    9.70    5.70
   5  -9  -3   56.89   14.10
   5  -9  -3   81.79   18.00
   5  -9  -3   31.60   21.60
  -5   9   3   61.19   14.40
  -5   9   3   69.19   10.50
   4  -9  -3   -3.80    8.80
   4  -9  -3   19.40    4.70
  -4   9   3    9.50    6.70
  -4   9   3    6.70    2.70
   3  -9  -3   13.30   12.00
  -3   9   3   36.10   11.40
  -3   9   3   13.50    6.60
  -3   9   3   17.60    4.50
   2  -9  -3   59.39   18.50
  -2   9   3   71.69   18.50
  -2   9   3   79.99   15.00
  -2   9   3   72.89    8.60
   1  -9  -3    9.10    8.60
  -1   9   3    2.90    5.80
  -1   9   3    7.40    3.10
  -1   9   3    6.70    4.20
   0  -9  -3    0.10    4.50
   0   9   3   -6.60    4.00
   0   9   3   -2.40    0.90
  -1  -9  -3    2.60    5.80
   1   9   3    8.80    9.20
  -2  -9  -3   66.39   19.10
   2   9   3   88.19   23.40
  -3  -9  -3    8.70    8.70
  -3  -9  -3   15.70    3.30
  -3  -9  -3   16.80    3.50
   3   9   3   35.70   16.40
   3   9   3   14.30    2.00
  -4  -9  -3   10.90    3.50
  -4  -9  -3    1.10    4.50
   4   9   3   -3.60    4.00
   4   9   3    9.30    2.50
  -5  -9  -3   66.39    8.90
  -5  -9  -3   65.29   19.00
   5   9   3   69.89    7.70
   5   9   3   66.09   21.80
  -6  -9  -3   10.00    6.50
  -6  -9  -3    9.50    4.60
   6   9   3    4.30    4.20
   6   9   3   18.00   12.90
  -7  -9  -3   95.19   12.70
  -7  -9  -3  112.19   25.30
   7   9   3  107.59   32.00
  -8  -9  -3   95.19   16.20
  -8  -9  -3   91.79   23.40
   8   9   3   73.09   25.90
  -9  -9  -3  127.49   17.40
  -9  -9  -3  134.09   30.20
   9   9   3  154.58   42.70
 -10  -9  -3    9.90    8.80
 -10  -9  -3   33.50   17.40
  10   9   3    1.50   19.90
 -11  -9  -3   30.70   11.90
 -11  -9  -3   31.40   14.60
  11   9   3   18.70   26.40
 -12  -9  -3   13.00   10.70
 -12  -9  -3  -11.30   13.70
 -13  -9  -3   47.60   14.00
 -13  -9  -3   54.89   25.00
  13   9   3   31.40   32.70
  12 -10  -3  -17.70   32.90
  11 -10  -3   41.50   28.40
  10 -10  -3   -1.20   24.70
 -10  10   3   -2.90    5.20
   9 -10  -3   96.39   13.80
   9 -10  -3   37.70   32.30
  -9  10   3   73.09   18.50
   8 -10  -3  -16.30   11.40
   8 -10  -3    5.50   18.40
   8 -10  -3   16.20    7.40
  -8  10   3    0.50    7.40
   7 -10  -3    0.30   10.20
   7 -10  -3   -5.10    4.70
   7 -10  -3    0.20   16.10
  -7  10   3   -5.40    4.80
   6 -10  -3   -9.40   14.30
   6 -10  -3    0.20    5.20
  -6  10   3    4.40    5.50
   5 -10  -3   43.30   22.80
   5 -10  -3   57.09   13.70
  -5  10   3   46.60   13.90
  -5  10   3   59.79   12.50
   4 -10  -3  103.19   20.00
   4 -10  -3  118.29   37.10
  -4  10   3  144.29   15.10
  -4  10   3  128.69   21.10
   3 -10  -3   51.89   22.60
  -3  10   3  117.59   17.00
  -3  10   3   97.39   21.70
  -3  10   3  120.19   12.50
   2 -10  -3   41.50   19.50
  -2  10   3   64.39   19.10
  -2  10   3   64.39   14.20
  -2  10   3   75.29    8.60
   1 -10  -3  341.47   48.80
  -1  10   3  490.75   49.30
  -1  10   3  475.35   30.80
  -1  10   3  457.55   25.60
   0 -10  -3   64.89   21.70
   0  10   3   69.79    4.40
   0  10   3   80.09   21.40
  -1 -10  -3  405.66   48.50
   1  10   3  464.75   51.79
  -2 -10  -3   43.90   16.10
   2  10   3   40.90   17.10
  -3 -10  -3   88.99   24.20
   3  10   3  114.99   30.80
  -4 -10  -3   95.09   23.90
  -4 -10  -3  102.99    8.10
  -4 -10  -3  111.99    9.00
   4  10   3  145.39   36.00
  -5 -10  -3   41.00    8.90
  -5 -10  -3   46.50   17.50
  -5 -10  -3   57.49    6.90
   5  10   3   46.10    6.70
   5  10   3   36.40   18.30
  -6 -10  -3   20.40    8.40
  -6 -10  -3    2.20    9.20
   6  10   3   -1.30    8.80
   6  10   3   -1.90    3.50
  -7 -10  -3    6.90    4.70
  -7 -10  -3    8.70    8.40
   7  10   3    0.90   11.70
  -8 -10  -3   15.00    6.20
  -8 -10  -3    4.00   11.00
   8  10   3   12.90   21.70
  -9 -10  -3   79.39   23.40
  -9 -10  -3  109.19   18.70
   9  10   3   93.99   35.60
 -10 -10  -3  -10.60    7.20
  10  10   3    7.50   13.40
 -11 -10  -3   23.50   15.50
 -11 -10  -3   -5.60    8.70
  11  10   3   -2.90   22.80
 -12 -10  -3    9.90   11.40
 -12 -10  -3   21.00   15.00
  12  10   3   32.10   23.20
  12 -11  -3   -4.70   25.80
 -12  11   3    1.30   10.70
  11 -11  -3   20.90   35.40
 -11  11   3   29.20   13.40
  10 -11  -3  235.68   67.49
 -10  11   3  234.58   29.40
   9 -11  -3   -8.60   19.20
   9 -11  -3   12.70    8.00
  -9  11   3    9.00   10.00
   8 -11  -3   21.30    7.80
  -8  11   3    6.10    6.20
   7 -11  -3   12.80   24.30
   7 -11  -3  -12.10    6.90
  -7  11   3   -1.30    5.50
   6 -11  -3   26.10   20.40
   6 -11  -3   -6.30    5.20
  -6  11   3    0.90    4.30
   5 -11  -3   62.69   14.80
   5 -11  -3   53.99   24.80
  -5  11   3   45.80   15.00
  -5  11   3   93.29   13.90
   4 -11  -3   16.10    9.00
   4 -11  -3    2.40   11.70
  -4  11   3   26.10    6.80
  -4  11   3   28.70   12.00
   3 -11  -3    9.50    9.30
  -3  11   3   17.40    9.90
  -3  11   3   19.60   12.10
  -3  11   3   22.60    5.40
   2 -11  -3   89.29   29.80
  -2  11   3  160.78   25.80
  -2  11   3  174.88   19.70
  -2  11   3  173.08   14.10
   1 -11  -3  199.68   44.50
  -1  11   3  326.27   22.40
  -1  11   3  312.67   18.30
  -1  11   3  315.37   39.60
   0 -11  -3    4.80   11.30
   0  11   3   10.90    8.60
  -1 -11  -3  222.88   36.60
   1  11   3  274.87   40.10
  -2 -11  -3  110.89   28.80
   2  11   3  151.28   37.40
  -3 -11  -3   15.80   10.50
   3  11   3   21.30   13.40
  -4 -11  -3    4.60    9.80
   4  11   3   14.60   13.40
  -5 -11  -3   50.09    5.60
  -5 -11  -3   40.70   17.30
  -5 -11  -3   65.29    6.50
   5  11   3   71.09   27.50
  -6 -11  -3    1.90    3.20
  -6 -11  -3   11.40    5.80
  -6 -11  -3    7.70    7.20
   6  11   3    3.50   15.70
   6  11   3    0.60    3.60
  -7 -11  -3    4.40    3.70
  -7 -11  -3    9.70   10.30
   7  11   3   13.60    4.90
   7  11   3   13.80   12.90
  -8 -11  -3    2.50    7.20
  -8 -11  -3    6.90    4.50
   8  11   3  -11.10    9.50
  -9 -11  -3   29.80    9.80
  -9 -11  -3    5.50    9.80
   9  11   3  -20.30   14.20
 -10 -11  -3  257.97   28.50
 -10 -11  -3  333.67   49.00
  10  11   3  265.97   63.89
 -11 -11  -3    4.80   14.70
 -11 -11  -3   -2.10    9.10
  11  11   3   28.40   28.50
 -12 -11  -3   10.70    9.10
 -12 -11  -3   12.20   15.10
  11 -12  -3   18.70   20.20
 -11  12   3   22.60   10.10
  10 -12  -3   21.90   25.00
   9 -12  -3   74.39   39.80
   9 -12  -3   32.60   12.80
  -9  12   3   47.40   14.80
   8 -12  -3  -31.70   19.60
   8 -12  -3   19.40    7.90
  -8  12   3    0.70    8.10
   7 -12  -3  -19.40   21.00
   7 -12  -3    9.70    8.50
  -7  12   3   22.80    6.10
   6 -12  -3   -0.60    7.20
   6 -12  -3    2.30   19.10
  -6  12   3   21.90    6.60
   5 -12  -3  276.37   64.39
   5 -12  -3  236.58   30.20
  -5  12   3  241.28   32.90
  -5  12   3  258.87   24.60
   4 -12  -3   75.79   31.40
   4 -12  -3   79.39   19.60
  -4  12   3   90.29   12.90
  -4  12   3   74.19   20.90
   3 -12  -3   44.20   22.50
  -3  12   3   93.99   16.90
  -3  12   3   85.89   22.60
  -3  12   3   98.49   11.40
  -2  12   3  157.88   33.40
  -2  12   3  208.68   20.10
  -2  12   3  175.38   14.50
   1 -12  -3  -13.10    7.50
  -1  12   3  -10.60    6.70
  -1  12   3   -0.60    2.40
  -1  12   3   -1.60    1.60
   0 -12  -3 1253.07  112.79
   0  12   3 1775.62  119.89
  -1 -12  -3   -5.20   11.50
   1  12   3   -2.10    7.70
  -2 -12  -3  156.48   35.40
   2  12   3  132.79   35.30
  -3 -12  -3   77.49   24.00
   3  12   3   85.09   28.20
  -4 -12  -3   57.99   22.00
   4  12   3   86.99   31.90
  -5 -12  -3  278.57   42.00
   5  12   3  282.77   57.79
  -6 -12  -3    2.30    2.20
  -6 -12  -3   -0.20    1.60
  -6 -12  -3   -0.20    7.40
   6  12   3    4.60   14.10
  -7 -12  -3   10.50   10.30
  -7 -12  -3    4.30    4.80
   7  12   3    1.70    8.20
  -8 -12  -3    1.90    9.90
  -8 -12  -3   -6.90    5.00
   8  12   3   -7.80   11.60
  -9 -12  -3   73.69   28.90
  -9 -12  -3   65.69   13.60
   9  12   3   30.40   24.10
 -10 -12  -3    4.40    6.90
  10  12   3  -22.70   12.60
 -11 -12  -3   38.00   22.90
 -11 -12  -3   20.80   13.00
  11  12   3   12.80   30.80
  10 -13  -3   86.69   42.10
 -10  13   3   55.59   20.70
   9 -13  -3   36.90   28.80
  -9  13   3   25.20   12.40
   8 -13  -3   51.19   17.70
   8 -13  -3   79.09   37.80
  -8  13   3   66.59   17.20
   7 -13  -3   50.99   28.00
   7 -13  -3   87.99   20.00
  -7  13   3   67.19   15.90
   6 -13  -3   13.20   16.40
   6 -13  -3   -8.80    6.50
  -6  13   3    2.90    5.40
   5 -13  -3  146.09   20.90
   5 -13  -3   81.69   34.20
  -5  13   3  125.29   16.70
  -5  13   3  127.49   28.40
   4 -13  -3    4.80   14.50
   4 -13  -3    6.20    6.90
  -4  13   3   13.10    5.30
  -4  13   3    8.40    9.30
  -3  13   3    4.80    5.10
  -3  13   3   -9.10    8.40
  -3  13   3   11.60   12.60
   2 -13  -3   13.90   14.30
  -2  13   3   -0.80    6.50
  -2  13   3    1.00    9.90
  -2  13   3   13.20    4.80
   1 -13  -3    8.30   11.70
  -1  13   3    8.80   12.20
   0 -13  -3   -6.00    6.30
   0  13   3    9.40   11.80
  -1 -13  -3    0.00    8.80
   1  13   3   -2.90   12.90
  -2 -13  -3  -11.40   11.10
   2  13   3   19.50   15.20
  -3 -13  -3    3.80   10.60
   3  13   3  -15.50    9.10
  -4 -13  -3    4.90    7.90
   4  13   3    9.40   10.90
  -5 -13  -3   77.59   25.80
   5  13   3   81.29   34.60
  -6 -13  -3   -9.70    9.10
   6  13   3   -1.50   18.50
  -7 -13  -3   88.09   24.80
   7  13   3   62.19   29.00
  -8 -13  -3   48.90   21.70
   8  13   3   78.89   32.00
  -9 -13  -3   -6.80   15.90
   9  13   3   82.59   33.10
 -10 -13  -3   64.99   23.40
  10  13   3   57.99   34.40
   9 -14  -3   38.70   36.70
  -9  14   3   21.40   11.80
   8 -14  -3    7.60   13.50
   8 -14  -3   -5.40   13.30
  -8  14   3   15.40   10.80
   7 -14  -3   34.20   13.50
  -7  14   3   -3.80    9.80
   6 -14  -3   22.00   21.00
   6 -14  -3  -16.00    9.60
  -6  14   3    7.10    9.80
   5 -14  -3   -0.80    9.40
   5 -14  -3   32.90   18.10
  -5  14   3   11.20    9.30
  -5  14   3    9.40    7.80
   4 -14  -3   21.60   12.00
   4 -14  -3    2.00   16.40
  -4  14   3   71.49   23.20
   3 -14  -3    2.80    7.30
   3 -14  -3  -21.20   15.90
  -3  14   3    7.80    4.60
  -3  14   3  -21.30   12.40
  -3  14   3   -5.20    9.80
   2 -14  -3   21.30   22.10
  -2  14   3   55.39    5.50
  -2  14   3   67.99   23.30
  -2  14   3   48.80    7.20
   1 -14  -3  -23.70   11.20
  -1  14   3    3.30   11.50
   0 -14  -3   12.60   12.70
   0  14   3   48.20   21.10
  -1 -14  -3  -11.10    6.90
   1  14   3   -3.10   15.80
  -2 -14  -3   27.30   19.00
   2  14   3   47.30   22.70
   3  14   3   10.90   15.70
  -4 -14  -3   29.00   14.50
   4  14   3   27.30   21.30
  -5 -14  -3   -9.90   10.50
   5  14   3  -11.10    9.30
  -6 -14  -3    0.00   15.70
   6  14   3    7.30   13.80
  -7 -14  -3   -1.00   11.80
   7  14   3  -14.30   14.30
  -8 -14  -3   -0.30   11.90
   8  14   3   -0.60   11.90
  -9 -14  -3    0.10   16.00
   9  14   3   16.80   17.50
   8 -15  -3    3.40   19.10
   8 -15  -3  -23.90   28.50
  -8  15   3   -2.90   14.60
   7 -15  -3    1.70   16.80
   7 -15  -3    0.40   12.60
  -7  15   3    2.20    8.60
   6 -15  -3   62.89   22.50
   6 -15  -3   55.69   34.80
  -6  15   3   66.19   16.20
   5 -15  -3   10.70   13.20
   5 -15  -3   19.90   24.40
  -5  15   3   25.70    9.70
  -5  15   3   17.30   15.00
   4 -15  -3   54.79   30.90
   4 -15  -3   54.59   17.00
  -4  15   3   65.89   23.00
  -4  15   3   52.39   10.70
   3 -15  -3   32.60   21.00
   3 -15  -3    8.80   12.00
  -3  15   3   35.10    7.60
  -3  15   3   11.50   13.90
   2 -15  -3   78.19   37.70
  -2  15   3   86.09   28.40
   1 -15  -3  -13.50   10.00
  -1  15   3    6.40   15.30
   0 -15  -3   -5.80    6.20
   0  15   3   -0.80   13.60
  -1 -15  -3   30.60   18.30
   1  15   3   19.60   13.30
  -2 -15  -3   71.69   27.50
   2  15   3  126.39   39.50
  -3 -15  -3   47.20   21.10
   3  15   3   51.29   23.40
  -4 -15  -3   38.20   19.40
   4  15   3   35.80   21.80
  -5 -15  -3    8.70   11.80
   5  15   3   10.90   18.90
  -6 -15  -3   26.80   15.50
   6  15   3   30.20   29.00
  -7 -15  -3   11.90   16.50
   7  15   3    7.10   16.30
  -8 -15  -3  -17.60   16.10
   8  15   3   25.90   28.70
   7 -16  -3   -7.90   15.00
   7 -16  -3    5.80   13.70
  -7  16   3    3.50   12.20
   6 -16  -3    5.70   22.60
   6 -16  -3    6.80   12.50
  -6  16   3   20.00   10.60
   5 -16  -3   90.49   40.90
   5 -16  -3   26.70   19.20
  -5  16   3   66.69   22.30
  -5  16   3   90.59   17.70
   4 -16  -3    1.90   15.30
   4 -16  -3    9.00   13.60
  -4  16   3   27.90   21.30
   3 -16  -3  104.49   26.60
   3 -16  -3   43.10   28.40
  -3  16   3   85.19   29.40
   2 -16  -3   20.30   26.70
  -2  16   3   20.40   19.40
   1 -16  -3    6.50   14.90
  -1  16   3    4.60   18.10
   0 -16  -3  102.19   37.50
   0  16   3  200.48   48.90
   1  16   3    6.70   17.00
  -2 -16  -3   30.30   21.90
   2  16   3   26.30   24.70
  -3 -16  -3   37.30   20.40
   3  16   3   59.09   28.10
   4  16   3   11.10   24.30
  -5 -16  -3   56.69   31.40
   5  16   3  102.19   38.40
  -6 -16  -3   -3.70   14.70
   6  16   3   -1.00   13.10
  -7 -16  -3   12.10   16.60
   7  16   3   -2.00   28.10
   5 -17  -3   51.79   28.00
   5 -17  -3    0.00   12.90
  -5  17   3   32.10   16.80
   4 -17  -3    8.80   11.90
   4 -17  -3  -12.30   13.30
  -4  17   3  -14.30   14.10
   3 -17  -3   19.30   20.20
   3 -17  -3    6.10   26.60
  -3  17   3   12.90   22.00
   2 -17  -3   16.00   30.70
   2 -17  -3   77.79   28.20
  -2  17   3   66.19   28.80
   1 -17  -3  -15.20   19.60
  -1  17   3    0.40   19.20
   0 -17  -3  -16.00   21.40
   0  17   3  -20.70   17.30
  -1 -17  -3   -6.80   15.70
   1  17   3   25.30   18.80
  -2 -17  -3   28.20   27.80
   2  17   3   38.80   22.60
  -3 -17  -3   42.60   25.10
   3  17   3   92.89   38.00
  -4 -17  -3   -0.70   12.90
   4  17   3    9.50   18.00
  -5 -17  -3    4.40   13.60
   5  17   3   34.30   26.00
   2 -18  -3   23.80   10.90
   2 -18  -3   28.10   29.90
  -2  18   3   24.90   23.70
   1 -18  -3   63.09   25.70
  -1  18   3   -2.80   19.20
   0 -18  -3   19.30   22.50
   0  18   3    1.50   21.80
  -1 -18  -3   30.60   22.80
   1  18   3   44.40   23.30
  -2 -18  -3   23.20   20.20
   2  18   3   44.20   31.40
   2  18  -4    3.80   18.40
  -2 -18   4    3.50   12.10
  -2 -18   4   14.80   18.60
   1  18  -4   19.10   16.10
  -1 -18   4   12.90    8.80
   0  18  -4   39.20   30.30
   0 -18   4   63.89   28.60
   0 -18   4   70.99   25.70
  -1  18  -4   -4.80   14.40
   1 -18   4   10.10   22.40
   1 -18   4  -10.50    7.40
  -2  18  -4   -7.80   20.30
   2 -18   4  -22.20   21.10
   2 -18   4   45.40   15.10
   5  17  -4   21.30   28.00
  -5 -17   4    7.00   13.70
   4  17  -4    7.50   11.10
  -4 -17   4    1.70   11.00
   3  17  -4  -12.00   19.50
  -3 -17   4  -10.90   12.60
   2  17  -4    4.30   17.10
  -2 -17   4   -9.10   15.20
  -2 -17   4   38.30   19.20
   1  17  -4    5.30   19.20
  -1 -17   4   24.20   13.90
   0  17  -4    6.70   17.20
   0 -17   4    4.40    9.20
   0 -17   4   -0.90   18.80
  -1  17  -4    1.10   15.40
   1 -17   4  -10.80   10.40
  -2  17  -4   38.90   23.20
   2 -17   4  -27.30   22.40
   2 -17   4   32.70   17.50
  -3  17  -4    7.10   17.20
   3 -17   4  -22.70   13.90
   3 -17   4  -18.20   12.40
   4 -17   4   -4.90   13.90
   5 -17   4    0.90   12.10
   5 -17   4  -32.50   21.80
   7  16  -4   37.90   21.90
  -7 -16   4    7.20   21.60
   6  16  -4    0.80   20.00
  -6 -16   4   -3.10   13.20
   5  16  -4  -39.20   22.30
  -5 -16   4   56.59   20.70
   4  16  -4   50.49   25.60
  -4 -16   4   17.00   17.10
   3  16  -4   24.20   18.10
  -3 -16   4   14.40   15.40
   2  16  -4   -5.80   13.50
  -2 -16   4   -8.80    9.60
   1  16  -4   -6.90   15.30
  -1 -16   4  -18.10    8.60
  -1 -16   4   -5.30    7.80
   0  16  -4   28.00   15.10
   0 -16   4    3.90    9.70
   0 -16   4   -1.30   13.20
  -1  16  -4   -2.30   11.40
   1 -16   4    8.20    9.90
   1 -16   4   17.60   17.60
  -2  16  -4  -17.00   14.70
   2 -16   4   -3.80    6.60
   2 -16   4   13.10   19.20
  -3  16  -4   22.20   18.80
   3 -16   4   31.30   16.60
   3 -16   4   -7.60   19.60
   4 -16   4   35.70   12.50
   4 -16   4   -5.30   26.40
   5 -16   4   86.19   21.80
   5 -16   4   59.39   33.20
  -6  16  -4    9.70   13.00
   6 -16   4   10.90   11.30
   6 -16   4   20.70   28.80
  -7  16  -4  -22.70   15.00
   7 -16   4    8.40   16.30
   7 -16   4   21.80   32.30
   8  15  -4   11.50   18.30
  -8 -15   4   34.50   20.60
   7  15  -4   29.10   26.20
  -7 -15   4    3.60   17.50
   6  15  -4   16.20   16.60
  -6 -15   4   -1.20   12.10
   5  15  -4   60.49   26.90
  -5 -15   4   43.10   25.00
   4  15  -4   -4.40   16.00
  -4 -15   4   32.00   18.30
   3  15  -4   10.10   12.50
  -3 -15   4   17.10   16.70
   2  15  -4   29.90   17.00
  -2 -15   4   23.40   19.10
   1  15  -4    6.80   18.30
  -1 -15   4   11.00   13.80
   0  15  -4  -10.40   12.70
   0 -15   4    6.50   13.10
   0 -15   4    5.10    9.50
  -1  15  -4   15.10   16.10
   1 -15   4    1.00   15.70
   1 -15   4   -1.40   12.40
  -2  15  -4   34.50   18.30
   2 -15   4   11.80   15.60
   2 -15   4   36.40   17.80
  -3  15  -4   -8.60    9.60
  -3  15  -4   22.20   17.80
   3 -15   4    2.20   11.40
   3 -15   4   -3.90   20.10
  -4  15  -4  -20.30   12.00
  -4  15  -4    0.60    7.30
   4 -15   4   17.20   19.90
   4 -15   4   15.40    9.30
  -5  15  -4   67.49   16.00
   5 -15   4   32.30   18.30
   5 -15   4   47.70   27.30
  -6  15  -4   11.50   10.90
   6 -15   4    8.70   15.10
   6 -15   4  -21.10   19.80
  -7  15  -4    0.30   12.60
   7 -15   4    2.60   17.30
   7 -15   4    4.80   27.00
   8 -15   4   -4.50   27.90
   8 -15   4   32.80   17.10
   9  14  -4   28.90   18.70
  -9 -14   4    8.10   15.80
   8  14  -4   -3.30   18.80
  -8 -14   4   12.80   14.00
   7  14  -4   12.60   13.80
  -7 -14   4   10.20   12.70
   6  14  -4   44.70   21.90
  -6 -14   4   15.50   13.10
   5  14  -4  130.99   36.30
  -5 -14   4  112.29   32.40
   4  14  -4   24.60   19.40
  -4 -14   4   27.70   16.30
   3  14  -4   -8.40   10.10
  -3 -14   4   -0.70   13.40
   2  14  -4   64.69   25.00
   1  14  -4   -8.60   12.30
  -1 -14   4   -6.90    7.00
   0  14  -4   -5.20   12.10
   0 -14   4    3.80   12.40
   0 -14   4    9.80    8.70
  -1  14  -4   -1.20   11.90
   1 -14   4    2.40   10.30
   1 -14   4    4.30    9.90
  -2  14  -4   36.70   19.90
  -2  14  -4   29.60    6.40
  -2  14  -4   19.10    7.40
   2 -14   4   29.80   20.00
   2 -14   4   16.70   12.10
  -3  14  -4    6.30    6.70
  -3  14  -4    8.70   10.00
   3 -14   4    1.30   13.80
   3 -14   4    9.70    9.60
  -4  14  -4   35.10   22.40
  -4  14  -4   25.60    9.00
   4 -14   4    4.00   21.30
   4 -14   4   24.50   13.60
  -5  14  -4  232.38   25.90
   5 -14   4  176.08   36.60
  -6  14  -4   -7.90    9.50
   6 -14   4  -19.20   20.20
   6 -14   4   38.60   15.90
  -7  14  -4    5.40   10.50
   7 -14   4   23.70   23.00
   7 -14   4    4.80    6.70
  -8  14  -4  -12.80    9.40
   8 -14   4   -1.50   13.30
   8 -14   4   19.00   23.70
  -9  14  -4  -17.10   12.10
   9 -14   4   32.20   26.10
   9 -14   4  -10.40   18.80
  10  13  -4   -8.90   13.10
 -10 -13   4   10.00   15.00
   9  13  -4    0.70   10.30
  -9 -13   4   -4.10   11.20
   8  13  -4   41.30   21.70
  -8 -13   4   16.50   19.90
   7  13  -4   -2.60    9.50
  -7 -13   4    8.90    6.40
   6  13  -4   47.60   22.30
  -6 -13   4   33.60   18.10
   5  13  -4  197.18   44.20
  -5 -13   4  214.68   36.00
   4  13  -4  -13.90    9.40
  -4 -13   4    2.90   12.80
   3  13  -4   80.59   28.90
   2  13  -4   -5.10    5.60
  -2 -13   4   19.50   11.60
   1  13  -4   -6.10    7.00
  -1 -13   4   12.80   12.60
   0  13  -4    4.70    8.90
   0 -13   4   -0.60    7.50
   0 -13   4   -9.80    4.70
  -1  13  -4    4.80   13.70
   1 -13   4   20.50    9.50
   1 -13   4    6.80    9.70
  -2  13  -4    5.60    9.50
  -2  13  -4   13.90    5.10
  -2  13  -4   14.00    7.50
   2 -13   4    5.00    6.10
   2 -13   4   -2.40    3.10
   2 -13   4    2.10    6.50
  -3  13  -4   78.79   14.90
  -3  13  -4   56.49   17.10
  -3  13  -4   72.89   14.30
   3 -13   4   72.59   20.60
   3 -13   4   26.20   13.20
   3 -13   4   51.59    7.60
  -4  13  -4    9.50   13.50
  -4  13  -4    3.40    6.30
   4 -13   4   24.10   12.70
   4 -13   4   -6.70   14.50
  -5  13  -4  216.18   24.40
   5 -13   4  224.58   55.89
   5 -13   4  195.38   32.00
  -6  13  -4   45.40   13.10
   6 -13   4   23.10   26.40
   6 -13   4   50.19   18.30
  -7  13  -4   -4.00    8.40
   7 -13   4   21.00   20.60
   7 -13   4    8.90    9.60
  -8  13  -4   34.00   12.40
   8 -13   4   36.40   17.40
  -9  13  -4  -11.70   11.00
   9 -13   4   -4.60    9.70
   9 -13   4   18.30   28.70
 -10  13  -4   -2.00   11.50
  10 -13   4   -8.10   15.60
  10 -13   4  -10.70   21.80
  11  12  -4  -16.10   24.60
 -11 -12   4    9.00   13.20
 -11 -12   4   -9.60   10.10
  10  12  -4  -30.00   18.60
 -10 -12   4   -5.80    6.10
 -10 -12   4   -3.70    7.50
   9  12  -4  -12.50   17.00
  -9 -12   4    5.20   11.80
   8  12  -4   -3.40   15.30
  -8 -12   4   -0.60    7.00
  -8 -12   4    4.80    4.10
   7  12  -4  -16.20    9.30
  -7 -12   4   17.30   13.20
   6  12  -4   55.39   23.70
  -6 -12   4   57.59    5.30
  -6 -12   4   69.09    6.10
  -6 -12   4   72.79   24.00
   5  12  -4   36.50   19.20
  -5 -12   4   52.09   18.40
   4  12  -4    3.10    9.10
  -4 -12   4  -13.30    8.20
   3  12  -4  139.79   34.40
  -3 -12   4  141.29   32.40
   2  12  -4  -11.40    8.70
  -2 -12   4    4.80    5.80
   1  12  -4  250.27   39.00
  -1 -12   4  199.48   34.40
   0  12  -4   65.49   24.60
   0 -12   4   62.59   22.90
  -1  12  -4  252.87   18.60
  -1  12  -4  279.27   41.50
  -1  12  -4  274.77   18.60
   1 -12   4  230.08   14.50
   1 -12   4  293.67   36.80
   1 -12   4  204.18   45.10
  -2  12  -4   11.70    4.60
  -2  12  -4   -8.60    9.30
  -2  12  -4   26.10    6.90
   2 -12   4    1.80    7.60
   2 -12   4    5.30    3.90
   2 -12   4    2.80   10.80
  -3  12  -4  153.88   18.20
  -3  12  -4  158.18   34.10
   3 -12   4  154.58   17.60
   3 -12   4  152.38   30.20
  -4  12  -4   10.40    8.70
  -4  12  -4    6.80    5.20
   4 -12   4   -5.50    6.70
   4 -12   4    6.70   13.00
  -5  12  -4   57.29   12.20
   5 -12   4   29.00   24.80
   5 -12   4   18.00   11.60
  -6  12  -4   83.19   16.10
   6 -12   4   78.59   21.60
   6 -12   4   52.49   25.90
  -7  12  -4    1.30    8.50
   7 -12   4  -17.60   16.00
   7 -12   4   -2.50    8.80
  -8  12  -4   14.90    8.10
   8 -12   4    0.60   18.00
   8 -12   4    1.20    9.80
  -9  12  -4   15.70   11.30
   9 -12   4    0.90   12.00
   9 -12   4   11.00   16.00
 -10  12  -4    6.20    9.60
  10 -12   4   19.60   23.90
  10 -12   4  -21.50   15.10
 -11  12  -4   29.00   12.70
  11 -12   4    0.60   14.70
  11 -12   4   23.50   29.70
  12  11  -4   13.30   20.80
 -12 -11   4   -2.40    8.50
 -12 -11   4   -6.80   15.20
  11  11  -4   39.20   16.50
 -11 -11   4    7.00   16.50
 -11 -11   4   21.70   11.20
  10  11  -4    5.60   23.40
 -10 -11   4   17.40    9.20
 -10 -11   4   -9.60   12.20
   9  11  -4   -1.10   20.10
  -9 -11   4   -8.10   12.90
  -9 -11   4   20.70    9.20
   8  11  -4   35.60   21.30
  -8 -11   4   71.69   22.20
  -8 -11   4  102.49   12.00
   7  11  -4    0.10   14.10
  -7 -11   4   20.50   12.10
   6  11  -4  -13.70    9.90
  -6 -11   4   -2.30    5.70
  -6 -11   4    7.90    3.20
   5  11  -4   26.70   12.20
  -5 -11   4   15.80    3.30
  -5 -11   4   13.80    3.70
  -5 -11   4   15.10   10.20
   4  11  -4  203.08   43.90
  -4 -11   4  220.58   31.80
   3  11  -4   14.10   10.50
  -3 -11   4   28.40   14.10
   2  11  -4   46.00   22.10
  -2 -11   4   36.60   15.40
   1  11  -4   76.59   23.30
  -1 -11   4   57.69   18.30
   0  11  -4   -0.50    7.90
   0 -11   4    2.20    7.90
  -1  11  -4   66.39   20.90
   1 -11   4  100.39    8.50
   1 -11   4   88.59   27.00
   1 -11   4   88.49   22.50
  -2  11  -4   79.39   13.70
  -2  11  -4   30.30   14.50
   2 -11   4   60.39    8.20
   2 -11   4   31.20   18.20
   2 -11   4   72.89   16.80
  -3  11  -4   32.20   13.70
  -3  11  -4   25.40    7.00
   3 -11   4    9.00   13.90
   3 -11   4   25.60   10.60
  -4  11  -4  295.77   24.90
   4 -11   4  277.47   35.00
  -5  11  -4   21.60    7.30
   5 -11   4    0.30   15.50
   5 -11   4   27.10   12.10
  -6  11  -4   13.30    6.70
   6 -11   4    8.00    9.50
   6 -11   4   -8.30   11.90
  -7  11  -4   13.00    8.20
   7 -11   4    3.10    7.60
   7 -11   4   24.30   22.20
  -8  11  -4   57.89   16.50
   8 -11   4   67.39   18.70
   8 -11   4   61.99   32.00
  -9  11  -4   30.30   13.20
   9 -11   4   52.29   14.50
   9 -11   4   40.70   26.90
 -10  11  -4   30.70   13.70
  10 -11   4   35.10   27.00
 -11  11  -4    8.30   11.20
  11 -11   4   17.00   16.70
  11 -11   4   -6.80   28.20
 -12  11  -4   12.90   11.60
  12 -11   4   10.20   19.20
  12 -11   4   -5.80   27.20
  12  10  -4   -4.50   18.90
 -12 -10   4  -17.50    9.50
 -12 -10   4   27.60   14.40
  11  10  -4  -11.20   18.10
 -11 -10   4    3.10    8.60
 -11 -10   4   18.30   18.90
  10  10  -4   42.20   21.60
 -10 -10   4   27.30   17.10
 -10 -10   4   30.10   11.40
   9  10  -4   50.99   25.10
  -9 -10   4   64.59   20.10
  -9 -10   4   79.99   15.10
   8  10  -4   66.09   26.90
  -8 -10   4   60.49   22.20
  -8 -10   4   52.79   11.30
  -7 -10   4    3.30    9.40
  -7 -10   4    9.80    5.20
   6  10  -4    7.90    8.80
  -6 -10   4   27.50   10.90
  -6 -10   4   14.90    3.90
  -6 -10   4   29.20    8.50
   5  10  -4 1120.39   97.09
  -5 -10   4 1264.87   86.09
  -5 -10   4  981.90   58.99
  -5 -10   4 1119.79   55.69
   4  10  -4   44.00   17.50
  -4 -10   4   21.10    3.60
  -4 -10   4   15.40    3.80
  -4 -10   4    9.20    8.10
   3  10  -4   25.40   11.70
  -3 -10   4   13.00    8.60
   2  10  -4  146.69   34.10
  -2 -10   4  214.68   30.40
   1  10  -4  129.59   30.40
  -1 -10   4  111.79   26.90
   0  10  -4  373.46   22.70
   0  10  -4  366.36   43.60
   0 -10   4  361.36   19.00
   0 -10   4  316.47   41.90
  -1  10  -4  115.89   12.40
  -1  10  -4   99.19   24.10
   1 -10   4   67.59   18.50
   1 -10   4   68.19   22.70
   1 -10   4   95.59    8.60
  -2  10  -4  210.18   31.00
   2 -10   4  152.68   36.70
   2 -10   4  173.18   24.80
   2 -10   4  142.29   13.10
  -3  10  -4   14.40    5.20
  -3  10  -4   14.10   11.30
   3 -10   4   17.30    5.50
   3 -10   4   13.90    9.50
  -4  10  -4   22.00    7.20
   4 -10   4   23.60   11.30
   4 -10   4    0.00   11.60
  -5  10  -4 1247.48   70.29
   5 -10   4  929.51   99.29
   5 -10   4 1156.08   80.99
  -6  10  -4   13.00    7.60
   6 -10   4    3.80    7.70
   6 -10   4   23.20   14.00
  -7  10  -4   -8.20    5.70
   7 -10   4   10.20    8.30
   7 -10   4   27.20   18.40
  -8  10  -4   75.19   18.20
   8 -10   4   90.19   37.20
   8 -10   4   35.60   15.50
  -9  10  -4   56.79   17.70
   9 -10   4   57.49   32.70
   9 -10   4   37.10   17.80
 -10  10  -4   27.20   14.90
  10 -10   4   15.80   15.70
  10 -10   4   70.59   34.90
 -11  10  -4    0.60   10.20
  11 -10   4    8.80   14.90
  11 -10   4  -19.10   20.10
 -12  10  -4   19.50    6.30
  12 -10   4   -4.40   13.80
  12 -10   4  -26.00   20.10
  13   9  -4   11.40   18.90
 -13  -9   4   37.90   13.20
 -13  -9   4    6.80   14.80
  12   9  -4   -2.10   17.90
 -12  -9   4   -9.20    6.70
 -12  -9   4   -9.00   11.90
  11   9  -4   39.60   26.40
 -11  -9   4   53.39   21.40
 -11  -9   4   68.59   15.60
  10   9  -4   -4.50   14.50
 -10  -9   4   -7.60   10.60
 -10  -9   4   11.20    8.60
   9   9  -4   -4.30   13.90
  -9  -9   4   48.80   20.00
  -9  -9   4   25.40    9.10
   8   9  -4  261.97   52.59
  -8  -9   4  300.27   26.10
  -8  -9   4  314.97   41.30
   7   9  -4   98.59   30.40
  -7  -9   4   99.59   24.60
  -7  -9   4   82.19   11.60
   6   9  -4    5.70   11.10
  -6  -9   4   18.80    6.50
  -6  -9   4   -1.10    6.90
  -6  -9   4    2.60    2.60
   5   9  -4  235.68   37.40
  -5  -9   4  251.77   31.60
  -5  -9   4  191.18   20.40
  -5  -9   4  233.58   16.70
   4   9  -4   39.50   13.80
  -4  -9   4   48.10   14.20
  -4  -9   4   34.70    7.50
  -4  -9   4   48.60    5.40
   3   9  -4   27.80   13.50
  -3  -9   4   46.60   14.60
  -3  -9   4   40.60    4.10
  -3  -9   4   31.80    4.50
   2   9  -4   -6.80    5.30
  -2  -9   4   -0.10    0.70
  -2  -9   4    1.70    0.90
  -2  -9   4   -5.90    3.30
   1   9  -4  111.49   26.20
   1   9  -4  119.19    8.80
  -1  -9   4  117.99    7.10
  -1  -9   4  132.39   22.70
  -1  -9   4  110.19    7.00
   0   9  -4   -0.90    3.10
   0   9  -4   -0.30    2.30
   0  -9   4   -0.90    1.30
   0  -9   4   -2.30    5.30
  -1   9  -4  141.39   13.70
  -1   9  -4  114.89   26.30
   1  -9   4   86.89   20.30
   1  -9   4  106.19    9.70
   1  -9   4  101.39   25.70
  -2   9  -4    7.20    2.80
   2  -9   4    4.90    2.70
   2  -9   4    7.50    4.00
   2  -9   4    0.50    4.60
  -3   9  -4   33.80    8.70
  -3   9  -4   53.99   17.40
   3  -9   4   46.00    6.70
   3  -9   4   39.50   14.00
   3  -9   4   32.50   14.30
  -4   9  -4   44.80    9.10
   4  -9   4   58.09   16.10
   4  -9   4   55.79   21.30
  -5   9  -4  262.97   24.00
   5  -9   4  176.78   44.20
   5  -9   4  199.68   26.90
  -6   9  -4    3.70    4.30
   6  -9   4    8.10   15.00
   6  -9   4    3.20    5.40
  -7   9  -4   59.89   15.30
   7  -9   4  136.39   40.60
   7  -9   4   63.99   18.40
  -8   9  -4  317.27   33.30
   8  -9   4  231.98   56.39
   8  -9   4  323.27   37.90
  -9   9  -4   42.50   15.20
   9  -9   4   -3.00   21.10
   9  -9   4   26.60   14.30
 -10   9  -4    2.10    6.80
  10  -9   4  -18.70   16.10
  10  -9   4  -11.40   12.20
 -11   9  -4   48.80   17.80
  11  -9   4   76.59   33.50
  11  -9   4   56.69   22.80
 -12   9  -4    4.80    7.30
  12  -9   4   44.40   31.00
  12  -9   4   15.80   13.70
 -13   9  -4   46.40   13.10
  13  -9   4  -12.70   26.10
  13  -9   4   16.00   30.30
  13   8  -4   -0.10   20.60
  13   8  -4   21.50   17.20
 -13  -8   4  -13.70    7.00
 -13  -8   4   -6.40   12.10
  12   8  -4   18.20   12.30
  12   8  -4    7.10   12.80
 -12  -8   4   14.40    9.50
 -12  -8   4    7.40    7.70
  11   8  -4  -13.40   14.00
  11   8  -4  -22.50   13.80
 -11  -8   4    4.80    7.80
 -11  -8   4    8.30    8.10
  10   8  -4   19.90   19.00
  10   8  -4   50.39   19.10
 -10  -8   4   35.40   15.70
 -10  -8   4   31.10   11.90
   9   8  -4   83.19   36.60
   9   8  -4   13.60   17.40
  -9  -8   4   59.09   21.00
  -9  -8   4   57.19   13.10
   8   8  -4    8.60   10.50
   8   8  -4   20.10   19.70
  -8  -8   4   26.00    8.80
  -8  -8   4   21.70   11.90
   7   8  -4   30.10   16.90
  -7  -8   4   13.00    4.20
  -7  -8   4   12.50    8.00
   6   8  -4    5.90    6.60
  -6  -8   4    4.40    6.20
  -6  -8   4    3.50    3.80
   5   8  -4   78.39   23.10
  -5  -8   4   77.99    9.10
  -5  -8   4   73.39   15.20
  -5  -8   4   85.19   19.90
   4   8  -4   60.59   18.80
  -4  -8   4   56.89   15.50
  -4  -8   4   70.09    7.50
  -4  -8   4   58.59   10.70
   3   8  -4  100.49   26.10
  -3  -8   4  117.89    9.30
  -3  -8   4  144.29   20.50
  -3  -8   4  121.59   11.00
   2   8  -4  141.99   29.30
  -2  -8   4  151.68   21.30
  -2  -8   4  121.79    9.00
  -2  -8   4  133.19    8.90
   1   8  -4  226.78   16.60
   1   8  -4  223.18   31.80
  -1  -8   4  217.68   13.20
  -1  -8   4  251.97   29.00
   0   8  -4   73.09    9.60
   0   8  -4   65.29   19.20
   0  -8   4   82.49   20.20
   0  -8   4   67.99    6.60
  -1   8  -4  284.47   19.70
  -1   8  -4  221.18   29.60
   1  -8   4  184.88   28.70
   1  -8   4  222.88   15.70
   1  -8   4  227.38   27.60
  -2   8  -4  142.89   22.70
  -2   8  -4  138.69   13.80
   2  -8   4  138.69   20.50
   2  -8   4  107.39   27.80
   2  -8   4  149.79   12.90
  -3   8  -4  125.79   14.00
  -3   8  -4  108.89   23.50
   3  -8   4  119.89   18.40
   3  -8   4  116.59   29.80
   3  -8   4  151.28   13.50
  -4   8  -4   62.39   11.70
   4  -8   4   49.70   14.20
   4  -8   4   41.30   18.80
  -5   8  -4   86.29   13.20
   5  -8   4   96.49   20.30
   5  -8   4   76.79   26.50
  -6   8  -4   -4.40    4.10
   6  -8   4    8.50    8.60
   6  -8   4    1.10    4.80
  -7   8  -4   15.00    7.00
   7  -8   4   -0.80   11.90
   7  -8   4    5.20    9.10
   8  -8   4   38.60   21.50
   8  -8   4   39.60   11.20
  -9   8  -4   61.19   17.00
   9  -8   4   15.90   18.00
   9  -8   4   53.49   16.40
 -10   8  -4   37.50   12.50
  10  -8   4   32.70   23.90
  10  -8   4   35.40   14.10
 -11   8  -4   26.10   12.90
  11  -8   4   -7.20    9.30
  11  -8   4  -13.30   16.00
 -12   8  -4   -6.70    6.70
  12  -8   4  -26.70   17.30
  12  -8   4    9.50   13.00
 -13   8  -4   -5.80    6.10
  13  -8   4  -24.40   23.80
  13  -8   4    5.80   15.20
  14   7  -4   22.80   26.50
  14   7  -4    9.30   37.20
 -14  -7   4   17.10   19.70
 -14  -7   4  -11.90    8.60
  13   7  -4   64.29   29.00
 -13  -7   4   66.39   25.80
 -13  -7   4   89.09   20.20
  12   7  -4   -1.40   17.50
  12   7  -4   10.60   19.40
 -12  -7   4    0.50    8.00
 -12  -7   4    6.80    8.80
  11   7  -4  105.59   43.80
  11   7  -4   59.49   27.00
 -11  -7   4   80.99   18.80
 -11  -7   4   51.69   19.90
  10   7  -4   -1.70   15.90
  10   7  -4   29.20   10.70
 -10  -7   4   -3.50    8.90
 -10  -7   4   -2.20    5.80
   9   7  -4  134.39   34.40
   9   7  -4  190.68   50.09
  -9  -7   4  124.99   17.60
  -9  -7   4  118.69   28.10
   8   7  -4   13.30   12.60
   8   7  -4   -4.00    7.50
  -8  -7   4   -3.30    7.30
  -8  -7   4   -4.20    3.90
   7   7  -4   -5.70    7.50
  -7  -7   4    2.90    5.30
  -7  -7   4   -0.80    2.90
   6   7  -4  120.89   33.10
   6   7  -4   84.59   25.10
  -6  -7   4  127.59   21.80
  -6  -7   4   97.29   12.00
   5   7  -4    0.30    5.80
  -5  -7   4    5.70    2.70
  -5  -7   4    1.90    3.80
  -5  -7   4    7.90    5.20
   4   7  -4    3.30    6.70
  -4  -7   4    4.50    2.90
  -4  -7   4   -2.60    4.20
  -4  -7   4    6.90    4.90
   3   7  -4  128.59   26.90
  -3  -7   4  134.79   10.50
  -3  -7   4  133.39   18.70
  -3  -7   4  116.99   12.70
   2   7  -4   12.90    8.60
   2   7  -4   12.40    4.30
  -2  -7   4    6.40    5.30
  -2  -7   4   17.00    4.10
  -2  -7   4   12.60    2.90
   1   7  -4  179.58   25.60
   1   7  -4  142.39   13.40
  -1  -7   4  158.88   21.10
  -1  -7   4  136.89   10.10
   0   7  -4   -0.30    2.00
   0  -7   4   -1.00    2.90
   0  -7   4   -2.20    1.30
  -1   7  -4  167.38   14.40
  -1   7  -4  169.98   23.90
   1  -7   4  132.89   20.20
   1  -7   4  157.18   12.30
   1  -7   4  144.69   21.90
  -2   7  -4    7.80    3.50
  -2   7  -4   13.30    6.50
   2  -7   4   11.60    7.10
   2  -7   4    8.20    6.20
   2  -7   4   17.30    4.70
  -3   7  -4  116.49   13.20
  -3   7  -4  138.39   21.10
   3  -7   4  112.89   12.40
   3  -7   4  135.39   19.30
   3  -7   4  128.09   30.30
  -4   7  -4    4.60    3.50
   4  -7   4   -1.20    8.00
   4  -7   4   -2.20    3.80
  -5   7  -4   12.60    5.40
   5  -7   4   12.90   10.70
   5  -7   4   13.30    7.80
  -6   7  -4  106.69   15.20
   6  -7   4  109.19   32.90
   6  -7   4  104.79   21.50
  -7   7  -4    8.70    5.90
   7  -7   4  -16.40   10.40
   7  -7   4    4.90    6.40
  -8   7  -4   -1.50    5.70
   8  -7   4   -5.10    6.80
   8  -7   4    3.30   13.00
  -9   7  -4  165.28   23.80
   9  -7   4  177.18   26.50
   9  -7   4  122.59   41.70
 -10   7  -4    7.10    8.10
  10  -7   4    6.20   15.40
  10  -7   4   18.10    7.40
 -11   7  -4   90.59   21.10
  11  -7   4  102.39   39.70
  11  -7   4   83.09   22.70
 -12   7  -4    0.70    6.90
  12  -7   4    3.50   23.10
  12  -7   4    2.70   12.70
 -13   7  -4   68.39   21.60
  13  -7   4   53.89   20.30
  13  -7   4  106.49   45.40
 -14   7  -4   -7.90    9.60
  14  -7   4   -8.10   33.80
  14   6  -4  -19.10   19.00
  14   6  -4  -27.40   22.50
 -14  -6   4    8.90    8.70
 -14  -6   4   -3.30   16.50
  13   6  -4    2.10   18.80
  13   6  -4   34.30   40.00
 -13  -6   4   12.10    8.80
 -13  -6   4   13.00   12.90
  12   6  -4   10.30   19.60
  12   6  -4   33.50   16.90
 -12  -6   4   22.20    9.30
 -12  -6   4   11.60   13.80
  11   6  -4    0.00   11.00
  11   6  -4    2.10   19.10
 -11  -6   4   -6.40    6.20
 -11  -6   4    3.90    7.40
  10   6  -4   44.50   21.60
  10   6  -4   47.70   28.10
 -10  -6   4   67.59   22.60
 -10  -6   4   80.09   17.20
   9   6  -4   49.90   18.90
   9   6  -4   41.60   28.30
  -9  -6   4   45.20   12.30
  -9  -6   4   31.30   14.50
   8   6  -4    5.10   13.40
   8   6  -4   32.60   17.40
  -8  -6   4   46.70   11.60
  -8  -6   4   67.19   20.30
   7   6  -4   72.09   27.20
   7   6  -4   77.79   24.00
  -7  -6   4   76.19   19.80
  -7  -6   4  116.19   13.80
   6   6  -4   47.20   19.50
   6   6  -4   50.59   18.00
  -6  -6   4   48.50   14.70
  -6  -6   4   53.19   10.10
   5   6  -4  621.44   63.79
   5   6  -4  595.94   56.39
  -5  -6   4  591.14   48.40
  -5  -6   4  578.54   43.90
  -5  -6   4  567.54   35.30
   4   6  -4  179.88   27.80
  -4  -6   4  176.38   19.80
  -4  -6   4  214.58   23.90
  -4  -6   4  187.08   14.90
   3   6  -4  109.69   23.10
   3   6  -4  110.89   13.10
  -3  -6   4   92.59   11.70
  -3  -6   4  121.49   15.90
  -3  -6   4   94.09    8.90
   2   6  -4  359.86   38.40
   2   6  -4  388.06   26.70
  -2  -6   4  385.06   21.90
  -2  -6   4  363.76   24.40
  -2  -6   4  451.95   34.40
   1   6  -4   79.09    9.80
   1   6  -4   64.89   16.60
   1   6  -4   77.69   12.00
  -1  -6   4   75.39    7.30
  -1  -6   4   79.49   13.10
   0   6  -4  346.77   23.40
   0   6  -4  370.56   29.60
   0   6  -4  316.77   33.30
   0  -6   4  322.57   31.40
   0  -6   4  306.57   19.30
  -1   6  -4   74.19    8.70
  -1   6  -4   77.79   13.10
  -1   6  -4   69.19   16.60
   1  -6   4   65.89   14.90
   1  -6   4   58.29    6.80
   1  -6   4   60.49   14.70
  -2   6  -4  372.66   35.60
  -2   6  -4  410.36   26.50
  -2   6  -4  453.45   39.10
   2  -6   4  442.76   36.10
   2  -6   4  368.16   24.40
   2  -6   4  338.67   38.20
  -3   6  -4   98.89   11.50
  -3   6  -4   96.59   26.00
   3  -6   4   91.09   18.20
   3  -6   4   96.89   10.40
   3  -6   4   85.09   23.20
  -4   6  -4  176.68   17.50
   4  -6   4  199.68   32.40
   4  -6   4  211.48   23.70
  -5   6  -4  599.24   40.20
   5  -6   4  566.54   45.70
   5  -6   4  508.65   59.29
  -6   6  -4   47.60   11.60
   6  -6   4   51.59   14.70
   6  -6   4   65.49   25.90
  -7   6  -4   97.79   18.50
   7  -6   4  116.39   17.50
   7  -6   4   88.99   31.80
  -8   6  -4   34.70   11.30
   8  -6   4   20.90   16.00
   8  -6   4   42.90   14.60
  -9   6  -4   48.30   14.30
   9  -6   4   70.29   18.10
   9  -6   4   56.39   21.30
 -10   6  -4   60.59   15.30
  10  -6   4   75.69   20.00
  10  -6   4   44.40   28.30
  11  -6   4   -5.30   20.40
  11  -6   4    0.80    7.70
 -12   6  -4   26.20   13.30
  12  -6   4   38.90   12.40
  12  -6   4   45.10   31.80
 -13   6  -4   -2.60    5.00
  13  -6   4  -26.80   21.30
  13  -6   4  -14.00   14.80
 -14   6  -4  -15.80    9.00
  14  -6   4  -11.50   16.60
  14  -6   4    9.80   19.50
  14   5  -4  109.89   48.30
  14   5  -4  135.89   40.60
 -14  -5   4  104.89   30.90
 -14  -5   4  141.49   27.30
  13   5  -4   29.70   22.50
  13   5  -4   84.09   21.70
 -13  -5   4   22.30   11.30
 -13  -5   4   31.50   18.70
  12   5  -4  101.09   30.60
  12   5  -4   60.49   30.50
 -12  -5   4   64.69   17.10
 -12  -5   4   41.30   21.70
  11   5  -4  185.58   52.89
  11   5  -4  129.89   34.90
 -11  -5   4  113.69   21.60
 -11  -5   4   92.29   27.30
  10   5  -4   28.80   19.50
  10   5  -4   39.30   18.20
 -10  -5   4   59.99   22.30
 -10  -5   4   44.00   12.80
   9   5  -4   -0.80   10.20
   9   5  -4   -1.10   14.90
  -9  -5   4    9.70    6.50
  -9  -5   4   17.80   12.80
   8   5  -4   76.79   27.90
   8   5  -4   74.79   22.90
  -8  -5   4   88.19   23.60
  -8  -5   4   88.49   13.10
   7   5  -4   51.09   19.70
   7   5  -4   69.29   25.60
  -7  -5   4   64.69   18.40
  -7  -5   4   64.39   12.50
   6   5  -4   46.30   16.00
   6   5  -4   64.69   24.10
  -6  -5   4   53.89   15.40
  -6  -5   4   63.19    8.90
   5   5  -4  692.13   64.99
   5   5  -4  589.24   53.29
  -5  -5   4  618.84   36.60
  -5  -5   4  497.75   42.90
  -5  -5   4  587.64   47.50
   4   5  -4   11.70    7.50
   4   5  -4    6.70    5.80
  -4  -5   4    7.10    4.10
  -4  -5   4   10.20    3.40
  -4  -5   4   12.80    4.30
   3   5  -4    3.60    4.10
   3   5  -4   14.10    7.20
  -3  -5   4   12.40    3.50
  -3  -5   4    5.60    2.60
  -3  -5   4    2.40    2.40
   2   5  -4  532.75   37.00
   2   5  -4  500.55   33.20
   2   5  -4  491.15   43.40
  -2  -5   4  543.45   37.00
  -2  -5   4  489.25   31.70
  -2  -5   4  500.35   44.80
   1   5  -4  516.65   32.50
   1   5  -4  495.95   34.90
   1   5  -4  468.85   41.80
  -1  -5   4  488.45   43.00
  -1  -5   4  528.55   43.80
  -1  -5   4  514.45   29.20
  -1  -5   4  558.54   37.40
   0   5  -4    2.20    2.40
   0   5  -4   -1.10    1.40
   0   5  -4   -2.50    3.00
   0  -5   4    2.90    1.90
   0  -5   4   -0.30    2.40
   0  -5   4    0.60    1.20
   0  -5   4   -2.90    3.10
  -1   5  -4  499.55   40.20
  -1   5  -4  529.45   37.00
  -1   5  -4  486.05   29.20
   1  -5   4  485.05   27.70
   1  -5   4  457.95   36.60
   1  -5   4  454.95   39.20
   1  -5   4  459.65   39.40
  -2   5  -4  559.44   41.90
  -2   5  -4  503.15   30.90
  -2   5  -4  475.95   40.40
   2  -5   4  559.94   40.20
   2  -5   4  506.05   40.80
   2  -5   4  481.95   29.60
   2  -5   4  456.55   43.40
  -3   5  -4    3.30    4.10
  -3   5  -4    0.00    4.40
  -3   5  -4    1.30    2.20
   3  -5   4   -6.10    4.20
   3  -5   4    0.10    4.90
   3  -5   4    0.00    2.00
   3  -5   4   -1.80    1.90
  -4   5  -4   -1.80    6.70
  -4   5  -4    7.90    3.30
  -4   5  -4   12.70    5.90
   4  -5   4    2.60    5.40
   4  -5   4   12.70    8.00
   4  -5   4    8.30    4.90
  -5   5  -4  510.25   37.50
   5  -5   4  593.64   45.10
   5  -5   4  572.74   58.59
  -6   5  -4   45.90   11.70
   6  -5   4   46.70   13.90
   6  -5   4   43.60   16.30
  -7   5  -4   55.79   13.20
   7  -5   4   45.20   21.70
   7  -5   4   55.89   14.60
  -8   5  -4   87.39   18.20
   8  -5   4  107.99   24.10
   8  -5   4   79.99   28.40
  -9   5  -4    8.30    8.70
   9  -5   4   14.90   10.40
   9  -5   4   -2.90    9.00
 -10   5  -4   29.60   12.50
  10  -5   4   49.99   25.30
  10  -5   4   61.99   17.80
 -11   5  -4   96.29   22.30
  11  -5   4  112.09   42.50
  11  -5   4  144.89   28.80
 -12   5  -4   54.99   18.40
  12  -5   4   31.40   16.60
  12  -5   4   36.20   27.60
 -13   5  -4   21.40    9.70
  13  -5   4   33.90   32.20
  13  -5   4   41.70   18.70
 -14   5  -4  118.39   27.30
  14  -5   4  232.18   62.49
  14  -5   4  132.79   30.40
  14   4  -4  -19.20   14.20
  14   4  -4   -1.90   25.40
 -14  -4   4    6.80   17.50
 -14  -4   4   -2.60   10.60
  13   4  -4   41.10   29.60
  13   4  -4   19.40   18.30
 -13  -4   4   57.59   16.40
 -13  -4   4    1.50   14.40
  12   4  -4   -3.00   18.30
 -12  -4   4   12.50    5.60
 -12  -4   4   -0.20    9.80
  11   4  -4   84.89   22.50
  11   4  -4  112.39   46.40
 -11  -4   4   93.99   19.50
 -11  -4   4   85.39   26.30
  10   4  -4    2.30   11.40
  10   4  -4    6.50   11.00
 -10  -4   4   -6.80    5.80
 -10  -4   4    3.60    6.00
   9   4  -4  222.48   54.59
   9   4  -4  201.98   31.50
  -9  -4   4  187.08   30.90
  -9  -4   4  210.58   23.80
   8   4  -4   10.10    9.50
   8   4  -4   20.50   12.90
  -8  -4   4    8.60    7.00
  -8  -4   4    4.10    4.50
   7   4  -4  182.78   27.40
   7   4  -4  208.58   46.20
  -7  -4   4  172.78   26.90
  -7  -4   4  200.28   19.80
   6   4  -4   17.60    8.90
   6   4  -4    2.60    9.60
  -6  -4   4   14.60    5.10
  -6  -4   4   10.10    6.70
   5   4  -4  300.97   40.30
   5   4  -4  264.87   31.20
  -5  -4   4  277.47   27.40
  -5  -4   4  227.98   26.80
  -5  -4   4  244.78   20.00
   4   4  -4 1822.52  106.69
   4   4  -4 1835.02  116.39
  -4  -4   4 1765.22   87.19
  -4  -4   4 1689.63   96.39
  -4  -4   4 1699.53   98.19
   3   4  -4 1212.08   77.79
   3   4  -4 1241.78   68.99
   3   4  -4 1307.57   83.99
  -3  -4   4 1052.29   66.69
  -3  -4   4 1239.18   78.39
  -3  -4   4 1283.57   61.19
  -3  -4   4 1178.18   69.39
  -3  -4   4 1130.29   79.79
   2   4  -4  193.78   18.20
   2   4  -4  187.98   18.30
   2   4  -4  202.18   23.20
  -2  -4   4  207.28   17.70
  -2  -4   4  208.78   18.40
  -2  -4   4  176.28   23.50
  -2  -4   4  218.18   24.80
   1   4  -4  531.95   33.90
   1   4  -4  496.65   40.20
   1   4  -4  498.85   32.70
  -1  -4   4  517.95   41.40
  -1  -4   4  568.04   34.90
  -1  -4   4  509.95   30.70
  -1  -4   4  553.04   41.50
   0   4  -4  120.89   12.40
   0   4  -4  107.89   15.60
   0   4  -4  109.79   11.10
   0  -4   4  113.19    9.40
   0  -4   4  132.99   16.60
   0  -4   4  108.49   13.30
   0  -4   4   95.99   13.40
  -1   4  -4  526.45   30.90
  -1   4  -4  614.84   37.40
  -1   4  -4  522.25   39.50
   1  -4   4  519.65   37.80
   1  -4   4  500.25   29.30
   1  -4   4  544.85   40.30
   1  -4   4  478.15   38.20
  -2   4  -4  227.28   21.70
  -2   4  -4  199.08   16.00
  -2   4  -4  198.88   22.30
   2  -4   4  183.18   22.60
   2  -4   4  208.68   15.50
   2  -4   4  215.58   21.70
   2  -4   4  204.18   21.80
  -3   4  -4 1285.77   72.29
  -3   4  -4 1115.19   77.89
   3  -4   4 1250.07   73.69
   3  -4   4 1213.88   82.19
   3  -4   4 1244.48   64.09
  -4   4  -4 1834.42   97.29
  -4   4  -4 1782.72   90.89
  -4   4  -4 1496.45  104.99
   4  -4   4 1824.42   98.49
   4  -4   4 1756.52   98.59
  -5   4  -4  244.68   22.60
  -5   4  -4  246.68   25.40
   5  -4   4  301.37   28.90
   5  -4   4  263.17   35.90
  -6   4  -4   12.70    5.70
   6  -4   4    4.90    5.90
   6  -4   4    8.80    9.70
  -7   4  -4  161.98   20.10
   7  -4   4  181.38   39.70
   7  -4   4  202.78   25.60
  -8   4  -4    2.90    6.10
   8  -4   4    6.60    6.30
   8  -4   4    1.70    9.60
  -9   4  -4  179.58   24.30
   9  -4   4  269.27   32.70
   9  -4   4  182.58   45.50
 -10   4  -4   -2.80    6.10
  10  -4   4   12.50   14.40
  10  -4   4   15.10    9.80
 -11   4  -4   96.99   22.40
  11  -4   4  139.69   46.60
  11  -4   4   81.29   23.40
 -12   4  -4   -0.80    4.10
  12  -4   4  -13.20   16.70
  12  -4   4   15.40   14.60
 -13   4  -4   19.00   12.10
  13  -4   4   72.29   33.90
  13  -4   4   42.60   18.20
 -14   4  -4   16.70   10.50
  14  -4   4   12.50   18.10
  14  -4   4  -33.20   21.10
  15   3  -4  -18.90   25.70
  15   3  -4   12.40   16.00
 -15  -3   4    5.70   16.50
 -15  -3   4   -2.20   11.90
  14   3  -4   24.40   23.50
  14   3  -4   53.29   31.40
 -14  -3   4   33.60   18.30
 -14  -3   4   53.69   17.40
  13   3  -4   54.69   26.20
  13   3  -4   37.80   28.40
 -13  -3   4   62.29   16.70
  12   3  -4   39.30   26.70
  12   3  -4   73.29   24.50
 -12  -3   4   76.79   19.60
  11   3  -4  127.39   28.30
  11   3  -4   92.09   37.40
 -11  -3   4   99.79   20.80
  10   3  -4   31.40   17.10
  10   3  -4    7.70    9.80
 -10  -3   4    3.20    4.40
   9   3  -4   37.20   14.10
   9   3  -4   31.10   18.80
  -9  -3   4   26.20    8.60
   8   3  -4    0.80    9.60
   8   3  -4    0.10    6.80
  -8  -3   4    0.60    3.00
   7   3  -4  130.19   35.50
   7   3  -4  142.89   23.40
  -7  -3   4  182.28   18.80
   6   3  -4   43.10   18.30
   6   3  -4   51.29   15.50
  -6  -3   4   58.19   11.00
   5   3  -4   -3.10    5.40
   5   3  -4    4.30    5.00
   5   3  -4    3.60    2.70
  -5  -3   4   -6.20    4.50
  -5  -3   4    1.40    2.20
   4   3  -4   24.00   11.00
   4   3  -4   14.60    6.60
  -4  -3   4   22.40    5.40
  -4  -3   4   14.80    6.90
  -4  -3   4   11.00    8.00
   3   3  -4    1.30    4.30
   3   3  -4   -2.80    1.90
   3   3  -4    4.20    3.10
  -3  -3   4    1.00    2.00
  -3  -3   4    2.70    2.90
  -3  -3   4    0.00    3.30
  -3  -3   4    1.80    1.70
  -3  -3   4    8.40    5.70
   2   3  -4  257.07   25.30
   2   3  -4  284.07   22.70
   2   3  -4  278.37   27.50
  -2  -3   4  282.57   27.40
  -2  -3   4  257.47   21.40
  -2  -3   4  250.87   20.90
  -2  -3   4  279.17   26.40
   1   3  -4 1778.42   89.99
   1   3  -4 1667.23   87.49
   1   3  -4 1786.92   96.59
  -1  -3   4 1868.81   88.39
  -1  -3   4 1690.23   87.59
  -1  -3   4 1842.62   96.29
  -1  -3   4 1803.82   97.19
   0   3  -4    1.10    1.60
   0   3  -4    1.80    1.30
   0   3  -4   -1.40    1.40
   0  -3   4    1.80    1.30
   0  -3   4   -0.20    2.80
   0  -3   4   -0.60    1.10
  -1   3  -4 1798.72   86.29
  -1   3  -4 1776.72   94.79
  -1   3  -4 1835.72   93.29
  -1   3  -4 1967.80   90.29
   1  -3   4 1664.43   92.29
   1  -3   4 1590.54   91.69
   1  -3   4 1751.02   84.89
   1  -3   4 1745.73   94.39
  -2   3  -4  282.87   19.10
  -2   3  -4  235.08   23.30
  -2   3  -4  240.28   22.30
   2  -3   4  247.28   23.00
   2  -3   4  264.87   18.00
   2  -3   4  252.07   24.70
   2  -3   4  275.67   23.60
  -3   3  -4    0.70    1.70
  -3   3  -4    5.30    4.60
  -3   3  -4   -0.60    2.40
   3  -3   4    1.50    2.70
   3  -3   4    8.50    3.20
   3  -3   4    0.30    1.50
  -4   3  -4   20.10    6.00
  -4   3  -4   38.90    9.00
  -4   3  -4   26.10    7.50
   4  -3   4   19.80    9.30
   4  -3   4   34.00    7.60
   4  -3   4    9.60    6.00
  -5   3  -4    6.30    4.80
  -5   3  -4   -9.50    6.30
  -5   3  -4    3.30    2.80
   5  -3   4    8.00    5.20
   5  -3   4    0.10    4.70
  -6   3  -4   70.69   14.00
   6  -3   4   72.39   16.70
   6  -3   4   61.29   19.60
  -7   3  -4  172.88   20.10
   7  -3   4  140.89   22.10
   7  -3   4  185.38   39.50
  -8   3  -4    4.80    4.70
   8  -3   4    5.20    5.80
   8  -3   4   -0.80    6.80
  -9   3  -4   20.30    8.80
   9  -3   4   34.10   20.90
   9  -3   4   34.40   12.30
 -10   3  -4   -1.50    7.20
  10  -3   4   15.10   15.90
  10  -3   4    7.30    9.50
 -11   3  -4   87.29   20.80
  11  -3   4  123.39   26.30
  11  -3   4  100.09   32.70
 -12   3  -4   71.59   19.40
  12  -3   4   90.09   21.80
  12  -3   4   76.39   24.60
 -13   3  -4   75.89   19.30
  13  -3   4   54.99   23.00
  13  -3   4   54.79   33.60
 -14   3  -4   60.79   19.80
  14  -3   4   37.60   34.40
  14  -3   4   62.49   28.00
 -15   3  -4   -5.80   12.40
  15  -3   4   -4.50   24.40
  15  -3   4   -2.70   21.60
  15   2  -4  -16.20   17.00
  15   2  -4  -21.50   21.00
 -15  -2   4    9.70    9.50
  14   2  -4   23.70   36.70
  14   2  -4   69.79   21.00
 -14  -2   4   32.80   15.60
  13   2  -4  -16.00   12.00
  13   2  -4   -3.30   14.10
 -13  -2   4   21.90    9.80
  12   2  -4   15.30   11.50
  12   2  -4   18.00   20.00
  11   2  -4    0.00   11.60
  11   2  -4  -15.90    8.70
  10   2  -4   57.09   21.00
  10   2  -4  119.09   38.50
 -10  -2   4   53.49   15.00
   9   2  -4   92.59   22.60
   9   2  -4   88.19   31.50
  -9  -2   4   64.59   14.90
   8   2  -4   21.80   16.70
   8   2  -4   26.70   10.90
  -8  -2   4   33.50   10.30
   7   2  -4    4.10    8.50
   7   2  -4   -2.70    3.80
  -7  -2   4    2.50    3.20
   6   2  -4   -3.10    3.80
   6   2  -4    2.40    7.30
  -6  -2   4   -0.60    2.00
  -6  -2   4    5.90    5.80
   5   2  -4    1.60    6.60
   5   2  -4   -2.20    2.10
  -5  -2   4    0.10    2.40
  -5  -2   4    2.10    4.10
   4   2  -4   60.09   13.40
   4   2  -4   63.39   13.70
   4   2  -4   64.09   18.70
   4   2  -4   66.89    8.40
  -4  -2   4   69.89   14.60
  -4  -2   4   81.49   15.70
  -4  -2   4   80.19   20.60
  -4  -2   4   59.59    8.00
   3   2  -4  714.43   54.99
   3   2  -4  732.03   46.00
   3   2  -4  721.83   46.30
  -3  -2   4  664.23   45.10
  -3  -2   4  622.54   36.80
  -3  -2   4  585.24   49.80
  -3  -2   4  685.43   44.80
   2   2  -4   -2.70    2.50
   2   2  -4    1.50    2.30
   2   2  -4   -0.80    3.40
  -2  -2   4    8.30    4.70
  -2  -2   4    5.50    3.10
  -2  -2   4    4.50    3.00
   1   2  -4    6.40    3.50
   1   2  -4    7.90    3.80
   1   2  -4    6.60    3.60
  -1  -2   4    9.20    3.90
  -1  -2   4    4.80    4.20
  -1  -2   4   11.00    4.00
  -1  -2   4   12.60    4.80
  -1  -2   4    6.10    2.70
   0   2  -4  217.88   18.30
   0   2  -4  212.08   13.60
   0   2  -4  184.18   15.90
   0   2  -4  191.88   18.30
   0  -2   4  221.18   18.50
   0  -2   4  206.68   16.30
   0  -2   4  221.18   15.80
   0  -2   4  211.28   19.00
   0  -2   4  241.08   14.50
  -1   2  -4   12.10    3.50
  -1   2  -4    4.40    3.50
  -1   2  -4   11.10    3.10
   1  -2   4    6.40    3.10
   1  -2   4   11.10    3.40
   1  -2   4    6.30    3.00
   1  -2   4   11.40    3.70
  -2   2  -4    4.90    3.00
  -2   2  -4    0.90    1.50
   2  -2   4    4.30    3.20
   2  -2   4    1.90    1.70
   2  -2   4    0.70    1.90
  -3   2  -4  713.63   44.20
  -3   2  -4  688.73   39.70
  -3   2  -4  627.64   47.40
   3  -2   4  707.83   49.50
   3  -2   4  649.83   38.30
   3  -2   4  673.33   44.50
  -4   2  -4   80.99   10.20
  -4   2  -4   55.09   15.40
  -4   2  -4   55.59   11.90
   4  -2   4   72.59   11.90
   4  -2   4   55.09    8.70
   4  -2   4   92.59   14.50
  -5   2  -4    0.10    4.40
  -5   2  -4    1.60    2.60
  -5   2  -4    5.70    3.70
   5  -2   4   -2.90    3.50
  -6   2  -4   -4.20    2.30
   6  -2   4   -4.20    3.80
   6  -2   4    9.50    6.80
  -7   2  -4   -0.80    1.90
   7  -2   4    0.40    5.40
   7  -2   4    3.80    9.20
  -8   2  -4   43.10   12.00
   8  -2   4   49.70   15.80
   8  -2   4   45.40   13.90
  -9   2  -4   87.09   18.40
   9  -2   4   94.19   26.80
   9  -2   4  133.39   26.30
 -10   2  -4   59.99   15.90
  10  -2   4   81.19   21.20
  10  -2   4   83.09   29.50
 -11   2  -4   -2.80    4.50
  11  -2   4    0.60    9.70
  11  -2   4    1.30   17.70
 -12   2  -4   -4.20    4.40
  12  -2   4   -1.10   11.30
  12  -2   4    2.90    8.90
 -13   2  -4   -8.40    6.80
  13  -2   4    2.90   15.00
  13  -2   4   -1.20   17.70
 -14   2  -4   49.70   18.80
  14  -2   4   33.30   28.90
  14  -2   4   17.80   16.90
 -15   2  -4   -7.70   12.40
  15  -2   4  -13.70   18.50
  15  -2   4   -9.00   21.30
  15   1  -4   -6.70   16.50
 -15  -1   4    4.20   11.10
  14   1  -4   32.30   22.20
  14   1  -4   63.19   37.60
 -14  -1   4   71.19   16.80
  13   1  -4   20.10   13.80
  13   1  -4   -8.40   11.90
 -13  -1   4   16.60    8.50
  12   1  -4   42.60   20.40
  12   1  -4   14.50   26.40
 -12  -1   4   52.69   15.70
  11   1  -4   11.00   20.50
  11   1  -4    3.60   10.30
 -11  -1   4   24.40   11.20
  10   1  -4   13.90   11.80
  10   1  -4   -6.80    7.10
 -10  -1   4    0.40    5.80
   9   1  -4   -5.30   10.90
   9   1  -4   -6.20    4.60
  -9  -1   4    3.60    4.60
   8   1  -4   58.79   15.20
   8   1  -4   67.29   27.00
  -8  -1   4   39.30   12.40
  -8  -1   4   62.69   13.30
   7   1  -4  454.85   57.69
   7   1  -4  337.17   32.80
  -7  -1   4  391.96   30.80
  -7  -1   4  384.26   31.40
   6   1  -4  551.34   41.00
   6   1  -4  608.94   63.19
  -6  -1   4  394.46   34.10
  -6  -1   4  513.75   34.90
   5   1  -4 1477.45  104.99
   5   1  -4 1342.57   79.19
  -5  -1   4 1366.36   77.39
  -5  -1   4 1404.36   73.99
   4   1  -4    9.60    3.50
   4   1  -4   12.50    5.80
   4   1  -4    8.40    5.20
   4   1  -4   10.10    7.00
  -4  -1   4    7.20    5.30
  -4  -1   4   10.30    4.00
  -4  -1   4   17.20   10.40
  -4  -1   4   14.60    5.60
   3   1  -4 3561.74  183.58
   3   1  -4 3440.06  165.08
   3   1  -4 3628.04  170.78
  -3  -1   4 3428.06  165.28
  -3  -1   4 3316.07  179.68
  -3  -1   4 3184.28  168.08
  -3  -1   4 3373.36  159.68
   2   1  -4 3548.34  167.58
   2   1  -4 3474.55  174.58
   2   1  -4 3465.15  163.68
  -2  -1   4 3275.57  165.98
  -2  -1   4 3479.65  164.18
  -2  -1   4 3344.67  172.88
   1   1  -4  581.44   32.50
   1   1  -4  525.95   34.00
   1   1  -4  504.15   34.50
   1   1  -4  517.95   32.70
  -1  -1   4  538.75   31.90
  -1  -1   4  527.45   34.90
  -1  -1   4  515.35   32.70
  -1  -1   4  548.95   33.80
   0   1  -4    0.70    1.00
   0   1  -4   -1.30    1.20
   0   1  -4   -0.20    1.20
   0  -1   4    2.30    1.60
   0  -1   4   -0.10    0.80
   0  -1   4   -0.70    0.40
   0  -1   4    0.50    1.10
  -1   1  -4  526.15   30.20
  -1   1  -4  532.85   33.20
  -1   1  -4  483.55   27.10
   1  -1   4  533.65   33.30
   1  -1   4  555.44   29.90
   1  -1   4  516.45   27.40
  -2   1  -4 3275.37  160.98
  -2   1  -4 3227.18  160.58
  -2   1  -4 3323.47  156.48
   2  -1   4 3320.47  155.78
   2  -1   4 3402.76  162.28
   2  -1   4 3545.65  161.98
  -3   1  -4 3154.48  167.18
  -3   1  -4 3312.97  162.18
  -3   1  -4 3402.46  157.48
   3  -1   4 3200.48  155.88
   3  -1   4 3354.36  163.68
   3  -1   4 3498.55  169.38
  -4   1  -4   15.10    4.90
  -4   1  -4    5.70    7.30
  -4   1  -4   10.60    4.20
   4  -1   4   11.30    4.10
   4  -1   4    9.50    4.90
   4  -1   4   18.50    7.90
  -5   1  -4 1313.27   91.19
  -5   1  -4 1259.47   76.99
  -5   1  -4 1389.46   74.49
   5  -1   4 1409.86   81.89
   5  -1   4 1385.76   93.79
  -6   1  -4  540.25   39.30
   6  -1   4  621.04   57.89
   6  -1   4  547.65   45.10
  -7   1  -4  388.86   32.80
   7  -1   4  407.26   38.90
   7  -1   4  377.96   48.70
  -8   1  -4   65.59   14.80
   8  -1   4   45.40   16.20
   8  -1   4   84.19   27.60
  -9   1  -4   -1.80    3.90
   9  -1   4    8.40    5.60
   9  -1   4   -1.20   10.00
 -10   1  -4   -6.40    5.40
  10  -1   4    5.00    9.30
  10  -1   4   -7.90   14.50
 -11   1  -4   15.70   11.70
  11  -1   4   -8.90   10.80
  11  -1   4   26.00   20.30
 -12   1  -4   61.89   16.50
  12  -1   4   37.50   19.50
  12  -1   4   12.70   22.50
 -13   1  -4    0.40    5.70
  13  -1   4  -22.70   17.40
  13  -1   4   33.10   17.50
 -14   1  -4   62.99   19.90
  14  -1   4   79.49   25.20
  14  -1   4   22.50   25.50
 -15   1  -4  -19.20   10.20
  15  -1   4   -3.60   18.90
  15  -1   4    4.60   22.30
  15   0  -4   23.20   17.00
 -15   0   4   -0.50   10.00
  14   0  -4  -12.30   24.20
  14   0  -4    4.20   15.70
 -14   0   4   27.40   15.70
  13   0  -4  115.19   25.50
  13   0  -4   94.39   42.70
 -13   0   4   99.99   22.40
  12   0  -4  184.68   29.40
  12   0  -4  243.48   60.29
 -12   0   4  204.28   27.40
  11   0  -4   93.19   22.60
  11   0  -4  149.49   47.50
 -11   0   4  125.29   23.60
  10   0  -4   -1.30    5.70
  10   0  -4    8.50   19.90
 -10   0   4   -1.90    4.60
   9   0  -4  142.39   42.20
   9   0  -4  175.18   23.20
  -9   0   4  149.09   18.80
  -9   0   4  194.88   22.30
   8   0  -4   31.50   12.60
   8   0  -4   37.00   20.90
  -8   0   4   45.20   11.40
  -8   0   4   43.20   10.40
   7   0  -4    8.90    3.30
   7   0  -4   -4.10    5.70
  -7   0   4   -2.90    2.40
   6   0  -4  472.95   54.69
   6   0  -4  422.56   32.30
  -6   0   4  381.56   29.90
  -6   0   4  393.86   28.90
   5   0  -4  688.73   65.49
   5   0  -4  698.33   44.10
  -5   0   4  715.23   42.20
  -5   0   4  708.53   42.90
   4   0  -4  937.61   50.59
   4   0  -4 1007.90   61.89
   4   0  -4  936.41   72.59
   4   0  -4  912.71   50.79
  -4   0   4  915.41   59.69
  -4   0   4  862.41   49.99
  -4   0   4  820.22   68.59
  -4   0   4  891.31   49.99
   3   0  -4 9720.63  434.66
   3   0  -4 9537.45  447.76
   3   0  -4 9747.02  423.46
  -3   0   4 9439.06  446.56
  -3   0   4 9480.25  423.66
  -3   0   4 8248.27  431.16
   2   0  -4 3111.39  157.48
   2   0  -4 2869.01  149.09
   2   0  -4 3133.89  141.79
  -2   0   4 3081.79  140.59
  -2   0   4 2999.90  156.28
  -2   0   4 2966.90  149.29
  -2   0   4 3073.29  142.19
   1   0  -4 3693.23  177.18
   1   0  -4 3564.94  178.38
   1   0  -4 3986.50  172.18
  -1   0   4 3552.04  178.08
  -1   0   4 3727.73  171.48
  -1   0   4 3684.43  176.68
  -1   0   4 3816.62  172.38
   0   0  -4   25.00    5.20
   0   0  -4   18.40    4.10
   0   0  -4   30.90    6.20
   0   0   4   25.10    4.20
   0   0   4   23.80    5.20
   0   0   4   37.40    6.90
  -1   0  -4 4081.29  171.98
  -1   0  -4 3819.72  176.98
  -1   0  -4 3717.73  179.58
  -1   0  -4 3703.73  174.08
   1   0   4 4015.90  176.88
   1   0   4 3597.04  179.68
  -2   0  -4 3073.19  142.09
  -2   0  -4 3058.19  146.79
  -2   0  -4 2998.50  146.49
   2   0   4 3022.50  141.39
   2   0   4 2990.30  145.89
   2   0   4 3000.90  147.69
  -3   0  -4 9342.87  432.96
  -3   0  -4 8782.92  425.96
   3   0   4 9999.00  434.36
   3   0   4 8440.06  419.36
   3   0   4 9946.20  430.56
  -4   0  -4  888.81   64.09
  -4   0  -4  963.00   52.29
  -4   0  -4  874.21   55.69
   4   0   4  898.91   58.49
   4   0   4  862.01   49.90
   4   0   4 1006.80   67.29
  -5   0  -4  637.64   46.40
  -5   0  -4  627.74   56.39
  -5   0  -4  720.43   44.00
   5   0   4  727.43   60.19
   5   0   4  736.83   51.79
  -6   0  -4  432.06   33.10
   6   0   4  428.46   48.30
   6   0   4  448.26   40.40
  -7   0  -4    2.00    4.70
   7   0   4    0.90    4.90
   7   0   4    5.10    7.70
  -8   0  -4   51.29   13.40
   8   0   4   65.39   23.90
   8   0   4   27.50   12.00
  -9   0  -4  191.38   23.70
   9   0   4  179.98   43.00
   9   0   4  195.88   29.30
 -10   0  -4   -0.60    3.80
  10   0   4   -2.80   15.40
  10   0   4  -12.80    5.90
 -11   0  -4  112.89   23.10
  11   0   4  105.39   35.70
  11   0   4   92.89   27.60
 -12   0  -4  182.38   26.80
  12   0   4  178.58   38.30
  12   0   4  161.18   48.70
 -13   0  -4  109.49   24.70
  13   0   4  133.89   32.60
  13   0   4  115.39   40.20
 -14   0  -4   22.00   15.60
  14   0   4   -5.90   18.00
  14   0   4  -18.40   21.10
  15   0   4   58.09   36.70
  15   0   4   30.60   25.60
  15  -1  -4  -22.00   17.80
 -15   1   4   -4.00   11.60
  14  -1  -4   15.10   31.20
  14  -1  -4   40.20   20.60
 -14   1   4   59.39   20.60
  13  -1  -4   25.00   25.60
  13  -1  -4   34.50   13.80
 -13   1   4   26.40   12.20
  12  -1  -4   24.30   28.40
  12  -1  -4   36.90    9.60
 -12   1   4   34.30   10.40
  11  -1  -4   21.30    9.30
  11  -1  -4   -2.20   19.70
 -11   1   4   -2.80    9.50
 -11   1   4    7.20    5.50
  10  -1  -4   -7.10    5.60
  10  -1  -4    7.00    5.50
 -10   1   4    1.30    6.50
 -10   1   4    1.60    4.40
   9  -1  -4    7.10    6.10
   9  -1  -4   -7.10   11.20
  -9   1   4    1.20    4.40
  -9   1   4    2.20    4.60
   8  -1  -4   86.09   12.20
   8  -1  -4   76.39   29.50
  -8   1   4   58.39   13.40
  -8   1   4   50.49   10.20
   7  -1  -4  390.46   29.80
   7  -1  -4  399.36   54.99
  -7   1   4  344.97   25.70
  -7   1   4  386.76   30.90
   6  -1  -4  529.95   34.20
   6  -1  -4  521.95   60.09
  -6   1   4  502.55   31.20
  -6   1   4  521.85   36.30
   5  -1  -4 1329.47   99.89
   5  -1  -4 1417.56   68.89
  -5   1   4 1295.97   65.89
  -5   1   4 1285.47   71.49
   4  -1  -4   15.60    9.30
   4  -1  -4   14.70    3.50
   4  -1  -4    7.10    3.80
  -4   1   4   13.00    3.00
  -4   1   4   21.00    9.60
  -4   1   4   12.10    4.00
  -4   1   4   14.00    9.20
   3  -1  -4 3439.66  150.98
   3  -1  -4 3336.07  179.48
   3  -1  -4 3421.76  167.38
  -3   1   4 3477.25  150.48
  -3   1   4 3367.96  151.38
  -3   1   4 2910.41  174.98
  -3   1   4 3327.57  156.68
  -3   1   4 3295.87  166.48
   2  -1  -4 3573.44  154.28
   2  -1  -4 3277.37  174.48
   2  -1  -4 3456.65  166.88
  -2   1   4 3443.96  154.18
  -2   1   4 3277.67  165.88
  -2   1   4 3228.08  173.08
  -2   1   4 3504.05  154.68
   1  -1  -4  520.05   27.30
   1  -1  -4  463.55   32.00
   1  -1  -4  456.55   35.30
  -1   1   4  511.15   27.20
  -1   1   4  501.05   32.50
  -1   1   4  436.76   34.20
   0  -1  -4    0.90    2.20
   0  -1  -4    1.20    1.60
   0   1   4    1.80    2.10
   0   1   4   -0.40    1.50
   0   1   4    1.50    1.80
  -1  -1  -4  510.15   30.90
  -1  -1  -4  582.34   30.30
  -1  -1  -4  473.75   32.70
   1   1   4  604.94   30.00
   1   1   4  512.95   34.00
   1   1   4  562.14   31.10
  -2  -1  -4 3118.19  164.18
  -2  -1  -4 3121.69  163.78
  -2  -1  -4 3449.75  158.78
  -2  -1  -4 3470.45  159.18
   2   1   4 3523.45  158.68
   2   1   4 3471.55  166.78
   2   1   4 3739.33  166.98
  -3  -1  -4 3432.26  154.58
  -3  -1  -4 2831.32  158.98
  -3  -1  -4 3280.07  155.88
  -3  -1  -4 3075.29  163.98
   3   1   4 3489.45  167.28
   3   1   4 3273.97  153.18
   3   1   4 3480.05  164.68
  -4  -1  -4    9.80    4.00
  -4  -1  -4   16.90    6.00
  -4  -1  -4    8.00    5.70
   4   1   4   17.30    4.90
   4   1   4    6.60    5.20
   4   1   4   13.10    6.70
  -5  -1  -4 1421.16   73.99
  -5  -1  -4 1241.08   88.19
  -5  -1  -4 1230.98   85.79
   5   1   4 1393.66   93.49
   5   1   4 1421.16   85.19
  -6  -1  -4  540.15   38.80
   6   1   4  599.64   49.60
   6   1   4  576.54   57.69
  -7  -1  -4  406.06   33.10
   7   1   4  384.56   40.60
   7   1   4  443.96   53.29
  -8  -1  -4   80.89   16.40
   8   1   4   58.29   19.40
   8   1   4   68.79   26.90
  -9  -1  -4   -3.60    4.30
   9   1   4    0.60    4.30
   9   1   4   -5.40   12.70
 -10  -1  -4    0.80    4.40
  10   1   4   -4.10    7.60
  10   1   4  -14.80    9.80
 -11  -1  -4   19.20   10.70
  11   1   4   17.70   23.70
  11   1   4   -5.40   10.00
 -12  -1  -4   42.00   13.70
  12   1   4   48.30   30.50
  12   1   4   32.80   20.60
 -13  -1  -4    6.10    8.60
  13   1   4   32.80   15.90
  13   1   4  -18.00   11.70
 -14  -1  -4   64.79   17.50
  14   1   4    5.70   20.10
  14   1   4  101.29   33.00
 -15  -1  -4   17.40   12.70
 -15  -1  -4  -10.60    9.90
  15   1   4   29.70   24.70
  15   1   4    6.00   23.70
  15  -2  -4   45.90   17.30
 -15   2   4   -7.70   10.00
  14  -2  -4   41.90   35.10
 -14   2   4   24.20   12.70
  13  -2  -4   23.00   20.50
  13  -2  -4    7.10   10.20
 -13   2   4    5.60    7.90
  12  -2  -4    9.00    9.00
  12  -2  -4   -4.70   13.90
 -12   2   4   -0.80    4.40
  11  -2  -4   -0.60    6.30
 -11   2   4    7.40    6.30
  10  -2  -4   47.00   27.20
  10  -2  -4   89.19   13.50
 -10   2   4   62.69   11.70
 -10   2   4   53.39   14.90
   9  -2  -4   76.29   12.30
   9  -2  -4   66.59   30.90
  -9   2   4   57.39   11.40
  -9   2   4   74.49   16.30
   8  -2  -4   28.50   19.80
   8  -2  -4   30.90    7.70
  -8   2   4   25.00    6.70
  -8   2   4   22.90    7.70
   7  -2  -4   -0.90    2.60
   7  -2  -4    3.90    9.60
  -7   2   4    3.30    2.60
   6  -2  -4   18.60   11.10
  -6   2   4   -0.30    2.30
   5  -2  -4    2.60    4.50
   5  -2  -4    1.60    1.30
  -5   2   4    3.10    1.30
  -5   2   4    1.70    2.00
   4  -2  -4   80.49   20.40
   4  -2  -4   68.19    9.20
  -4   2   4   64.09   14.70
  -4   2   4   61.09    8.60
  -4   2   4   73.09   20.90
   3  -2  -4  667.73   56.49
   3  -2  -4  723.13   47.00
  -3   2   4  557.24   51.29
  -3   2   4  647.54   45.40
  -3   2   4  668.43   37.90
   2  -2  -4    2.90    2.90
   2  -2  -4    1.80    1.20
   2  -2  -4    6.50    3.90
  -2   2   4    2.00    2.90
  -2   2   4    3.10    1.80
  -2   2   4   -1.30    1.10
  -2   2   4    1.70    2.60
   1  -2  -4   12.30    3.30
   1  -2  -4    8.90    5.40
   1  -2  -4    6.80    3.60
  -1   2   4   12.80    6.00
  -1   2   4    9.90    4.40
  -1   2   4    9.20    2.90
   0  -2  -4  176.58   18.20
   0  -2  -4  188.48   16.20
   0  -2  -4  197.18   15.90
   0   2   4  203.08   16.40
   0   2   4  200.68   18.70
   0   2   4  199.18   16.80
  -1  -2  -4    8.70    3.20
  -1  -2  -4   11.90    4.40
  -1  -2  -4   10.20    4.00
   1   2   4    7.70    3.20
   1   2   4    7.80    3.90
   1   2   4   10.90    3.70
  -2  -2  -4    1.30    2.40
  -2  -2  -4    0.40    3.20
  -2  -2  -4    1.30    2.10
  -2  -2  -4    3.40    2.20
   2   2   4    4.50    2.80
   2   2   4    0.80    2.00
   2   2   4    1.70    1.90
  -3  -2  -4  640.64   47.80
  -3  -2  -4  667.73   38.30
  -3  -2  -4  637.64   44.50
  -3  -2  -4  685.73   41.30
   3   2   4  672.23   37.40
   3   2   4  674.93   47.70
   3   2   4  712.33   50.19
  -4  -2  -4   68.99    9.10
  -4  -2  -4   69.59   14.80
  -4  -2  -4   58.59   15.40
  -4  -2  -4   45.00   10.30
   4   2   4   72.49   16.50
   4   2   4   68.79    8.50
   4   2   4   71.59   16.60
  -5  -2  -4    5.00    3.30
  -5  -2  -4    1.90    3.00
   5   2   4    7.70    7.30
   5   2   4    0.10    4.00
  -6  -2  -4    0.30    1.70
  -6  -2  -4   -0.10    3.40
   6   2   4    8.70    6.90
   6   2   4   -3.70    3.80
  -7  -2  -4    3.90    4.10
   7   2   4    4.10    6.40
   7   2   4    0.00    7.10
  -8  -2  -4   32.40   10.60
   8   2   4   35.80   15.90
   8   2   4   63.39   25.50
  -9  -2  -4   97.79   19.90
   9   2   4   92.59   26.80
   9   2   4   95.99   31.60
 -10  -2  -4   73.89   18.90
  10   2   4   62.99   21.20
  10   2   4   95.49   34.50
 -11  -2  -4   -6.00    6.40
  11   2   4    3.30   16.40
  11   2   4    4.20   10.00
 -12  -2  -4    2.80    9.90
 -12  -2  -4    4.60    8.30
  12   2   4  -11.70    9.30
  12   2   4   19.00   21.30
 -13  -2  -4   22.30    9.20
 -13  -2  -4   14.50   12.70
  13   2   4   19.70   23.30
  13   2   4   27.00   16.20
 -14  -2  -4   34.80   19.10
 -14  -2  -4   23.40   15.10
  14   2   4   33.00   20.80
  14   2   4   22.40   24.80
 -15  -2  -4  -12.30   15.80
 -15  -2  -4   -3.50    9.60
  15   2   4  -30.40   18.90
  15   2   4  -29.90   23.60
  15  -3  -4   74.69   32.80
 -15   3   4    7.50   10.60
  14  -3  -4   98.59   45.80
 -14   3   4   58.99   18.50
  13  -3  -4   55.59   33.50
 -13   3   4   61.29   16.10
  12  -3  -4   75.29   37.10
  12  -3  -4   87.09   15.10
 -12   3   4   68.19   18.40
  11  -3  -4  114.69   12.30
  11  -3  -4   46.40   32.60
 -11   3   4   76.59   11.30
 -11   3   4   86.79   20.30
  10  -3  -4   10.50   18.00
  10  -3  -4    4.40    5.00
 -10   3   4   -8.30    4.10
 -10   3   4    1.60    4.20
   9  -3  -4   34.80    8.20
   9  -3  -4   62.59   30.00
  -9   3   4   35.90    7.50
  -9   3   4   33.50   11.00
   8  -3  -4    9.60    2.90
   8  -3  -4   -5.60   11.10
  -8   3   4    1.30    1.60
  -8   3   4    7.40    2.60
   7  -3  -4  175.98   12.80
   7  -3  -4  177.18   12.20
   7  -3  -4  163.58   40.40
  -7   3   4  171.78   11.40
  -7   3   4  158.68   18.50
   6  -3  -4   46.30   19.80
  -6   3   4   48.60   10.80
   5  -3  -4   -0.80    2.30
  -5   3   4    1.90    2.00
   4  -3  -4    7.30    6.00
   4  -3  -4   17.30    5.20
  -4   3   4   21.80    5.80
  -4   3   4   36.80   12.90
   3  -3  -4    1.40    5.30
   3  -3  -4   -0.20    0.70
   3  -3  -4    0.00    1.40
   3  -3  -4    0.80    0.90
  -3   3   4    4.30    1.20
  -3   3   4    2.40    4.30
  -3   3   4    7.90    3.70
  -3   3   4   -0.90    1.00
   2  -3  -4  253.87   30.50
   2  -3  -4  266.97   16.90
   2  -3  -4  253.97   23.30
  -2   3   4  264.97   18.00
  -2   3   4  265.67   18.00
  -2   3   4  247.98   22.90
  -2   3   4  205.78   27.70
   1  -3  -4 1671.63   85.29
   1  -3  -4 1741.03   89.59
   1  -3  -4 1557.64   99.39
  -1   3   4 1758.62   89.69
  -1   3   4 1770.82  100.89
  -1   3   4 1801.62   87.79
   0  -3  -4   -1.10    2.40
   0  -3  -4    0.40    1.30
   0  -3  -4   -2.70    1.70
   0   3   4   -1.90    2.10
   0   3   4    0.90    2.30
   0   3   4    0.80    1.70
  -1  -3  -4 1719.63   88.89
  -1  -3  -4 1873.11   95.49
  -1  -3  -4 1701.73   94.99
   1   3   4 1977.60   89.09
   1   3   4 1853.61   98.69
  -2  -3  -4  325.17   23.60
  -2  -3  -4  249.28   23.90
  -2  -3  -4  264.27   18.70
  -2  -3  -4  291.07   28.20
   2   3   4  272.07   22.10
   2   3   4  275.87   18.10
   2   3   4  253.27   26.10
  -3  -3  -4   -1.40    1.60
  -3  -3  -4   -0.70    3.20
  -3  -3  -4   -3.30    2.90
  -3  -3  -4   -1.00    2.30
   3   3   4    8.90    3.20
   3   3   4    1.40    2.50
   3   3   4    5.80    4.00
  -4  -3  -4   24.40    6.00
  -4  -3  -4   20.60    6.70
  -4  -3  -4   23.20    8.70
   4   3   4   15.30    7.50
   4   3   4   24.90    9.60
   4   3   4   18.50    4.90
  -5  -3  -4    4.00    2.80
   5   3   4    1.30    5.30
   5   3   4    0.30    2.50
  -6  -3  -4   45.30   12.90
  -6  -3  -4   51.99   11.00
   6   3   4   53.99   18.50
   6   3   4   53.79   17.80
  -7  -3  -4  168.58   24.40
  -7  -3  -4  196.38   20.80
   7   3   4  202.08   30.70
   7   3   4  185.08   39.70
  -8  -3  -4   -1.00    3.80
  -8  -3  -4   -3.00    4.00
   8   3   4   -2.70    8.80
  -9  -3  -4   45.60   12.50
  -9  -3  -4   37.60   14.20
   9   3   4   31.10   22.20
   9   3   4   29.00   17.50
 -10  -3  -4    2.70    6.60
 -10  -3  -4    2.80    4.70
  10   3   4    6.30   14.20
 -11  -3  -4   81.09   23.70
 -11  -3  -4   84.69   19.20
  11   3   4   57.89   23.40
  11   3   4   91.19   36.60
 -12  -3  -4   51.09   22.70
 -12  -3  -4   82.79   20.00
  12   3   4    2.20   18.80
  12   3   4   86.39   26.00
 -13  -3  -4   64.99   17.40
 -13  -3  -4   26.10   20.40
  13   3   4   55.89   27.20
  13   3   4   33.30   26.90
 -14  -3  -4   52.19   19.00
 -14  -3  -4   24.70   17.80
  14   3   4   79.19   32.00
  14   3   4   66.79   34.00
 -15  -3  -4   -6.30   14.40
 -15  -3  -4   -8.30   11.40
  15   3   4  -25.80   22.40
  15   3   4   43.00   28.70
  14  -4  -4   -4.40   30.00
 -14   4   4    4.30    6.00
  13  -4  -4    5.20   33.00
 -13   4   4   16.80   12.10
  12  -4  -4   25.10   19.30
 -12   4   4    6.60    6.90
  11  -4  -4  104.59    9.50
  11  -4  -4   80.99    8.80
  11  -4  -4   98.89   42.80
 -11   4   4  104.89   22.20
  10  -4  -4   16.80   20.20
  10  -4  -4    3.20    3.20
  10  -4  -4    9.80    3.00
 -10   4   4    8.40    8.20
   9  -4  -4  196.88   13.60
   9  -4  -4  186.98   51.59
   9  -4  -4  185.68   12.90
  -9   4   4  169.28   22.10
   8  -4  -4    6.70    2.30
  -8   4   4    6.50    6.10
   7  -4  -4  168.48   44.10
  -7   4   4  203.18   21.70
   6  -4  -4    7.30    9.90
  -6   4   4    7.20    4.30
   5  -4  -4  232.78   38.80
  -5   4   4  254.67   21.70
   4  -4  -4 1836.62   81.29
   4  -4  -4 1669.23  122.29
   4  -4  -4 1696.33   81.49
  -4   4   4 1735.23   89.19
   3  -4  -4 1193.68   91.59
   3  -4  -4 1215.58   60.79
  -3   4   4 1241.88   60.99
  -3   4   4 1128.99   71.79
   2  -4  -4  203.58   29.30
   2  -4  -4  223.68   17.70
   2  -4  -4  215.88   21.30
  -2   4   4  237.88   19.30
  -2   4   4  191.18   27.60
  -2   4   4  227.78   16.40
  -2   4   4  210.28   21.00
   1  -4  -4  516.45   34.00
   1  -4  -4  391.26   40.60
   1  -4  -4  493.15   33.30
  -1   4   4  519.75   34.30
  -1   4   4  514.25   35.20
  -1   4   4  530.55   44.80
   0  -4  -4  100.99   11.60
   0  -4  -4   98.79   15.90
   0  -4  -4  119.29   14.10
   0   4   4  138.89   16.60
   0   4   4  113.59   11.90
   0   4   4  138.79   18.00
  -1  -4  -4  456.05   37.40
  -1  -4  -4  535.35   39.50
  -1  -4  -4  464.45   31.40
   1   4   4  616.24   32.00
   1   4   4  551.44   42.10
   1   4   4  667.33   41.20
  -2  -4  -4  218.78   16.20
  -2  -4  -4  197.78   20.30
  -2  -4  -4  201.78   21.70
   2   4   4  212.78   24.60
   2   4   4  225.08   15.30
   2   4   4  247.78   21.80
  -3  -4  -4 1214.08   64.89
  -3  -4  -4 1346.17   73.69
  -3  -4  -4 1274.27   84.49
   3   4   4 1254.97   72.99
   3   4   4 1429.56   85.89
   3   4   4 1200.28   63.59
  -4  -4  -4 1802.02   89.09
  -4  -4  -4 1747.13   96.99
   4   4   4 1676.93   86.89
   4   4   4 1846.12  110.79
  -5  -4  -4  254.47   26.00
  -5  -4  -4  224.68   20.10
   5   4   4  221.38   18.70
   5   4   4  271.47   33.60
   5   4   4  265.37   35.60
  -6  -4  -4   11.40    6.60
  -6  -4  -4    4.90    4.50
   6   4   4    9.70    6.80
   6   4   4    8.60    9.40
  -7  -4  -4  200.48   21.10
  -7  -4  -4  205.78   26.70
   7   4   4  212.28   43.60
   7   4   4  184.68   36.70
  -8  -4  -4    4.50    7.60
  -8  -4  -4   10.00    6.60
   8   4   4    8.40   11.70
   8   4   4    2.70   11.00
  -9  -4  -4  194.68   29.40
  -9  -4  -4  216.78   25.00
   9   4   4  235.28   51.69
   9   4   4  167.18   38.90
 -10  -4  -4   -3.30    5.90
 -10  -4  -4   -4.60    6.70
  10   4   4    1.70   11.70
  10   4   4    4.60   13.00
 -11  -4  -4   75.29   24.60
 -11  -4  -4  114.79   23.00
  11   4   4  125.39   43.40
  11   4   4  136.99   38.70
 -12  -4  -4    9.10    6.20
 -12  -4  -4  -11.60   12.40
  12   4   4    0.00   16.20
  12   4   4   -4.70   19.00
 -13  -4  -4   21.90    9.40
 -13  -4  -4   24.10   11.10
  13   4   4   56.09   29.10
  13   4   4   20.80   18.80
 -14  -4  -4   -3.60    6.90
 -14  -4  -4   16.10   12.70
  14   4   4    7.80   22.80
  14  -5  -4  131.79   47.10
 -14   5   4  112.99   24.10
  13  -5  -4   33.10   29.30
 -13   5   4   27.20   10.80
  12  -5  -4   -4.20   25.90
 -12   5   4   23.60   12.00
  11  -5  -4  110.29   41.10
 -11   5   4  106.59   22.60
  10  -5  -4   39.50   27.40
 -10   5   4   24.50   11.30
   9  -5  -4   -1.30   11.10
  -9   5   4    6.50    4.90
   8  -5  -4   95.39   33.40
  -8   5   4   83.49   16.90
   7  -5  -4   67.89   27.70
  -7   5   4   64.69   13.50
   6  -5  -4   41.50    4.20
   6  -5  -4   50.39   21.70
   6  -5  -4   54.99    5.00
  -6   5   4   46.10   10.70
   5  -5  -4  623.64   31.80
   5  -5  -4  563.54   32.20
   5  -5  -4  519.65   64.49
  -5   5   4  579.84   38.60
   4  -5  -4   22.00    9.20
   4  -5  -4   19.00    3.50
   4  -5  -4   21.70    4.70
  -4   5   4   14.20    4.20
  -4   5   4    9.20    3.50
   3  -5  -4    6.80    8.80
   3  -5  -4    1.90    3.30
  -3   5   4    3.80    2.10
  -3   5   4    1.10    1.30
  -3   5   4    2.20    4.80
   2  -5  -4  430.16   48.50
   2  -5  -4  463.45   34.30
   2  -5  -4  573.34   38.30
  -2   5   4  534.15   36.60
  -2   5   4  528.05   30.40
  -2   5   4  496.35   37.40
   1  -5  -4  460.05   34.70
   1  -5  -4  435.56   43.70
   1  -5  -4  450.25   32.30
  -1   5   4  512.95   33.80
  -1   5   4  458.05   43.60
  -1   5   4  492.95   37.10
  -1   5   4  471.75   27.00
   0  -5  -4   -1.40    1.60
   0  -5  -4   -0.50    1.30
   0  -5  -4   -0.90    3.50
   0   5   4   -3.30    2.40
   0   5   4    0.50    1.70
   0   5   4    3.80    4.90
  -1  -5  -4  434.76   29.10
  -1  -5  -4  432.36   37.20
  -1  -5  -4  456.05   38.70
   1   5   4  569.24   29.10
   1   5   4  487.15   41.10
  -2  -5  -4  556.14   41.10
  -2  -5  -4  498.65   30.80
   2   5   4  517.35   45.70
   2   5   4  516.65   29.20
   2   5   4  574.84   42.40
  -3  -5  -4    0.20    2.50
  -3  -5  -4    1.90    1.80
   3   5   4    0.70    3.40
   3   5   4    1.90    1.70
  -4  -5  -4    9.80    3.40
  -4  -5  -4    8.80    4.60
   4   5   4    8.10    3.10
   4   5   4   -1.00    4.70
  -5  -5  -4  602.74   38.30
  -5  -5  -4  635.44   47.60
   5   5   4  633.74   58.59
   5   5   4  580.64   36.20
  -6  -5  -4   58.29   11.30
  -6  -5  -4   50.59   13.90
   6   5   4   49.00   18.80
   6   5   4   58.89   20.50
  -7  -5  -4   69.39   17.70
  -7  -5  -4   62.89   12.80
   7   5   4   86.39   25.20
   7   5   4   64.79   25.00
  -8  -5  -4  129.79   21.70
  -8  -5  -4   91.29   17.20
   8   5   4  107.99   33.70
   8   5   4   82.09   25.80
  -9  -5  -4   11.10    7.70
   9   5   4   27.30   17.70
   9   5   4   44.50   19.40
 -10  -5  -4   38.80   17.30
 -10  -5  -4   55.59   13.90
  10   5   4   81.99   27.00
  10   5   4   55.29   28.10
 -11  -5  -4  117.39   31.80
 -11  -5  -4  137.09   25.40
  11   5   4  148.49   39.60
  11   5   4  101.29   41.60
 -12  -5  -4   74.79   19.20
 -12  -5  -4   28.60   18.20
  12   5   4   48.90   22.30
  12   5   4  104.99   34.90
 -13  -5  -4   38.40   13.60
 -13  -5  -4   -6.80   14.10
  13   5   4   19.60   23.50
  13   5   4   20.30   31.70
 -14  -5  -4  146.19   29.60
 -14  -5  -4  142.99   40.70
  14   5   4  218.18   66.79
  14   5   4  169.98   42.20
  14  -6  -4   -5.70   26.50
 -14   6   4   -4.50   10.10
  13  -6  -4   39.20   28.00
  12  -6  -4  -10.70   19.50
 -12   6   4   21.30   10.50
  11  -6  -4  -11.90   15.30
 -11   6   4   -0.80    7.40
  10  -6  -4   41.80   21.60
 -10   6   4   79.39   17.90
   9  -6  -4   36.50   21.50
  -9   6   4   46.70   13.60
   8  -6  -4   25.10   17.70
  -8   6   4   51.39   13.80
   7  -6  -4   93.29    7.40
   7  -6  -4   89.39   34.40
   7  -6  -4   91.39    8.40
  -7   6   4   90.89   16.80
   6  -6  -4   50.39    6.70
   6  -6  -4   46.70   24.30
   6  -6  -4   65.49    6.80
  -6   6   4   49.30   11.70
   5  -6  -4  559.64   68.49
   5  -6  -4  601.24   34.80
   5  -6  -4  568.24   36.00
  -5   6   4  543.55   38.10
   4  -6  -4  183.98   17.90
   4  -6  -4  171.88   39.20
   4  -6  -4  175.88   15.90
  -4   6   4  182.98   16.90
  -4   6   4  203.08   17.90
   3  -6  -4  100.49   12.90
   3  -6  -4   83.59   24.30
  -3   6   4   96.39   10.70
  -3   6   4   92.49   17.90
  -3   6   4   95.69   12.80
   2  -6  -4  401.96   30.90
   2  -6  -4  273.97   40.00
  -2   6   4  388.56   31.90
  -2   6   4  357.46   30.40
  -2   6   4  366.46   23.70
   1  -6  -4   63.89   14.00
   1  -6  -4   73.99   10.90
   1  -6  -4   63.99   19.00
  -1   6   4   83.19   12.50
  -1   6   4   82.89   11.20
  -1   6   4   67.59    7.50
   0  -6  -4  283.67   33.20
   0  -6  -4  274.97   28.90
   0  -6  -4  326.47   23.60
   0   6   4  359.26   23.60
   0   6   4  316.57   32.20
  -1  -6  -4   79.79    9.20
  -1  -6  -4   68.99   16.50
   1   6   4   63.49   16.90
   1   6   4   90.49    8.50
  -2  -6  -4  404.26   36.20
  -2  -6  -4  359.96   24.30
   2   6   4  394.66   22.60
   2   6   4  395.26   40.50
  -3  -6  -4   99.09   15.70
  -3  -6  -4   97.29   10.30
   3   6   4   96.99   23.40
   3   6   4  107.19    9.20
  -4  -6  -4  190.18   16.00
  -4  -6  -4  194.28   23.20
   4   6   4  173.98   28.40
   4   6   4  190.08   14.80
  -5  -6  -4  612.04   37.60
  -5  -6  -4  595.44   48.20
   5   6   4  621.04   60.29
   5   6   4  565.04   35.40
  -6  -6  -4   44.60   10.00
  -6  -6  -4   76.69   17.20
   6   6   4   53.99   19.50
  -7  -6  -4   96.59   14.10
  -7  -6  -4  131.49   19.90
   7   6   4   93.59   28.30
  -8  -6  -4   37.10   10.90
  -8  -6  -4   43.20   15.50
   8   6   4   66.89   23.80
   8   6   4   38.20   17.00
  -9  -6  -4   44.70   15.40
[truncated: 1,278,452 more chars]
