# Supplementary material for: Crystal structure of 4-(2-hy­droxy-3-meth­oxy­benzyl­amino)­benzoic acid di­methyl­formamide monosolvate monohydrate
Source: Acta Crystallogr E Crystallogr Commun. 2019 Apr 18;75(Pt 5):646–9. doi: 10.1107/S2056989019005103 (PMC6505596; doi:10.1107/S2056989019005103)
Supplement: Supplementary file 2 [file e-75-00646-Isup2.hkl]

data_I                                                                          
_shelx_title ' SK40_0m_a.res in Pbca'                                           
_shelx_refln_list_code          4                                               
_shelx_F_calc_maximum      262.59                                               
_exptl_crystal_F_000      1552.00                                               
_reflns_d_resolution_high  0.8393                                               
                                                                                
loop_                                                                           
 _space_group_symop_operation_xyz                                               
 'x, y, z'                                                                      
 '-x+1/2, -y, z+1/2'                                                            
 '-x, y+1/2, -z+1/2'                                                            
 'x+1/2, -y+1/2, -z'                                                            
 '-x, -y, -z'                                                                   
 'x-1/2, y, -z-1/2'                                                             
 'x, -y-1/2, z-1/2'                                                             
 '-x-1/2, y-1/2, z'                                                             
                                                                                
_cell_length_a    11.5504                                                       
_cell_length_b    13.8047                                                       
_cell_length_c    22.3899                                                       
_cell_angle_alpha  90.000                                                       
_cell_angle_beta   90.000                                                       
_cell_angle_gamma  90.000                                                       
                                                                                
_shelx_F_squared_multiplier     1.000                                           
                                                                                
loop_                                                                           
 _refln_index_h                                                                 
 _refln_index_k                                                                 
 _refln_index_l                                                                 
 _refln_F_squared_calc                                                          
 _refln_F_squared_meas                                                          
 _refln_F_squared_sigma                                                         
 _refln_observed_status                                                         
   2   0   0      19110.49      16825.58       361.00 o                         
   4   0   0        745.15        684.69        34.99 o                         
   6   0   0       1013.96       1025.13        63.95 o                         
   8   0   0       1217.00       1058.49        93.24 o                         
  10   0   0       2241.28       2482.92       162.22 o                         
  12   0   0         25.07         69.18        46.89 o                         
   2   1   0       2212.03       2053.34        39.38 o                         
   4   1   0       4285.78       4165.10        79.27 o                         
   6   1   0       3626.22       3709.93       100.05 o                         
   8   1   0        440.68        525.06        46.45 o                         
  10   1   0      23183.99      24018.27       559.88 o                         
  12   1   0         85.19         92.78        33.46 o                         
   0   2   0      17921.80      16882.05       571.68 o                         
   2   2   0         29.18         19.27         3.16 o                         
   4   2   0        438.75        429.69        19.50 o                         
   6   2   0        176.95        189.52        21.27 o                         
   8   2   0          8.34        -15.21        26.11 o                         
  10   2   0         30.37          7.52        19.07 o                         
  12   2   0          8.26         -2.07        21.15 o                         
   2   3   0       3659.61       3728.21        61.48 o                         
   4   3   0       7406.15       7100.08       117.60 o                         
   6   3   0       1770.29       1615.63        62.35 o                         
   8   3   0        486.60        465.82        40.55 o                         
  10   3   0      10149.59      10313.68       291.99 o                         
  12   3   0          2.71          9.36        20.92 o                         
   2   4   0        148.68        160.98         9.28 o                         
   4   4   0      11108.15      11033.48       180.27 o                         
   6   4   0       2597.04       2661.75        76.42 o                         
   8   4   0       1430.96       1364.20        62.58 o                         
  10   4   0       1822.66       2005.90        96.30 o                         
  12   4   0          9.68         12.63        22.05 o                         
   2   5   0        541.94        639.08        18.72 o                         
   4   5   0       1041.48        905.34        33.22 o                         
   6   5   0       1524.97       1697.93        58.54 o                         
   8   5   0        308.77        311.99        30.44 o                         
  10   5   0      10916.24      11262.25       247.96 o                         
  12   5   0          1.83         -9.16        27.33 o                         
   0   6   0      16010.46      15822.02       357.09 o                         
   2   6   0       1238.46       1239.17        36.38 o                         
   4   6   0        528.15        689.82        36.71 o                         
   6   6   0        480.06        473.58        34.01 o                         
   8   6   0        975.31        994.67        49.27 o                         
  10   6   0          1.30         -6.62        17.18 o                         
  12   6   0        156.93        118.09        31.03 o                         
   2   7   0       1262.74       1130.57        49.80 o                         
   4   7   0        134.90        111.16        13.29 o                         
   6   7   0        762.57        721.54        37.01 o                         
   8   7   0        172.79        220.27        28.70 o                         
  10   7   0       2392.10       2568.44       132.13 o                         
  12   7   0       2781.48       2915.48       162.53 o                         
   0   8   0      34428.97      31483.26      2946.72 o                         
   2   8   0       2252.50       2266.09        72.91 o                         
   4   8   0       1456.10       1545.30        53.70 o                         
   6   8   0        853.07        813.59        41.37 o                         
   8   8   0        329.58        377.03        56.41 o                         
  10   8   0         40.58         45.30        20.14 o                         
  12   8   0         50.17         76.56        46.23 o                         
   2   9   0       1588.42       1473.46        56.66 o                         
   4   9   0       1093.87        997.78        40.94 o                         
   6   9   0       1232.13       1295.35        61.08 o                         
   8   9   0       1402.35       1493.08        81.89 o                         
  10   9   0       4673.65       5236.18       243.71 o                         
   0  10   0       5139.19       4706.21       309.96 o                         
   2  10   0       6574.12       6799.69       201.93 o                         
   4  10   0        401.66        457.99        44.24 o                         
   6  10   0          2.55          3.50        21.87 o                         
   8  10   0       1287.78       1297.39        83.23 o                         
  10  10   0         65.50         39.29        37.55 o                         
   2  11   0       4249.07       4345.75       230.70 o                         
   4  11   0         32.19         46.51        20.58 o                         
   6  11   0         38.88         59.04        15.47 o                         
   8  11   0         72.35         56.68        40.45 o                         
  10  11   0         82.56         14.63        58.90 o                         
   0  12   0       6288.64       5849.36       382.93 o                         
   2  12   0       4750.07       4915.69       273.16 o                         
   4  12   0          0.72          7.44        25.37 o                         
   6  12   0         20.53         -3.89        19.33 o                         
   8  12   0        311.22        387.20        41.10 o                         
   2  13   0        991.73       1147.53        94.89 o                         
   4  13   0        987.04        905.02        73.39 o                         
   6  13   0        285.18        242.23        48.20 o                         
   8  13   0          3.19        -26.43        26.43 o                         
   0  14   0       2960.01       2069.28       339.74 o                         
   2  14   0        627.19        608.56        83.42 o                         
   4  14   0          5.85        -12.41        28.39 o                         
   6  14   0        123.11        177.20        42.33 o                         
   2  15   0         28.98         -4.98        28.91 o                         
   4  15   0         99.92         39.07        35.03 o                         
   0  16   0        492.54        492.52       140.54 o                         
   2  16   0         42.45         52.85        39.99 o                         
   2   1   1        277.25        234.54         7.10 o                         
   3   1   1       3603.08       3505.84        45.98 o                         
   4   1   1        247.14        203.09        10.26 o                         
   5   1   1         13.37         15.03         5.64 o                         
   6   1   1        346.20        285.70        18.94 o                         
   7   1   1       1184.55       1160.78        38.26 o                         
   8   1   1         65.11         54.26        12.82 o                         
   9   1   1        506.24        480.59        34.85 o                         
  10   1   1          7.40         -3.76        14.51 o                         
  11   1   1        123.95        126.05        21.26 o                         
  12   1   1         48.80         14.57        21.36 o                         
  13   1   1        170.92         92.84        27.99 o                         
   0   2   1       1695.42       1354.68        65.70 o                         
   1   2   1       1484.44       1428.62        18.45 o                         
   2   2   1        658.88        605.98        12.04 o                         
   3   2   1         77.32         71.11         5.03 o                         
   4   2   1       1179.53       1113.55        23.12 o                         
   5   2   1         13.95          7.66         3.92 o                         
   6   2   1       1064.40       1124.97        34.59 o                         
   7   2   1       2118.56       2166.85        56.61 o                         
   8   2   1        398.28        316.90        24.55 o                         
   9   2   1          5.35         -0.93        11.73 o                         
  10   2   1        137.13        116.53        22.24 o                         
  11   2   1        635.97        666.31        49.27 o                         
  12   2   1         42.36         15.98        17.36 o                         
  13   2   1        573.93        569.96        50.09 o                         
   1   3   1       2582.19       2669.78        32.14 o                         
   2   3   1       1190.54       1069.35        16.82 o                         
   3   3   1      15504.79      14270.51       135.91 o                         
   4   3   1       1720.47       1623.68        28.11 o                         
   5   3   1         58.42         54.80         6.45 o                         
   6   3   1        356.77        294.79        19.57 o                         
   7   3   1        347.91        315.81        21.02 o                         
   8   3   1         38.34         25.62        10.37 o                         
   9   3   1       2771.40       2810.89        77.32 o                         
  10   3   1        576.20        600.87        39.58 o                         
  11   3   1        158.97         98.13        21.49 o                         
  12   3   1       1099.42       1084.26        59.49 o                         
  13   3   1         29.39         12.58        22.48 o                         
   0   4   1      56381.08      51379.48       837.66 o                         
   1   4   1       3879.68       4031.14        55.96 o                         
   2   4   1       3011.83       2951.00        38.36 o                         
   3   4   1        102.97         72.92         5.29 o                         
   4   4   1        670.46        721.52        18.63 o                         
   5   4   1       1824.08       1878.38        36.68 o                         
   6   4   1        242.66        261.23        16.54 o                         
   7   4   1        106.57        104.18        11.90 o                         
   8   4   1         39.26         29.68        10.48 o                         
   9   4   1        659.89        691.68        37.33 o                         
  10   4   1        175.95        159.17        21.16 o                         
  11   4   1          0.25        -15.22        15.22 o                         
  12   4   1         23.91         23.39        19.34 o                         
  13   4   1        387.87        372.31        35.57 o                         
   1   5   1          7.88         12.26         3.93 o                         
   2   5   1       4299.42       4275.58        53.64 o                         
   3   5   1        427.00        462.47        13.52 o                         
   4   5   1        100.64        103.29         7.97 o                         
   5   5   1       2939.43       2903.76        56.26 o                         
   6   5   1       2393.38       2494.03        55.22 o                         
   7   5   1        189.72        189.20        15.64 o                         
   8   5   1       1472.44       1579.93        45.13 o                         
   9   5   1        280.49        256.42        22.38 o                         
  10   5   1        180.20        157.77        19.84 o                         
  11   5   1        167.74        139.96        20.28 o                         
  12   5   1        276.44        236.22        28.87 o                         
  13   5   1          3.68         24.50        22.82 o                         
   0   6   1        543.39        577.46        29.88 o                         
   1   6   1       2541.04       2636.52        52.82 o                         
   2   6   1       5801.79       5800.22        79.37 o                         
   3   6   1         66.16         56.83         5.91 o                         
   4   6   1       5383.76       5713.70        90.34 o                         
   5   6   1         69.83         72.82         9.16 o                         
   6   6   1          4.94         -2.22         7.82 o                         
   7   6   1        166.14        171.86        16.49 o                         
   8   6   1       1268.38       1200.48        42.12 o                         
   9   6   1        712.86        754.28        38.85 o                         
  10   6   1          9.15         -9.04        12.16 o                         
  11   6   1        570.90        516.65        38.94 o                         
  12   6   1        930.49        850.31        52.89 o                         
   1   7   1       9577.25       9240.12       153.61 o                         
   2   7   1       4191.07       4442.46        80.64 o                         
   3   7   1        699.13        642.07        16.79 o                         
   4   7   1        784.65        756.89        23.15 o                         
   5   7   1         31.60         16.67         5.89 o                         
   6   7   1        405.50        427.78        22.31 o                         
   7   7   1        654.40        722.41        33.26 o                         
   8   7   1        277.93        306.70        24.77 o                         
   9   7   1       2182.59       2354.28        68.66 o                         
  10   7   1       3294.08       3709.54        92.64 o                         
  11   7   1        937.87        908.87        53.48 o                         
  12   7   1        195.79        197.30        26.96 o                         
   0   8   1       6307.98       6195.13       237.25 o                         
   1   8   1      21578.74      21648.66       330.50 o                         
   2   8   1         10.24          9.83         5.89 o                         
   3   8   1          0.11         -2.74         4.05 o                         
   4   8   1        957.94       1021.24        27.32 o                         
   5   8   1        126.61        145.55        14.74 o                         
   6   8   1         92.52        105.05        11.36 o                         
   7   8   1         29.36          6.27        18.92 o                         
   8   8   1          0.91        -10.55        10.55 o                         
   9   8   1       2423.25       2671.63        77.66 o                         
  10   8   1         56.78         23.23        17.50 o                         
  11   8   1        129.25        101.30        27.53 o                         
  12   8   1        503.71        482.62        45.22 o                         
   1   9   1        298.25        292.21        19.07 o                         
   2   9   1        367.38        310.42        19.02 o                         
   3   9   1        175.71        167.80        15.07 o                         
   4   9   1         19.91         11.39         7.21 o                         
   5   9   1        218.95        242.57        16.03 o                         
   6   9   1          0.53          6.71         8.89 o                         
   7   9   1        248.30        231.85        22.73 o                         
   8   9   1         12.18        -14.46        14.46 o                         
   9   9   1        682.30        717.62        41.74 o                         
  10   9   1       1478.23       1507.43        62.86 o                         
  11   9   1        672.31        758.45        48.20 o                         
   0  10   1       1554.13       1372.31       112.78 o                         
   1  10   1        414.54        423.91        26.89 o                         
   2  10   1       2331.07       2374.21        58.93 o                         
   3  10   1         24.98         33.86         9.23 o                         
   4  10   1         10.92         -4.19         9.20 o                         
   5  10   1          7.61         19.24        10.48 o                         
   6  10   1        193.90        201.38        17.68 o                         
   7  10   1        473.24        450.69        28.28 o                         
   8  10   1          3.15        -19.50        19.50 o                         
   9  10   1         76.64         79.22        21.60 o                         
  10  10   1         54.67         38.19        19.17 o                         
   1  11   1       2898.36       3281.00       131.56 o                         
   2  11   1       1436.32       1495.27        61.11 o                         
   3  11   1        203.69        169.32        17.54 o                         
   4  11   1        346.87        363.69        34.63 o                         
   5  11   1          6.25         -7.91        15.26 o                         
   6  11   1         92.33        103.89        14.07 o                         
   7  11   1         62.10         29.31        23.69 o                         
   8  11   1          0.05        -11.20        12.99 o                         
   9  11   1       1703.56       1900.64        85.07 o                         
  10  11   1        285.94        309.54        33.73 o                         
   0  12   1        967.53        821.72       103.95 o                         
   1  12   1       7737.08       6859.48       289.57 o                         
   2  12   1        549.89        586.95        29.71 o                         
   3  12   1          6.39          1.46        13.41 o                         
   4  12   1         13.30         11.68        15.77 o                         
   5  12   1          0.08        -13.02        13.02 o                         
   6  12   1         22.20         -1.82        17.87 o                         
   7  12   1         20.49         29.34        23.14 o                         
   8  12   1        113.24         72.00        27.45 o                         
   9  12   1       2538.35       2822.08        88.71 o                         
   1  13   1        287.59        240.93        43.34 o                         
   2  13   1        306.30        243.82        25.96 o                         
   3  13   1         13.11         26.34        15.13 o                         
   4  13   1         21.56         12.86        18.92 o                         
   5  13   1          7.22        -22.70        22.70 o                         
   6  13   1        104.79         96.52        26.38 o                         
   7  13   1        252.87        267.33        35.64 o                         
   8  13   1        631.97        706.95        60.71 o                         
   0  14   1          3.82         10.07        33.74 o                         
   1  14   1        313.52        190.12        57.60 o                         
   2  14   1        105.12         87.45        28.03 o                         
   3  14   1         13.80          6.93        16.09 o                         
   4  14   1          0.81         23.59        25.79 o                         
   5  14   1         68.17         91.58        24.91 o                         
   6  14   1          7.52        -22.38        22.38 o                         
   7  14   1          7.15        -33.10        33.10 o                         
   1  15   1        606.90        447.80        60.74 o                         
   2  15   1        151.29         79.87        33.69 o                         
   3  15   1         15.74        -18.46        18.46 o                         
   4  15   1          0.69        -19.66        19.93 o                         
   5  15   1         23.39         36.99        24.60 o                         
   0  16   1       4779.04       4529.20       366.55 o                         
   1  16   1       1955.58       1627.03       120.09 o                         
   2  16   1        619.35        480.98        61.68 o                         
   3  16   1         11.21        -10.49        25.64 o                         
   2   0   2        128.90        134.51         8.38 o                         
   3   0   2      22578.65      20926.98       283.13 o                         
   4   0   2      11797.68      11601.30       179.21 o                         
   5   0   2         92.86        107.76        14.26 o                         
   6   0   2        404.81        426.07        31.27 o                         
   7   0   2         30.91         -0.63        14.70 o                         
   8   0   2      10021.01      10559.00       250.49 o                         
   9   0   2        982.23        908.61        65.11 o                         
  10   0   2        110.65        128.17        44.30 o                         
  11   0   2        239.09        211.24        40.26 o                         
  12   0   2         15.03         14.95        32.44 o                         
  13   0   2         20.71         -1.17        26.34 o                         
   1   1   2         30.72         24.34         3.59 o                         
   2   1   2      38243.66      35475.96       360.99 o                         
   3   1   2       3094.55       2993.23        39.64 o                         
   4   1   2        474.23        458.46        13.68 o                         
   5   1   2        222.07        214.42        12.80 o                         
   6   1   2       3580.86       3319.86        66.15 o                         
   7   1   2        118.50         67.20        14.89 o                         
   8   1   2         14.92         -9.05         9.05 o                         
   9   1   2       2372.99       2224.37        68.38 o                         
  10   1   2       1739.59       1710.09        67.99 o                         
  11   1   2        364.79        337.77        34.04 o                         
  12   1   2          5.07        -18.12        18.12 o                         
  13   1   2         59.02         35.88        21.25 o                         
   0   2   2       1025.76       1006.98        22.43 o                         
   1   2   2          5.97          9.45         1.85 o                         
   2   2   2        434.35        434.66         9.35 o                         
   3   2   2         61.26         60.37         4.41 o                         
   4   2   2       2127.93       1933.56        31.16 o                         
   5   2   2        130.67        148.80        10.50 o                         
   6   2   2       1040.16       1024.15        32.85 o                         
   7   2   2        168.49        136.45        14.61 o                         
   8   2   2        399.90        472.74        30.17 o                         
   9   2   2        698.88        708.09        39.98 o                         
  10   2   2        216.64        189.43        24.69 o                         
  11   2   2          4.85        -20.99        21.03 o                         
  12   2   2          3.38        -13.50        16.08 o                         
  13   2   2          9.82        -16.61        16.61 o                         
   1   3   2       8613.10       8119.04        82.70 o                         
   2   3   2          2.17         -2.18         2.43 o                         
   3   3   2       1390.89       1366.04        22.44 o                         
   4   3   2        445.84        399.75        12.20 o                         
   5   3   2       2237.22       2217.82        40.92 o                         
   6   3   2       1889.11       1866.02        46.80 o                         
   7   3   2       3503.60       3647.43        76.68 o                         
   8   3   2        239.86        259.17        22.29 o                         
   9   3   2        462.23        416.60        31.20 o                         
  10   3   2       1326.80       1371.27        52.93 o                         
  11   3   2        959.70        944.24        49.47 o                         
  12   3   2        107.26        134.10        24.05 o                         
  13   3   2          4.68          5.72        18.49 o                         
   0   4   2      54160.13      53174.36      1014.73 o                         
   1   4   2      45851.92      42854.59       421.36 o                         
   2   4   2        226.03        165.00         7.38 o                         
   3   4   2       2382.81       2334.49        32.99 o                         
   4   4   2       1389.66       1281.18        25.66 o                         
   5   4   2       4368.25       4675.78        71.30 o                         
   6   4   2         18.08         19.79         6.35 o                         
   7   4   2        157.42        154.21        14.22 o                         
   8   4   2       2665.91       2835.75        65.51 o                         
   9   4   2       1106.42       1142.09        41.39 o                         
  10   4   2          6.64          3.55        19.82 o                         
  11   4   2         20.09         -2.44        12.66 o                         
  12   4   2        828.97        855.42        48.71 o                         
  13   4   2        336.71        369.06        37.24 o                         
   1   5   2        484.39        475.87        12.47 o                         
   2   5   2       1293.76       1328.82        23.33 o                         
   3   5   2       2175.40       2164.64        37.13 o                         
   4   5   2        940.70        987.50        23.28 o                         
   5   5   2        790.80        777.71        23.41 o                         
   6   5   2       3045.13       3203.38        64.96 o                         
   7   5   2        248.47        235.91        17.98 o                         
   8   5   2        321.90        284.06        22.34 o                         
   9   5   2       3026.62       3216.58        74.44 o                         
  10   5   2       2295.99       2480.39        65.34 o                         
  11   5   2        160.76        128.45        17.58 o                         
  12   5   2         29.69          6.80        18.96 o                         
  13   5   2        304.77        329.19        39.75 o                         
   0   6   2        576.78        688.53        25.18 o                         
   1   6   2        121.73        112.41         5.21 o                         
   2   6   2         57.51         59.04         5.22 o                         
   3   6   2        187.00        176.77         9.60 o                         
   4   6   2       2585.32       2696.39        51.43 o                         
   5   6   2        153.86        152.58        11.90 o                         
   6   6   2        715.95        632.43        27.93 o                         
   7   6   2          0.53         -7.58         7.58 o                         
   8   6   2        481.74        504.99        30.86 o                         
   9   6   2        369.87        358.34        27.25 o                         
  10   6   2        340.45        296.52        26.28 o                         
  11   6   2        362.66        341.22        34.92 o                         
  12   6   2        370.73        382.19        34.54 o                         
   1   7   2       6288.83       6256.99       115.82 o                         
   2   7   2        328.89        249.12         9.77 o                         
   3   7   2       1645.31       1617.82        32.47 o                         
   4   7   2        683.00        709.79        23.47 o                         
   5   7   2          0.09         -5.61         5.79 o                         
   6   7   2         37.85         42.81        10.16 o                         
   7   7   2        748.31        712.01        34.36 o                         
   8   7   2        408.28        418.75        28.96 o                         
   9   7   2        217.34        219.18        23.41 o                         
  10   7   2        279.01        293.72        26.63 o                         
  11   7   2        113.99         81.96        19.69 o                         
  12   7   2        542.65        555.47        45.97 o                         
   0   8   2       7444.56       7721.98       187.31 o                         
   1   8   2       3003.43       2908.39        76.50 o                         
   2   8   2         46.72         40.66         8.81 o                         
   3   8   2        446.57        491.47        14.72 o                         
   4   8   2       1108.98       1122.51        30.97 o                         
   5   8   2       2431.61       2578.78        57.73 o                         
   6   8   2        513.73        560.00        26.30 o                         
   7   8   2        148.57        141.94        18.64 o                         
   8   8   2        110.87        136.16        18.22 o                         
   9   8   2       1056.01       1124.09        47.60 o                         
  10   8   2        377.89        404.21        43.06 o                         
  11   8   2          0.09          2.92        16.04 o                         
   1   9   2        199.96        212.29        14.70 o                         
   2   9   2         36.39         48.90         9.07 o                         
   3   9   2         58.05         37.65        10.56 o                         
   4   9   2        748.90        758.13        22.57 o                         
   5   9   2       2262.97       2279.44        50.39 o                         
   6   9   2          0.10         -7.19        10.56 o                         
   7   9   2        419.78        452.04        29.78 o                         
   8   9   2        168.85        162.55        20.89 o                         
   9   9   2        784.14        901.13        43.40 o                         
  10   9   2        289.06        303.43        32.45 o                         
  11   9   2        303.21        318.15        49.44 o                         
   0  10   2        272.21        215.65        50.54 o                         
   1  10   2       4332.28       4546.67       127.66 o                         
   2  10   2         41.45         35.31         9.06 o                         
   3  10   2          8.27          3.93         8.63 o                         
   4  10   2        421.18        369.87        30.64 o                         
   5  10   2         21.80         13.73         7.79 o                         
   6  10   2       1260.76       1289.04        39.51 o                         
   7  10   2         10.19         14.26        18.92 o                         
   8  10   2        203.59        248.14        25.95 o                         
   9  10   2        318.78        285.94        30.36 o                         
  10  10   2        309.44        295.32        32.48 o                         
   1  11   2        987.31       1030.61        57.36 o                         
   2  11   2        274.14        322.64        20.53 o                         
   3  11   2          0.02          0.89         9.94 o                         
   4  11   2       4773.24       4866.95       120.59 o                         
   5  11   2          6.27        -10.08        19.32 o                         
   6  11   2          1.94         14.14        13.17 o                         
   7  11   2         12.15         74.72        34.53 o                         
   8  11   2         41.62         64.78        20.64 o                         
   9  11   2        611.26        655.83        43.97 o                         
  10  11   2        279.25        300.56        31.83 o                         
   0  12   2         74.22         47.20        30.05 o                         
   1  12   2       1625.81       1485.38       117.09 o                         
   2  12   2       1416.51       1551.35        51.73 o                         
   3  12   2         29.68         27.04        11.94 o                         
   4  12   2          2.50        -11.53        14.15 o                         
   5  12   2        179.03        207.27        27.16 o                         
   6  12   2        921.51        950.03        59.75 o                         
   7  12   2        141.33        166.65        18.93 o                         
   8  12   2         13.47         20.07        21.75 o                         
   9  12   2         13.77        -15.81        21.56 o                         
   1  13   2          3.66         -2.47        19.15 o                         
   2  13   2        343.69        332.30        29.89 o                         
   3  13   2        121.33         81.66        21.62 o                         
   4  13   2        170.34        114.01        23.03 o                         
   5  13   2         62.41         85.36        22.40 o                         
   6  13   2          0.19        -18.17        18.17 o                         
   7  13   2        397.79        425.84        44.21 o                         
   8  13   2        172.14        139.08        34.99 o                         
   0  14   2         77.92        -31.22        48.57 o                         
   1  14   2        436.43        320.38        49.78 o                         
   2  14   2        428.05        364.60        50.54 o                         
   3  14   2         23.47          3.54        17.51 o                         
   4  14   2        124.70        119.67        42.48 o                         
   5  14   2         18.20         41.78        22.79 o                         
   6  14   2        485.52        504.62        49.28 o                         
   7  14   2         16.31          5.82        23.98 o                         
   1  15   2        227.02        150.61        36.89 o                         
   2  15   2         15.18         16.86        25.01 o                         
   3  15   2        113.84         64.27        22.41 o                         
   4  15   2        532.71        559.18        45.51 o                         
   5  15   2         39.81         85.16        24.46 o                         
   0  16   2         39.24         33.62        41.01 o                         
   1  16   2        586.33        521.68        65.64 o                         
   2  16   2        107.52         86.03        35.08 o                         
   3  16   2         10.09          8.48        28.76 o                         
   1   1   3       9297.07       8489.36        85.69 o                         
   2   1   3      21216.69      19366.78       187.74 o                         
   3   1   3        206.80        218.59         8.29 o                         
   4   1   3        166.27        175.52         9.12 o                         
   5   1   3       2394.99       2458.04        48.83 o                         
   6   1   3       3102.32       3317.12        67.77 o                         
   7   1   3       3567.66       3567.65        78.13 o                         
   8   1   3        534.27        505.34        32.03 o                         
   9   1   3       1253.20       1205.90        48.32 o                         
  10   1   3        273.63        232.75        25.03 o                         
  11   1   3        311.75        298.88        33.16 o                         
  12   1   3         71.46         27.20        22.51 o                         
  13   1   3          4.05        -18.17        18.17 o                         
   0   2   3      14444.18      13832.95       220.06 o                         
   1   2   3      16236.65      15075.66       141.15 o                         
   2   2   3         23.58         26.86         2.91 o                         
   3   2   3       5067.88       4858.29        62.36 o                         
   4   2   3      24828.44      23577.88       233.19 o                         
   5   2   3       3551.76       3585.79        58.51 o                         
   6   2   3          3.23         -6.99         6.99 o                         
   7   2   3        887.28        860.14        35.29 o                         
   8   2   3       1527.50       1629.96        53.02 o                         
   9   2   3       3067.41       2888.37        78.89 o                         
  10   2   3         11.88         -9.63         9.63 o                         
  11   2   3        905.50        780.95        46.07 o                         
  12   2   3        112.26        147.88        26.07 o                         
  13   2   3         42.70         -0.47        14.68 o                         
   1   3   3      18158.91      17220.20       159.22 o                         
   2   3   3        933.65        849.81        16.59 o                         
   3   3   3       1420.73       1402.46        24.02 o                         
   4   3   3        157.99        122.23         6.88 o                         
   5   3   3        254.68        308.97        12.53 o                         
   6   3   3       3280.21       3476.12        69.42 o                         
   7   3   3        552.96        516.28        26.41 o                         
   8   3   3        288.38        287.23        23.66 o                         
   9   3   3       1482.22       1539.95        53.20 o                         
  10   3   3       1119.73       1116.52        46.67 o                         
  11   3   3       1313.54       1339.46        54.93 o                         
  12   3   3        196.05        192.27        28.00 o                         
  13   3   3          0.31        -11.02        14.98 o                         
   0   4   3      19710.29      19760.39       334.28 o                         
   1   4   3       3037.59       2975.54        39.49 o                         
   2   4   3       1711.45       1685.02        26.41 o                         
   3   4   3       5586.28       5179.58        60.83 o                         
   4   4   3       1891.75       2018.24        35.80 o                         
   5   4   3       2073.48       2079.70        41.53 o                         
   6   4   3       1581.75       1666.59        42.38 o                         
   7   4   3          6.07          3.29         7.06 o                         
   8   4   3        887.01        863.83        31.97 o                         
   9   4   3        751.58        774.71        35.10 o                         
  10   4   3         81.92         51.15        13.07 o                         
  11   4   3        461.43        446.17        31.49 o                         
  12   4   3        117.53        161.75        23.52 o                         
  13   4   3         20.10         -1.27        24.35 o                         
   1   5   3       2538.41       2617.04        37.88 o                         
   2   5   3       6068.20       5799.94        74.45 o                         
   3   5   3        724.98        624.07        17.80 o                         
   4   5   3         30.86         29.30         5.62 o                         
   5   5   3          1.72         15.51         5.30 o                         
   6   5   3         72.67         73.67        10.16 o                         
   7   5   3         53.47         62.00        12.25 o                         
   8   5   3          4.02         16.73        11.80 o                         
   9   5   3         80.95         47.81        13.74 o                         
  10   5   3        878.80        928.17        41.06 o                         
  11   5   3         61.43         47.09        21.38 o                         
  12   5   3        899.45        873.04        47.55 o                         
  13   5   3        225.79        241.14        32.76 o                         
   0   6   3       1336.24       1568.58        39.16 o                         
   1   6   3      10055.64      10249.35       124.41 o                         
   2   6   3          8.67         11.81         4.60 o                         
   3   6   3       3895.21       4109.92        63.33 o                         
   4   6   3         74.01         92.50         8.93 o                         
   5   6   3       7015.37       7047.64       112.79 o                         
   6   6   3        103.49         81.77        10.73 o                         
   7   6   3       2214.53       2329.19        59.47 o                         
   8   6   3       1898.04       1938.84        55.07 o                         
   9   6   3       1900.34       2014.40        63.90 o                         
  10   6   3        774.33        854.05        36.36 o                         
  11   6   3        140.50        135.55        27.66 o                         
  12   6   3         53.46         22.00        20.82 o                         
   1   7   3       6128.82       5872.31        84.77 o                         
   2   7   3          0.05          5.76         5.73 o                         
   3   7   3       2037.28       1976.69        42.52 o                         
   4   7   3        959.49        950.09        28.30 o                         
   5   7   3         59.38         73.60         9.30 o                         
   6   7   3        841.82        964.16        36.81 o                         
   7   7   3        442.88        456.90        26.75 o                         
   8   7   3        236.95        221.39        20.89 o                         
   9   7   3          1.88          0.90        11.24 o                         
  10   7   3        203.61        155.86        24.48 o                         
  11   7   3        215.87        203.56        31.14 o                         
  12   7   3          2.07          4.67        23.45 o                         
   0   8   3       5155.19       5302.94       179.46 o                         
   1   8   3        307.72        298.57         9.44 o                         
   2   8   3        875.87        880.08        20.19 o                         
   3   8   3        495.54        493.14        17.28 o                         
   4   8   3         11.00         15.45         4.64 o                         
   5   8   3       1265.12       1277.33        37.26 o                         
   6   8   3          3.52         -2.98         8.90 o                         
   7   8   3          4.76         -9.78        11.21 o                         
   8   8   3        816.76        842.87        39.64 o                         
   9   8   3       1463.83       1607.63        54.09 o                         
  10   8   3        559.36        652.32        49.05 o                         
  11   8   3         14.86         14.00        19.22 o                         
   1   9   3         51.81         37.61         8.20 o                         
   2   9   3        517.80        521.15        26.80 o                         
   3   9   3        119.86        118.48        13.52 o                         
   4   9   3         35.17         44.34        11.71 o                         
   5   9   3        445.47        486.32        21.61 o                         
   6   9   3         59.22         52.04        10.89 o                         
   7   9   3        631.08        697.49        36.12 o                         
   8   9   3        532.69        600.69        36.51 o                         
   9   9   3        837.06        965.30        43.42 o                         
  10   9   3        150.89        117.78        18.33 o                         
  11   9   3        150.26        173.50        27.25 o                         
   0  10   3        470.24        458.06        32.41 o                         
   1  10   3       2975.28       2921.90        72.98 o                         
   2  10   3        464.28        434.61        24.70 o                         
   3  10   3        683.27        712.60        33.74 o                         
   4  10   3        762.83        760.50        21.17 o                         
   5  10   3        356.76        363.58        18.04 o                         
   6  10   3         38.30         34.46        14.75 o                         
   7  10   3          0.69         -1.44        11.39 o                         
   8  10   3         93.31         65.23        17.66 o                         
   9  10   3        660.44        644.24        41.91 o                         
  10  10   3         38.47        -12.52        19.97 o                         
   1  11   3       1863.81       2005.20        63.77 o                         
   2  11   3       1006.40       1099.87        49.55 o                         
   3  11   3         73.03         94.95        13.75 o                         
   4  11   3        116.57        132.47        19.48 o                         
   5  11   3        424.52        398.98        21.83 o                         
   6  11   3         79.28         24.72        13.90 o                         
   7  11   3          0.33         32.54        13.45 o                         
   8  11   3         20.03         31.98        23.35 o                         
   9  11   3         96.56         76.70        23.70 o                         
  10  11   3       1816.33       1863.36        78.83 o                         
   0  12   3      11898.01      10703.33       791.40 o                         
   1  12   3          0.29        -11.38        11.38 o                         
   2  12   3        997.80       1131.27        50.89 o                         
   3  12   3        514.84        605.57        32.30 o                         
   4  12   3        547.18        569.15        41.30 o                         
   5  12   3       1684.60       1744.82        73.31 o                         
   6  12   3         21.24         14.57        15.92 o                         
   7  12   3         29.69         51.77        18.16 o                         
   8  12   3         10.87          0.28        18.40 o                         
   9  12   3        301.70        371.80        35.14 o                         
   1  13   3         17.72         -4.74        19.71 o                         
   2  13   3         56.03         41.81        15.06 o                         
   3  13   3         11.76         -9.66        15.66 o                         
   4  13   3         76.67         72.47        17.11 o                         
   5  13   3        714.17        766.92        49.40 o                         
   6  13   3          2.89          9.47        19.61 o                         
   7  13   3        394.73        440.29        46.03 o                         
   8  13   3        401.29        401.66        47.78 o                         
   0  14   3        379.24        204.54        72.60 o                         
   1  14   3          3.34        -25.20        25.20 o                         
   2  14   3        266.51        328.74        25.18 o                         
   3  14   3          0.08        -17.31        17.31 o                         
   4  14   3        207.16        215.58        34.43 o                         
   5  14   3         28.93         27.67        19.74 o                         
   6  14   3        107.50         67.85        29.64 o                         
   7  14   3         41.73        -22.10        26.62 o                         
   1  15   3        127.53         40.70        29.83 o                         
   2  15   3        675.45        565.08        63.52 o                         
   3  15   3        201.83        173.25        28.63 o                         
   4  15   3        279.74        345.65        34.66 o                         
   5  15   3         60.75         74.23        25.70 o                         
   0  16   3       1358.91        952.35       114.56 o                         
   1  16   3        175.64         62.82        41.54 o                         
   2  16   3        242.36        179.71        44.87 o                         
   0   0   4        133.17        173.72        13.98 o                         
   1   0   4      26643.97      25162.69       324.76 o                         
   2   0   4      22176.56      20201.68       270.59 o                         
   3   0   4      68951.26      62378.62       951.80 o                         
   4   0   4       5693.04       6080.24       100.80 o                         
   5   0   4       3998.96       4657.67       108.13 o                         
   6   0   4       2474.62       2783.28        89.33 o                         
   7   0   4          4.70          9.43        10.98 o                         
   8   0   4        290.01        281.10        33.40 o                         
   9   0   4       1253.31       1184.17        64.28 o                         
  10   0   4          5.37        -15.59        15.59 o                         
  11   0   4        701.83        741.34        73.72 o                         
  12   0   4       1160.60       1272.95        91.87 o                         
  13   0   4        715.55        742.17        78.10 o                         
   1   1   4       3941.37       3495.22        41.10 o                         
   2   1   4      24358.88      22689.64       213.11 o                         
   3   1   4      24073.83      22257.12       205.31 o                         
   4   1   4         66.46         79.32         6.29 o                         
   5   1   4       8312.99       9036.49       126.64 o                         
   6   1   4       3474.26       3533.63        73.34 o                         
   7   1   4       2775.12       2572.06        62.96 o                         
   8   1   4        389.89        429.93        27.58 o                         
   9   1   4          0.97          0.07         9.84 o                         
  10   1   4          1.38         -7.48        11.65 o                         
  11   1   4        135.21         58.60        19.97 o                         
  12   1   4        321.60        256.74        30.98 o                         
  13   1   4         99.88         66.70        35.34 o                         
   0   2   4       1451.68       1380.04        28.55 o                         
   1   2   4         68.53         59.82         4.61 o                         
   2   2   4         12.71         12.74         2.81 o                         
   3   2   4       4682.69       4474.15        59.18 o                         
   4   2   4        502.94        446.71        15.42 o                         
   5   2   4         14.87         10.88         4.13 o                         
   6   2   4          6.60          1.21         9.14 o                         
   7   2   4          0.06          8.06         6.97 o                         
   8   2   4        206.37        218.87        20.04 o                         
   9   2   4        512.81        545.27        34.50 o                         
  10   2   4        462.19        468.10        33.64 o                         
  11   2   4          1.35         -8.49        16.05 o                         
  12   2   4          4.91         12.11        15.29 o                         
  13   2   4         54.08         49.80        22.07 o                         
   1   3   4      12559.89      11821.53       119.76 o                         
   2   3   4       1935.62       1769.60        27.88 o                         
   3   3   4         22.78          8.43         3.15 o                         
   4   3   4        135.13        139.55         9.92 o                         
   5   3   4          7.63          8.72         5.86 o                         
   6   3   4        305.99        369.91        27.62 o                         
   7   3   4       1115.96       1153.31        33.17 o                         
   8   3   4          0.59         15.68         7.26 o                         
   9   3   4        235.35        226.78        20.88 o                         
  10   3   4         21.64         21.87        11.68 o                         
  11   3   4        603.08        629.30        36.22 o                         
  12   3   4        471.84        470.11        39.19 o                         
  13   3   4        439.75        370.67        42.20 o                         
   0   4   4        669.21        763.00        24.31 o                         
   1   4   4       3244.64       3518.32        49.02 o                         
   2   4   4       1387.32       1409.29        25.41 o                         
   3   4   4       8429.91       8195.50        99.84 o                         
   4   4   4      11353.38      11695.93       150.17 o                         
   5   4   4       1479.32       1675.43        43.35 o                         
   6   4   4         41.95         61.38        11.71 o                         
   7   4   4       1294.01       1281.09        49.77 o                         
   8   4   4         59.26         44.38        10.26 o                         
   9   4   4       1275.81       1313.95        42.23 o                         
  10   4   4         19.62         23.94        10.46 o                         
  11   4   4        701.24        642.71        32.47 o                         
  12   4   4         18.91         24.63        18.35 o                         
  13   4   4        206.32        182.99        33.05 o                         
   1   5   4       3182.11       3259.14        45.64 o                         
   2   5   4       3092.85       3422.17        49.84 o                         
   3   5   4          7.75         14.08         4.21 o                         
   4   5   4         63.54         71.88         7.19 o                         
   5   5   4       3731.97       3917.08        70.79 o                         
   6   5   4        316.34        336.17        16.43 o                         
   7   5   4        446.00        417.67        31.31 o                         
   8   5   4        591.30        618.73        39.07 o                         
   9   5   4         65.39         60.07        19.52 o                         
  10   5   4        330.35        299.03        31.34 o                         
  11   5   4        814.54        802.60        54.88 o                         
  12   5   4        354.66        325.59        45.00 o                         
   0   6   4       2003.33       2177.01        55.86 o                         
   1   6   4        477.06        494.94        15.69 o                         
   2   6   4       2586.80       2569.30        44.73 o                         
   3   6   4        692.07        662.77        20.32 o                         
   4   6   4       1142.96       1255.23        32.50 o                         
   5   6   4       3543.84       3873.45        72.69 o                         
   6   6   4        372.32        367.49        20.80 o                         
   7   6   4        658.27        650.41        26.40 o                         
   8   6   4        242.32        258.42        26.89 o                         
   9   6   4        296.90        309.27        30.16 o                         
  10   6   4        396.99        431.85        38.02 o                         
  11   6   4          0.00        -17.64        17.64 o                         
  12   6   4        129.57        141.36        24.81 o                         
   1   7   4        999.61       1025.99        25.98 o                         
   2   7   4         84.84         84.65         7.45 o                         
   3   7   4        802.30        830.93        24.36 o                         
   4   7   4         31.29         25.69         7.36 o                         
   5   7   4         47.95         28.47         8.48 o                         
   6   7   4        716.59        731.52        31.29 o                         
   7   7   4          0.65         -7.88        11.48 o                         
   8   7   4          2.21          7.85         8.57 o                         
   9   7   4        932.54       1018.04        52.25 o                         
  10   7   4         18.60         28.94        18.70 o                         
  11   7   4        467.12        512.50        44.25 o                         
  12   7   4         47.14         -3.64        20.51 o                         
   0   8   4        480.10        512.58        26.49 o                         
   1   8   4       1377.52       1503.53        30.61 o                         
   2   8   4        799.04        879.90        23.56 o                         
   3   8   4        803.86        798.48        23.38 o                         
   4   8   4        395.73        420.11        19.40 o                         
   5   8   4        556.08        549.72        23.37 o                         
   6   8   4         12.48          8.21         8.48 o                         
   7   8   4         72.95        116.88        18.37 o                         
   8   8   4        156.07        157.32        17.75 o                         
   9   8   4        287.92        267.32        45.70 o                         
  10   8   4        228.82        219.78        30.12 o                         
  11   8   4         18.00         -7.29        22.35 o                         
   1   9   4        713.25        784.83        21.30 o                         
   2   9   4          7.24          7.76         5.85 o                         
   3   9   4        271.53        248.75        12.95 o                         
   4   9   4        266.97        284.10        16.52 o                         
   5   9   4       1527.79       1526.88        40.90 o                         
   6   9   4          0.40          2.25         9.72 o                         
   7   9   4        563.43        559.76        32.20 o                         
   8   9   4       1916.40       1961.87        60.98 o                         
   9   9   4        161.88        171.67        30.63 o                         
  10   9   4          7.38        -19.87        19.87 o                         
  11   9   4        378.52        407.81        42.42 o                         
   0  10   4       2382.00       2534.10        97.62 o                         
   1  10   4        613.99        678.64        39.81 o                         
   2  10   4       1150.98       1093.82        47.10 o                         
   3  10   4        104.17        111.61        16.07 o                         
   4  10   4        130.85        118.33        13.16 o                         
   5  10   4       7277.83       7499.82       155.58 o                         
   6  10   4         65.30         97.33        14.10 o                         
   7  10   4         60.45         33.94        17.11 o                         
   8  10   4        419.07        395.15        33.09 o                         
   9  10   4        377.63        359.13        28.19 o                         
  10  10   4        166.77        190.59        31.01 o                         
   1  11   4        719.05        677.27        38.29 o                         
   2  11   4        346.90        373.32        28.48 o                         
   3  11   4        153.51        154.11        21.11 o                         
   4  11   4       1640.30       1689.71        80.71 o                         
   5  11   4        125.08        103.29         9.92 o                         
   6  11   4         39.96         43.33        14.45 o                         
   7  11   4         71.62         60.33        15.93 o                         
   8  11   4        488.20        525.00        34.93 o                         
   9  11   4        129.47        162.79        35.07 o                         
  10  11   4         78.97         46.01        29.43 o                         
   0  12   4        424.14        442.32        76.95 o                         
   1  12   4       1531.99       1708.34        71.12 o                         
   2  12   4         31.63         29.42        11.95 o                         
   3  12   4        885.62        950.07        48.38 o                         
   4  12   4          0.41          8.58        12.71 o                         
   5  12   4        240.24        261.13        29.63 o                         
   6  12   4        467.70        428.65        24.76 o                         
   7  12   4         26.61         -7.07        17.47 o                         
   8  12   4          0.52          2.28        14.32 o                         
   9  12   4         36.04         63.49        26.32 o                         
   1  13   4         83.27         63.03        24.05 o                         
   2  13   4         17.69         31.71        12.42 o                         
   3  13   4        383.30        387.86        31.58 o                         
   4  13   4         44.34          3.85        19.95 o                         
   5  13   4       1430.73       1395.35        66.58 o                         
   6  13   4        215.34        256.52        34.92 o                         
   7  13   4         33.95         28.41        20.92 o                         
   8  13   4        192.49        150.68        52.83 o                         
   0  14   4         43.08         40.30        33.70 o                         
   1  14   4          6.46         -7.66        20.49 o                         
   2  14   4        227.53        216.81        23.55 o                         
   3  14   4          0.07         -1.32        17.13 o                         
   4  14   4        180.91        171.41        26.67 o                         
   5  14   4       1136.54       1252.13        87.49 o                         
   6  14   4        131.44         85.10        35.12 o                         
   1  15   4        125.18         39.23        32.58 o                         
   2  15   4        233.52        203.28        41.31 o                         
   3  15   4         53.97         39.94        21.80 o                         
   4  15   4          0.01         37.30        20.59 o                         
   5  15   4        300.26        313.28        39.80 o                         
   0  16   4         27.74         40.51        40.36 o                         
   1  16   4          0.22        -25.65        25.65 o                         
   2  16   4         13.81        -21.94        27.55 o                         
   1   1   5       3769.03       3657.28        47.80 o                         
   2   1   5       4886.14       4673.28        54.27 o                         
   3   1   5       6715.55       6408.31        73.33 o                         
   4   1   5       2453.32       2403.28        36.48 o                         
   5   1   5        112.60        106.30        10.22 o                         
   6   1   5        754.87        820.15        29.91 o                         
   7   1   5        591.66        566.40        28.54 o                         
   8   1   5          1.59         -6.68         6.68 o                         
   9   1   5         13.15         12.21        16.42 o                         
  10   1   5         35.23         46.44        13.51 o                         
  11   1   5         48.38        -13.38        13.38 o                         
  12   1   5        255.17        272.74        33.14 o                         
  13   1   5         61.80         55.49        20.64 o                         
   0   2   5          5.74         13.96         3.42 o                         
   1   2   5          4.23          2.13         2.31 o                         
   2   2   5       3043.51       3115.97        44.04 o                         
   3   2   5        565.21        583.06        17.15 o                         
   4   2   5       7605.92       7754.59       103.65 o                         
   5   2   5        411.95        438.41        22.91 o                         
   6   2   5        196.87        229.85        13.34 o                         
   7   2   5        932.46        893.08        31.51 o                         
   8   2   5        148.95        180.48        15.93 o                         
   9   2   5        410.73        354.31        27.04 o                         
  10   2   5        128.19        117.88        17.66 o                         
  11   2   5        193.26        138.34        21.48 o                         
  12   2   5         30.77         33.46        17.62 o                         
  13   2   5          0.25        -18.90        18.90 o                         
   1   3   5       4992.23       4721.83        62.22 o                         
   2   3   5        178.08        142.53         7.90 o                         
   3   3   5        575.71        588.21        14.97 o                         
   4   3   5        198.61        156.66        11.66 o                         
   5   3   5       3615.23       3655.81        78.26 o                         
   6   3   5        815.70        860.76        38.18 o                         
   7   3   5       1336.00       1322.29        51.14 o                         
   8   3   5          1.87          1.68        11.52 o                         
   9   3   5         24.66         19.04         7.76 o                         
  10   3   5        178.29        184.07        21.03 o                         
  11   3   5        482.50        496.69        26.63 o                         
  12   3   5         94.80         77.11        19.40 o                         
  13   3   5         46.84         27.81        32.42 o                         
   0   4   5        215.01        202.96        14.58 o                         
   1   4   5        157.96        172.80         9.12 o                         
   2   4   5        772.99        693.98        17.50 o                         
   3   4   5        360.78        362.91        13.07 o                         
   4   4   5        887.10        846.43        26.64 o                         
   5   4   5         45.25         66.84         9.60 o                         
   6   4   5         14.11          9.99         8.82 o                         
   7   4   5         39.20         17.91        10.89 o                         
   8   4   5        207.05        216.86        23.99 o                         
   9   4   5         41.40         32.41        14.24 o                         
  10   4   5        476.50        496.05        43.08 o                         
  11   4   5        201.68        218.02        27.45 o                         
  12   4   5         84.78        104.13        21.88 o                         
  13   4   5          9.01        -12.32        21.39 o                         
   1   5   5         48.50         47.49         5.42 o                         
   2   5   5       2108.52       2125.96        38.32 o                         
   3   5   5       1326.62       1289.39        28.60 o                         
   4   5   5         59.78         66.06         6.85 o                         
   5   5   5        167.15        168.96        17.59 o                         
   6   5   5        778.99        815.28        38.82 o                         
   7   5   5        683.66        693.94        37.77 o                         
   8   5   5         68.72         65.72        14.21 o                         
   9   5   5        889.87        904.70        50.27 o                         
  10   5   5         16.11         12.89        14.13 o                         
  11   5   5        368.60        372.46        37.25 o                         
  12   5   5        125.48        147.74        27.25 o                         
   0   6   5       5398.56       5944.89       151.65 o                         
   1   6   5          4.70         14.15         3.94 o                         
   2   6   5        660.07        735.51        21.51 o                         
   3   6   5        817.10        792.12        23.15 o                         
   4   6   5       1463.39       1572.65        37.82 o                         
   5   6   5       4590.74       4800.18        84.32 o                         
   6   6   5        588.14        580.96        32.79 o                         
   7   6   5        185.29        166.40        21.30 o                         
   8   6   5         31.90          8.42        13.86 o                         
   9   6   5        978.32       1073.13        53.28 o                         
  10   6   5        108.40        119.41        31.11 o                         
  11   6   5        931.12        986.72        60.18 o                         
  12   6   5        258.70        257.45        33.63 o                         
   1   7   5         45.57         27.50         6.48 o                         
   2   7   5       1658.13       1680.46        36.13 o                         
   3   7   5       1310.20       1274.25        34.82 o                         
   4   7   5         36.45         25.01         6.98 o                         
   5   7   5       1720.63       1803.80        45.91 o                         
   6   7   5          0.14         16.47         6.90 o                         
   7   7   5        790.79        878.34        43.68 o                         
   8   7   5        102.86        114.60        22.40 o                         
   9   7   5        752.25        801.04        51.35 o                         
  10   7   5        174.09        148.87        26.33 o                         
  11   7   5         70.79         -4.76        21.78 o                         
  12   7   5          1.91        -20.79        20.79 o                         
   0   8   5        547.04        579.20        26.38 o                         
   1   8   5        261.52        308.58        14.50 o                         
   2   8   5        736.42        715.46        21.92 o                         
   3   8   5       1848.29       1830.06        43.01 o                         
   4   8   5        107.43        112.90        14.62 o                         
   5   8   5       4520.73       4803.67        85.80 o                         
   6   8   5        198.13        206.14        17.69 o                         
   7   8   5        858.87        865.44        34.82 o                         
   8   8   5          7.56          9.93        15.02 o                         
   9   8   5         59.03         59.20        21.33 o                         
  10   8   5        118.95         96.11        22.90 o                         
  11   8   5         23.49         12.41        24.25 o                         
   1   9   5          0.81          7.72         6.21 o                         
   2   9   5         22.65         11.17         5.18 o                         
   3   9   5          0.30          0.86         4.63 o                         
   4   9   5        505.53        502.65        22.68 o                         
   5   9   5       1177.73       1276.47        36.77 o                         
   6   9   5         25.62         21.80        11.74 o                         
   7   9   5        379.99        442.98        28.67 o                         
   8   9   5          4.79          0.73        16.19 o                         
   9   9   5        116.31        125.98        21.26 o                         
  10   9   5         49.30         56.59        20.73 o                         
  11   9   5        185.82        255.06        31.91 o                         
   0  10   5        943.97       1088.02        61.43 o                         
   1  10   5         20.11         15.09         6.17 o                         
   2  10   5         20.53         15.74         6.76 o                         
   3  10   5          0.91         -4.76         4.76 o                         
   4  10   5         48.84         39.32        10.05 o                         
   5  10   5          0.02         -2.23        11.21 o                         
   6  10   5         14.52          2.47        13.12 o                         
   7  10   5        411.19        350.16        27.59 o                         
   8  10   5          4.62        -14.08        14.08 o                         
   9  10   5          6.48        -12.75        19.39 o                         
  10  10   5          1.13         12.72        16.91 o                         
   1  11   5        139.22        178.76        18.18 o                         
   2  11   5        412.58        390.56        26.71 o                         
   3  11   5       1524.83       1498.99        62.50 o                         
   4  11   5         27.48         26.14        13.52 o                         
   5  11   5         97.57        104.72        14.99 o                         
   6  11   5          5.64         -0.50        10.74 o                         
   7  11   5        251.77        211.55        28.89 o                         
   8  11   5          3.02          8.41        22.68 o                         
   9  11   5          2.76        -17.30        17.30 o                         
   0  12   5       1421.26       1428.22       187.13 o                         
   1  12   5         48.08         22.85        15.25 o                         
   2  12   5        188.81        121.67        19.33 o                         
   3  12   5       1923.75       1976.15       111.96 o                         
   4  12   5        337.54        374.37        32.57 o                         
   5  12   5        991.98       1019.15        54.95 o                         
   6  12   5          5.50         13.53        15.11 o                         
   7  12   5         54.75         64.72        20.74 o                         
   8  12   5        381.17        336.86        31.20 o                         
   9  12   5         10.16        -24.16        24.16 o                         
   1  13   5         62.65         36.43        12.54 o                         
   2  13   5          3.95         32.74        13.84 o                         
   3  13   5         88.03        142.13        24.67 o                         
   4  13   5        608.06        581.23        44.22 o                         
   5  13   5        480.57        521.96        43.03 o                         
   6  13   5          3.56         -9.63        19.50 o                         
   7  13   5         67.06         37.26        27.87 o                         
   8  13   5        198.91        230.58        37.63 o                         
   0  14   5        311.89        241.10        56.25 o                         
   1  14   5         68.68         32.18        28.66 o                         
   2  14   5        125.34         36.71        19.37 o                         
   3  14   5         42.22          1.56        33.11 o                         
   4  14   5          9.68          0.46        16.37 o                         
   5  14   5        288.25        306.30        38.63 o                         
   6  14   5         43.72         89.66        27.46 o                         
   1  15   5         96.04         68.56        28.59 o                         
   2  15   5          0.00         18.70        26.46 o                         
   3  15   5         41.54         41.83        24.45 o                         
   4  15   5         18.29         11.13        22.72 o                         
   5  15   5        207.86        185.82        36.07 o                         
   0  16   5         51.38        -14.02        32.32 o                         
   1  16   5        244.91        175.83        38.68 o                         
   0   0   6         11.60          5.57         5.14 o                         
   1   0   6         22.43          9.90         4.07 o                         
   2   0   6      20169.86      19020.10       274.72 o                         
   3   0   6       2460.50       2058.82        45.50 o                         
   4   0   6      40470.30      40244.74       556.41 o                         
   5   0   6      12573.32      12965.45       263.67 o                         
   6   0   6       3080.23       3163.49        97.71 o                         
   7   0   6       2089.14       2284.59        83.47 o                         
   8   0   6        156.50        174.19        25.00 o                         
   9   0   6        327.23        293.77        34.29 o                         
  10   0   6        161.11        108.66        23.03 o                         
  11   0   6         73.26         33.01        24.76 o                         
  12   0   6         34.22          1.46        24.25 o                         
  13   0   6          5.84         25.37        33.52 o                         
   1   1   6        148.56        162.06         8.98 o                         
   2   1   6         40.64         22.93         3.23 o                         
   3   1   6      11153.00      11319.14       122.66 o                         
   4   1   6        154.41        149.53         9.79 o                         
   5   1   6       3319.68       3588.51        59.91 o                         
   6   1   6       1407.89       1530.27        42.92 o                         
   7   1   6       1007.24       1011.83        36.32 o                         
   8   1   6        360.75        365.74        24.33 o                         
   9   1   6        164.17        138.81        19.01 o                         
  10   1   6        117.74        109.15        18.38 o                         
  11   1   6          6.32        -19.23        19.23 o                         
  12   1   6          5.19          7.17        13.16 o                         
  13   1   6        363.95        374.15        39.26 o                         
   0   2   6          8.60          3.47         3.78 o                         
   1   2   6       3894.93       3647.92        46.74 o                         
   2   2   6         55.68         70.66         5.57 o                         
   3   2   6       2320.70       2356.92        35.49 o                         
   4   2   6       5612.54       5639.41        82.60 o                         
   5   2   6        378.76        404.56        22.34 o                         
   6   2   6         13.21          3.05         6.03 o                         
   7   2   6        440.97        444.99        16.78 o                         
   8   2   6        142.19        121.26        14.23 o                         
   9   2   6        416.22        384.27        24.38 o                         
  10   2   6          0.05         -9.52         9.52 o                         
  11   2   6        105.59         82.79        20.17 o                         
  12   2   6          9.07        -13.76        13.76 o                         
  13   2   6        105.25        129.71        28.83 o                         
   1   3   6        251.65        247.12        10.68 o                         
   2   3   6       1356.77       1220.14        24.07 o                         
   3   3   6         92.20        103.86         7.09 o                         
   4   3   6       2300.28       2381.94        49.62 o                         
   5   3   6        298.85        309.40        21.18 o                         
   6   3   6        505.62        694.62        34.94 o                         
   7   3   6       1207.81       1370.58        52.85 o                         
   8   3   6        131.68        118.95        18.60 o                         
   9   3   6        324.33        371.45        34.74 o                         
  10   3   6        223.30        220.49        29.86 o                         
  11   3   6          2.42        -14.07        16.72 o                         
  12   3   6       1111.67       1177.06        67.08 o                         
  13   3   6         37.89         42.10        24.72 o                         
   0   4   6      12726.25      12726.05       221.01 o                         
   1   4   6        191.87        179.28        10.03 o                         
   2   4   6       1965.84       2058.60        34.36 o                         
   3   4   6       6547.74       6402.42        81.22 o                         
   4   4   6       2570.33       2808.75        57.00 o                         
   5   4   6       1127.18       1278.63        41.97 o                         
   6   4   6       1777.68       1916.15        58.81 o                         
   7   4   6        546.03        532.89        36.01 o                         
   8   4   6        157.13        128.67        17.99 o                         
   9   4   6       2060.01       2026.69        74.79 o                         
  10   4   6          3.04         16.10        14.50 o                         
  11   4   6        691.01        721.05        54.48 o                         
  12   4   6         52.54        -18.96        18.96 o                         
   1   5   6        933.31        982.60        23.57 o                         
   2   5   6        762.29        810.76        22.30 o                         
   3   5   6        155.30        208.50        12.46 o                         
   4   5   6       1288.46       1381.83        32.79 o                         
   5   5   6        743.81        678.81        33.31 o                         
   6   5   6       2208.49       2432.07        70.52 o                         
   7   5   6       1865.94       1926.49        64.72 o                         
   8   5   6        104.04        108.01        18.68 o                         
   9   5   6        417.33        403.89        34.88 o                         
  10   5   6        656.24        713.96        48.64 o                         
  11   5   6        273.82        252.51        41.73 o                         
  12   5   6         23.29         45.81        18.80 o                         
   0   6   6       3210.04       3505.67       114.28 o                         
   1   6   6         38.41         33.41         6.25 o                         
   2   6   6       1154.22       1198.79        29.84 o                         
   3   6   6        118.25        133.99        11.30 o                         
   4   6   6        523.08        459.67        20.16 o                         
   5   6   6        438.87        443.55        21.00 o                         
   6   6   6        210.02        235.06        23.11 o                         
   7   6   6        221.31        217.89        24.18 o                         
   8   6   6         36.38         17.97        15.44 o                         
   9   6   6         30.12         38.61        18.27 o                         
  10   6   6        317.57        294.38        32.90 o                         
  11   6   6        180.43        206.69        30.01 o                         
  12   6   6          8.42          9.32        18.55 o                         
   1   7   6        779.61        763.78        24.83 o                         
   2   7   6        325.46        350.42        17.07 o                         
   3   7   6       1581.46       1537.42        38.68 o                         
   4   7   6        259.47        265.84        16.77 o                         
   5   7   6        151.46        185.96        15.92 o                         
   6   7   6          3.64         12.40         9.96 o                         
   7   7   6       1623.50       1700.18        62.08 o                         
   8   7   6        650.07        702.82        45.69 o                         
   9   7   6         36.68         13.74        16.57 o                         
  10   7   6        124.46         61.19        22.66 o                         
  11   7   6         16.14          9.19        19.21 o                         
  12   7   6         58.67         91.66        28.78 o                         
   0   8   6       3525.43       3700.63       123.95 o                         
   1   8   6        347.61        331.89        16.74 o                         
   2   8   6        160.70        184.48        12.62 o                         
   3   8   6       5646.80       5471.46        92.09 o                         
   4   8   6        408.23        413.63        22.41 o                         
   5   8   6         70.74         67.56        10.19 o                         
   6   8   6          0.05          5.45        11.23 o                         
   7   8   6        688.39        718.86        42.25 o                         
   8   8   6         25.59         29.37        16.07 o                         
   9   8   6        916.83        928.52        53.98 o                         
  10   8   6        405.28        431.54        41.89 o                         
  11   8   6          9.07         31.96        21.97 o                         
   1   9   6          2.18          2.80         8.11 o                         
   2   9   6       1631.88       1620.32        40.76 o                         
   3   9   6       1222.26       1250.66        38.77 o                         
   4   9   6        735.06        713.64        27.44 o                         
   5   9   6          0.00         -9.13         9.13 o                         
   6   9   6        315.66        313.94        23.79 o                         
   7   9   6        240.14        201.08        19.31 o                         
   8   9   6         27.89          2.33        20.10 o                         
   9   9   6         92.27         78.39        19.72 o                         
  10   9   6       1014.81       1223.81        62.93 o                         
  11   9   6        116.94         94.21        33.48 o                         
   0  10   6          6.84          2.12        14.93 o                         
   1  10   6          0.22         -6.60         6.60 o                         
   2  10   6        773.85        851.01        24.16 o                         
   3  10   6        139.60        169.55        15.45 o                         
   4  10   6        193.25        240.75        16.44 o                         
   5  10   6         56.34         38.97        12.28 o                         
   6  10   6        123.34        118.55        16.38 o                         
   7  10   6          3.39        -14.46        14.46 o                         
   8  10   6         82.30         47.45        22.86 o                         
   9  10   6        104.55         79.10        24.42 o                         
  10  10   6         15.25        -28.25        28.25 o                         
   1  11   6       2220.48       2370.53        55.43 o                         
   2  11   6       1016.57       1011.29        30.72 o                         
   3  11   6         56.60         34.99         9.25 o                         
   4  11   6         46.75         37.21        14.36 o                         
   5  11   6        603.35        663.32        27.81 o                         
   6  11   6          8.64          6.56        15.65 o                         
   7  11   6       2399.46       2475.52        71.20 o                         
   8  11   6          9.04         -1.57        20.81 o                         
   9  11   6          3.57         -2.51        21.94 o                         
   0  12   6        841.31        950.54        64.27 o                         
   1  12   6        429.93        417.70        30.58 o                         
   2  12   6         63.03         60.37        22.80 o                         
   3  12   6       1037.97       1055.78        62.48 o                         
   4  12   6        943.80       1055.78        73.78 o                         
   5  12   6         14.80         -2.35        13.12 o                         
   6  12   6        179.26        189.72        24.49 o                         
   7  12   6        436.13        456.26        32.44 o                         
   8  12   6         60.19         23.52        22.10 o                         
   1  13   6        420.44        430.01        26.92 o                         
   2  13   6         14.68         16.15        17.19 o                         
   3  13   6        419.89        431.52        45.98 o                         
   4  13   6          5.28          5.73        16.17 o                         
   5  13   6          1.40         -0.07        20.44 o                         
   6  13   6        104.88        126.92        24.31 o                         
   7  13   6          5.52         20.72        20.89 o                         
   0  14   6        189.41        159.24        46.03 o                         
   1  14   6        374.73        287.14        53.29 o                         
   2  14   6         34.00         50.99        18.52 o                         
   3  14   6        274.66        242.47        32.34 o                         
   4  14   6        384.61        337.63        36.79 o                         
   5  14   6         50.99         51.20        22.96 o                         
   6  14   6         37.78         63.07        32.45 o                         
   1  15   6         72.01         62.15        27.35 o                         
   2  15   6         86.91         71.26        21.78 o                         
   3  15   6        103.72        107.68        32.40 o                         
   4  15   6        167.30        293.69        35.71 o                         
   0  16   6         37.76         10.16        42.28 o                         
   1   1   7        903.70        825.25        20.68 o                         
   2   1   7       2405.24       2319.29        43.25 o                         
   3   1   7       3638.13       3737.56        53.10 o                         
   4   1   7       3891.97       3918.63        61.58 o                         
   5   1   7       6817.96       7299.41       106.19 o                         
   6   1   7          0.35         17.54         6.63 o                         
   7   1   7        828.33        828.99        28.68 o                         
   8   1   7         65.58         65.13        11.47 o                         
   9   1   7        450.88        461.55        28.83 o                         
  10   1   7          6.65         -2.79        12.34 o                         
  11   1   7        139.50        103.46        20.07 o                         
  12   1   7        222.11        198.23        27.48 o                         
  13   1   7          4.90         19.55        20.30 o                         
   0   2   7        585.40        603.85        21.30 o                         
   1   2   7       6760.25       6226.47        71.28 o                         
   2   2   7         99.04        104.48         7.35 o                         
   3   2   7        353.43        400.56        13.69 o                         
   4   2   7        509.19        516.94        18.24 o                         
   5   2   7      12532.75      13386.96       186.71 o                         
   6   2   7       3054.77       3320.68        80.25 o                         
   7   2   7         44.72         33.47        11.18 o                         
   8   2   7        449.76        501.09        37.82 o                         
   9   2   7         73.69         70.91        12.00 o                         
  10   2   7         17.71         38.87        14.57 o                         
  11   2   7         30.63          1.80        19.40 o                         
  12   2   7        166.81        115.55        25.87 o                         
  13   2   7          0.34        -17.04        19.49 o                         
   1   3   7         47.34         44.67         4.94 o                         
   2   3   7       3110.96       3105.43        45.68 o                         
   3   3   7        332.73        339.85        15.02 o                         
   4   3   7       1096.02       1233.30        36.59 o                         
   5   3   7       1104.74       1349.12        42.32 o                         
   6   3   7         80.10        106.68        16.40 o                         
   7   3   7         88.72         59.91        18.12 o                         
   8   3   7        229.94        225.43        24.44 o                         
   9   3   7        441.27        394.12        35.25 o                         
  10   3   7         49.26         34.43        18.06 o                         
  11   3   7         61.04         27.34        16.87 o                         
  12   3   7          0.81        -16.00        16.00 o                         
  13   3   7        115.32        161.86        32.01 o                         
   0   4   7        217.44        261.93        16.84 o                         
   1   4   7        811.36        861.75        21.92 o                         
   2   4   7       4028.77       4050.56        60.79 o                         
   3   4   7         30.66         38.12         5.52 o                         
   4   4   7       2742.86       2892.28        64.15 o                         
   5   4   7        196.71        158.98        16.32 o                         
   6   4   7       1919.12       2097.95        66.71 o                         
   7   4   7        388.65        377.85        31.30 o                         
   8   4   7         13.03         -2.23        10.84 o                         
   9   4   7        697.10        785.49        48.24 o                         
  10   4   7        111.67        119.89        21.12 o                         
  11   4   7          4.10         -5.29        17.22 o                         
  12   4   7          5.42        -17.75        23.99 o                         
   1   5   7        363.38        384.13        16.58 o                         
   2   5   7        676.81        784.79        23.05 o                         
   3   5   7       2746.68       2687.41        58.93 o                         
   4   5   7       1631.01       1662.47        37.40 o                         
   5   5   7       1216.22       1250.86        44.55 o                         
   6   5   7        331.50        378.28        29.04 o                         
   7   5   7        189.11        196.54        22.68 o                         
   8   5   7          5.45         13.28        12.14 o                         
   9   5   7        981.12       1065.54        53.83 o                         
  10   5   7        436.24        393.69        36.97 o                         
  11   5   7         65.09         24.11        21.81 o                         
  12   5   7         20.92         -8.05        28.30 o                         
   0   6   7       1855.08       1975.67        78.82 o                         
   1   6   7        815.13        775.17        24.45 o                         
   2   6   7       2240.29       2320.55        45.33 o                         
   3   6   7        128.75        109.58        11.43 o                         
   4   6   7       1685.89       1611.52        38.35 o                         
   5   6   7       2279.57       2434.75        53.23 o                         
   6   6   7        232.81        267.73        25.30 o                         
   7   6   7         38.01         26.41        15.10 o                         
   8   6   7         44.72         28.67        13.73 o                         
   9   6   7        241.01        212.48        27.72 o                         
  10   6   7        520.18        514.62        44.36 o                         
  11   6   7        300.19        265.39        34.40 o                         
  12   6   7         85.60        111.68        34.18 o                         
   1   7   7        491.08        506.41        21.58 o                         
   2   7   7        607.45        686.08        24.13 o                         
   3   7   7          1.96         10.61         5.88 o                         
   4   7   7       2968.56       3064.61        62.51 o                         
   5   7   7       1247.31       1278.96        37.88 o                         
   6   7   7        258.20        287.46        25.85 o                         
   7   7   7       1677.19       1715.22        64.63 o                         
   8   7   7        285.75        295.54        32.70 o                         
   9   7   7       1199.30       1330.86        62.12 o                         
  10   7   7        176.51        118.61        30.28 o                         
  11   7   7          5.84        -13.71        15.81 o                         
   0   8   7         14.87         10.66         9.95 o                         
   1   8   7        438.16        412.31        20.42 o                         
   2   8   7       1252.57       1283.64        38.15 o                         
   3   8   7        533.74        528.31        23.24 o                         
   4   8   7         12.34         15.80         9.04 o                         
   5   8   7        423.68        400.86        23.01 o                         
   6   8   7        124.29        109.44        14.79 o                         
   7   8   7        244.21        234.03        27.50 o                         
   8   8   7          3.21          4.61        13.41 o                         
   9   8   7        381.44        384.28        36.59 o                         
  10   8   7        168.48        132.63        24.51 o                         
  11   8   7          0.27         -3.68        19.35 o                         
   1   9   7        156.44        158.88        12.99 o                         
   2   9   7         16.25         28.01         8.85 o                         
   3   9   7          8.43         16.93         7.13 o                         
   4   9   7         11.68         34.24        10.58 o                         
   5   9   7        404.01        371.44        22.67 o                         
   6   9   7        174.41        152.55        16.60 o                         
   7   9   7         70.32         65.48        17.51 o                         
   8   9   7        407.07        416.83        37.04 o                         
   9   9   7          4.34         -1.74        12.99 o                         
  10   9   7         15.71         -2.78        17.13 o                         
   0  10   7        382.78        460.64        32.08 o                         
   1  10   7        221.81        226.20        14.31 o                         
   2  10   7        329.44        341.59        17.76 o                         
   3  10   7        201.81        201.13        15.52 o                         
   4  10   7         42.26         51.29        10.29 o                         
   5  10   7       1200.60       1192.27        37.53 o                         
   6  10   7        168.04        159.97        20.31 o                         
   7  10   7        398.61        402.95        25.88 o                         
   8  10   7         15.66        -17.15        18.09 o                         
   9  10   7         28.95          6.45        24.20 o                         
  10  10   7          6.33        -19.90        19.90 o                         
   1  11   7         84.49         99.14        10.96 o                         
   2  11   7        319.71        354.13        15.47 o                         
   3  11   7        802.19        812.42        30.21 o                         
   4  11   7       1469.23       1499.11        43.00 o                         
   5  11   7       1565.05       1466.93        43.63 o                         
   6  11   7        354.74        389.17        29.00 o                         
   7  11   7         40.35         73.60        16.51 o                         
   8  11   7          0.06        -12.92        17.88 o                         
   9  11   7         26.74         34.67        23.39 o                         
   0  12   7        332.42        418.01        30.05 o                         
   1  12   7         55.85         54.34         8.73 o                         
   2  12   7         40.24         37.03        11.19 o                         
   3  12   7        201.07        208.59        27.10 o                         
   4  12   7          0.09          0.37        11.27 o                         
   5  12   7       1486.09       1526.42        41.44 o                         
   6  12   7       1101.03       1126.44        51.34 o                         
   7  12   7        100.50         88.08        25.72 o                         
   8  12   7         63.05         35.78        22.58 o                         
   1  13   7        183.68        118.24        28.51 o                         
   2  13   7         22.18          1.81        16.60 o                         
   3  13   7         60.62         20.83        18.25 o                         
   4  13   7        418.56        341.83        47.05 o                         
   5  13   7         73.26         70.99        20.21 o                         
   6  13   7         63.79         34.24        18.82 o                         
   7  13   7         22.87         16.90        21.81 o                         
   0  14   7          0.08         63.33        31.61 o                         
   1  14   7         71.17         65.95        13.08 o                         
   2  14   7        147.37         61.06        28.90 o                         
   3  14   7         16.77        -19.36        26.23 o                         
   4  14   7        173.29        143.71        26.30 o                         
   5  14   7        110.23         61.94        23.75 o                         
   6  14   7         22.95         25.16        23.05 o                         
   1  15   7         59.99         12.47        24.48 o                         
   2  15   7        207.37        245.08        31.56 o                         
   3  15   7          1.46          9.30        28.43 o                         
   4  15   7         13.06         18.17        25.64 o                         
   0   0   8       3735.14       3436.91        96.49 o                         
   1   0   8       3960.94       4102.69        94.66 o                         
   2   0   8        692.76        746.86        25.28 o                         
   3   0   8       4688.00       4993.15       103.58 o                         
   4   0   8          4.52         10.91         7.52 o                         
   5   0   8       8607.68       7821.08       153.79 o                         
   6   0   8        719.20        694.84        36.64 o                         
   7   0   8         71.62         39.72        14.15 o                         
   8   0   8        622.56        677.82        46.61 o                         
   9   0   8        813.12        793.62        51.60 o                         
  10   0   8         49.66         75.93        26.71 o                         
  11   0   8        104.24         74.79        23.65 o                         
  12   0   8        119.30        115.65        37.01 o                         
  13   0   8         27.77         19.15        47.28 o                         
   1   1   8       1889.16       1713.66        34.42 o                         
   2   1   8        214.94        214.39         9.30 o                         
   3   1   8        364.11        355.95        16.74 o                         
   4   1   8       1505.17       1599.53        35.35 o                         
   5   1   8       1746.28       1707.39        38.49 o                         
   6   1   8       4080.46       4076.24        74.53 o                         
   7   1   8        997.26       1025.84        32.67 o                         
   8   1   8        553.33        495.73        24.19 o                         
   9   1   8         65.59         27.92         9.10 o                         
  10   1   8          1.07         -2.60        12.56 o                         
  11   1   8        594.63        604.45        34.13 o                         
  12   1   8        141.62        127.23        16.41 o                         
  13   1   8         51.81         28.74        24.87 o                         
   0   2   8       5035.59       4784.19       129.25 o                         
   1   2   8        875.90        897.28        23.28 o                         
   2   2   8       4690.79       4757.32        61.26 o                         
   3   2   8          7.05          4.38         5.08 o                         
   4   2   8        208.78        197.96        12.49 o                         
   5   2   8        493.02        442.26        16.38 o                         
   6   2   8         84.05         81.87        11.53 o                         
   7   2   8          4.03         10.26        11.66 o                         
   8   2   8        152.22        122.13        18.93 o                         
   9   2   8          1.65         -7.64        14.66 o                         
  10   2   8         20.84          6.62        14.35 o                         
  11   2   8         26.23          3.85        17.43 o                         
  12   2   8         74.68         63.48        29.62 o                         
  13   2   8          0.06         -5.13        20.75 o                         
   1   3   8        238.01        259.36        11.42 o                         
   2   3   8        880.07        824.53        21.45 o                         
   3   3   8        183.82        191.54        12.47 o                         
   4   3   8         38.48         22.25         5.20 o                         
   5   3   8          4.08          5.95         6.21 o                         
   6   3   8          1.37         14.50         8.62 o                         
   7   3   8       1167.86       1223.56        51.08 o                         
   8   3   8        731.30        659.83        43.76 o                         
   9   3   8        330.27        344.56        32.44 o                         
  10   3   8        114.15         90.38        25.39 o                         
  11   3   8        144.04        119.46        25.48 o                         
  12   3   8         30.99          8.82        25.61 o                         
   0   4   8       2362.78       2261.28        73.29 o                         
   1   4   8        133.84        121.33         9.70 o                         
   2   4   8       1349.94       1445.82        32.50 o                         
   3   4   8       2084.17       2130.98        41.39 o                         
   4   4   8        927.80       1047.54        28.99 o                         
   5   4   8        309.53        363.26        23.77 o                         
   6   4   8          4.95          8.55         8.07 o                         
   7   4   8        515.18        542.95        38.91 o                         
   8   4   8       1288.23       1358.87        58.03 o                         
   9   4   8        411.84        444.46        38.91 o                         
  10   4   8        351.56        344.08        34.53 o                         
  11   4   8         76.06         36.74        21.31 o                         
  12   4   8          0.13         91.72        36.28 o                         
   1   5   8         29.02         26.99         5.70 o                         
   2   5   8       2320.39       2468.24        50.65 o                         
   3   5   8       1284.36       1210.60        32.44 o                         
   4   5   8       1797.36       1933.60        44.92 o                         
   5   5   8        372.69        407.37        25.48 o                         
   6   5   8         94.22        108.17        16.41 o                         
   7   5   8         12.00         -3.56         9.65 o                         
   8   5   8        245.42        210.67        25.56 o                         
   9   5   8        172.35        128.99        23.64 o                         
  10   5   8          1.17        -10.19        13.91 o                         
  11   5   8        811.62        707.58        54.04 o                         
  12   5   8          0.78          9.58        21.23 o                         
   0   6   8        535.18        636.79        32.04 o                         
   1   6   8        710.44        795.55        25.39 o                         
   2   6   8          0.01          4.37         6.46 o                         
   3   6   8         38.01         41.21         7.64 o                         
   4   6   8        423.57        483.91        22.86 o                         
   5   6   8          0.13         23.37         8.61 o                         
   6   6   8        689.37        689.90        38.42 o                         
   7   6   8       1109.19       1151.88        51.68 o                         
   8   6   8          2.63        -10.35        11.26 o                         
   9   6   8          9.66         17.29        15.00 o                         
  10   6   8         21.98         -7.01        16.02 o                         
  11   6   8         12.66         15.30        20.31 o                         
  12   6   8         29.78          6.89        26.44 o                         
   1   7   8        240.48        259.88        16.45 o                         
   2   7   8          3.45          3.71         6.52 o                         
   3   7   8         90.83         90.24        11.46 o                         
   4   7   8          0.08         16.88         8.81 o                         
   5   7   8         35.79         40.86         7.22 o                         
   6   7   8         86.86         94.77        17.38 o                         
   7   7   8         75.61         69.68        16.80 o                         
   8   7   8         12.34          6.82        17.76 o                         
   9   7   8          3.52         10.47        16.50 o                         
  10   7   8         79.43         69.77        21.95 o                         
  11   7   8        248.35        285.55        34.93 o                         
   0   8   8        489.92        471.90        30.92 o                         
   1   8   8        151.72        176.34        13.96 o                         
   2   8   8        673.87        638.84        34.65 o                         
   3   8   8        121.01        112.17        11.93 o                         
   4   8   8        512.55        490.39        26.29 o                         
   5   8   8        886.54        896.43        33.86 o                         
   6   8   8         38.68         31.48         8.19 o                         
   7   8   8        133.93        129.01        21.66 o                         
   8   8   8        632.68        667.94        46.56 o                         
   9   8   8        391.29        372.34        37.50 o                         
  10   8   8         16.83          4.51        30.94 o                         
  11   8   8         11.72        -24.05        32.20 o                         
   1   9   8        112.44         93.49        11.53 o                         
   2   9   8        265.83        270.25        19.78 o                         
   3   9   8         81.50         85.44        10.12 o                         
   4   9   8         93.21        103.02        12.52 o                         
   5   9   8         27.56         41.26        12.75 o                         
   6   9   8        431.66        414.92        26.05 o                         
   7   9   8        185.50        185.68        25.16 o                         
   8   9   8        110.04         82.41        19.71 o                         
   9   9   8         94.79         50.57        23.19 o                         
  10   9   8         10.20         -5.51        26.43 o                         
   0  10   8       1320.49       1222.41        74.15 o                         
   1  10   8        291.59        304.66        18.99 o                         
   2  10   8         58.82         67.32        10.95 o                         
   3  10   8       1168.06       1122.98        37.89 o                         
   4  10   8         35.40         50.87        10.32 o                         
   5  10   8          3.76          9.30        11.33 o                         
   6  10   8         10.78          7.87        17.49 o                         
   7  10   8         59.26         95.77        20.41 o                         
   8  10   8          9.68         -1.26        17.67 o                         
   9  10   8         30.36        -13.17        35.32 o                         
  10  10   8        124.23         70.96        35.14 o                         
   1  11   8         85.37         69.67        13.22 o                         
   2  11   8        655.48        704.76        26.35 o                         
   3  11   8          4.31         -2.94        11.61 o                         
   4  11   8        376.48        373.13        23.59 o                         
   5  11   8         32.39          7.00        13.68 o                         
   6  11   8        675.01        665.97        35.51 o                         
   7  11   8       1195.39       1146.81        51.74 o                         
   8  11   8        615.72        593.18        47.23 o                         
   9  11   8         13.69         20.56        26.80 o                         
   0  12   8        301.56        279.31        30.31 o                         
   1  12   8        336.95        341.74        18.44 o                         
   2  12   8        299.41        342.41        20.84 o                         
   3  12   8        933.42       1091.96        40.68 o                         
   4  12   8         76.44         57.30        20.53 o                         
   5  12   8        192.94        236.29        26.88 o                         
   6  12   8        106.45        102.75        16.84 o                         
   7  12   8        408.65        409.44        32.49 o                         
   8  12   8        121.50         62.19        25.65 o                         
   1  13   8          0.01         -9.60        10.97 o                         
   2  13   8         61.67         49.97        17.85 o                         
   3  13   8          4.20        -15.98        20.13 o                         
   4  13   8         25.47         40.26        32.21 o                         
   5  13   8          0.71         16.47        20.76 o                         
   6  13   8        182.97        135.58        28.58 o                         
   7  13   8          0.07         19.99        30.38 o                         
   0  14   8        135.45         69.12        35.52 o                         
   1  14   8        508.63        442.66        38.09 o                         
   2  14   8        126.16        102.51        22.82 o                         
   3  14   8        157.37        221.82        33.82 o                         
   4  14   8         37.33         39.85        81.45 o                         
   5  14   8         28.42        -24.98        24.98 o                         
   1  15   8          8.87         -7.89        30.50 o                         
   2  15   8         65.30         79.48        25.34 o                         
   3  15   8         68.87         77.04        32.96 o                         
   1   1   9          7.95         -3.85         3.85 o                         
   2   1   9       1148.41       1114.71        29.36 o                         
   3   1   9       1561.48       1774.37        36.43 o                         
   4   1   9        265.03        240.59        15.04 o                         
   5   1   9         68.53         68.31         8.52 o                         
   6   1   9        946.85        926.74        29.98 o                         
   7   1   9         78.63         80.52        12.04 o                         
   8   1   9         16.53         -2.49         7.69 o                         
   9   1   9         99.32         45.22        12.42 o                         
  10   1   9        411.96        309.40        22.34 o                         
  11   1   9        206.04        174.89        16.84 o                         
  12   1   9         32.82          4.40        18.68 o                         
   0   2   9       6290.93       6903.86       117.71 o                         
   1   2   9         99.85        168.61        11.60 o                         
   2   2   9       1745.82       1657.89        41.29 o                         
   3   2   9        600.42        512.56        19.90 o                         
   4   2   9        177.99        229.49        15.07 o                         
   5   2   9        550.73        535.82        21.48 o                         
   6   2   9        111.92        103.60        13.15 o                         
   7   2   9        190.99        182.30        21.60 o                         
   8   2   9        888.40       1046.64        50.83 o                         
   9   2   9        135.85        114.41        20.93 o                         
  10   2   9         27.24         22.04        15.16 o                         
  11   2   9          0.85        -16.76        16.76 o                         
  12   2   9         20.07          9.82        28.16 o                         
   1   3   9        569.81        632.52        19.38 o                         
   2   3   9       1904.98       1921.32        44.75 o                         
   3   3   9        238.77        265.70        14.91 o                         
   4   3   9        894.95        865.87        25.93 o                         
   5   3   9        471.23        462.20        27.02 o                         
   6   3   9         97.75        150.07        16.20 o                         
   7   3   9       1189.72       1187.11        50.22 o                         
   8   3   9        887.95        859.41        47.33 o                         
   9   3   9        276.90        264.58        29.38 o                         
  10   3   9        381.50        279.36        33.61 o                         
  11   3   9          5.39         19.56        21.28 o                         
  12   3   9          1.75          2.84        24.03 o                         
   0   4   9        202.99        234.59        19.10 o                         
   1   4   9         53.42         41.34         6.36 o                         
   2   4   9         33.28         22.80         7.12 o                         
   3   4   9        236.52        263.09        16.46 o                         
   4   4   9        431.88        444.64        20.48 o                         
   5   4   9        569.58        547.97        30.19 o                         
   6   4   9        330.93        339.52        28.03 o                         
   7   4   9        160.15        116.93        18.36 o                         
   8   4   9        816.87        831.54        51.61 o                         
   9   4   9        788.98        861.29        51.19 o                         
  10   4   9          5.46          4.90        19.51 o                         
  11   4   9        110.56        113.07        28.59 o                         
  12   4   9        144.21        132.21        30.17 o                         
   1   5   9        287.90        319.59        18.73 o                         
   2   5   9        504.03        541.63        23.05 o                         
   3   5   9         42.10         34.15         8.33 o                         
   4   5   9         86.71         76.11         9.52 o                         
   5   5   9        256.23        300.82        23.13 o                         
   6   5   9       1466.40       1485.33        53.54 o                         
   7   5   9        246.76        178.07        21.82 o                         
   8   5   9       2550.65       2605.20        83.39 o                         
   9   5   9        131.39         92.73        21.43 o                         
  10   5   9         62.16         27.81        21.40 o                         
  11   5   9          0.03         -7.16        25.44 o                         
  12   5   9          5.95         -7.50        24.28 o                         
   0   6   9      14119.11      15261.86       262.48 o                         
   1   6   9       3228.13       3470.74        79.13 o                         
   2   6   9        280.56        232.59        17.17 o                         
   3   6   9       2972.24       2949.66        64.23 o                         
   4   6   9        830.61        857.83        29.12 o                         
   5   6   9        162.45        158.58        17.88 o                         
   6   6   9          0.10          6.74        10.65 o                         
   7   6   9        257.79        260.47        27.30 o                         
   8   6   9        160.73        174.23        23.92 o                         
   9   6   9        243.04        247.77        29.01 o                         
  10   6   9        170.14        167.54        27.76 o                         
  11   6   9          1.22        -13.34        15.96 o                         
   1   7   9         64.02         46.94        10.33 o                         
   2   7   9        538.57        550.70        24.88 o                         
   3   7   9       1051.94       1072.67        36.87 o                         
   4   7   9        327.28        321.31        22.39 o                         
   5   7   9        271.20        279.74        17.14 o                         
   6   7   9       1925.96       1906.38        65.91 o                         
   7   7   9        573.12        491.70        37.82 o                         
   8   7   9        141.29         96.59        19.72 o                         
   9   7   9        156.46        168.03        27.33 o                         
  10   7   9        236.94        145.55        28.41 o                         
  11   7   9         61.21         42.47        22.26 o                         
   0   8   9       2292.64       2322.81        81.61 o                         
   1   8   9          0.48          0.74         7.32 o                         
   2   8   9        475.49        493.01        27.85 o                         
   3   8   9         33.27         12.89         8.88 o                         
   4   8   9         88.66         97.54        14.37 o                         
   5   8   9        127.73        136.77        15.28 o                         
   6   8   9       1719.49       1686.68        63.85 o                         
   7   8   9        542.65        589.94        42.68 o                         
   8   8   9         57.70         67.83        18.68 o                         
   9   8   9         57.21         49.98        19.95 o                         
  10   8   9         61.51         57.42        19.39 o                         
  11   8   9          4.88        -13.69        18.86 o                         
   1   9   9         81.29         76.02        11.76 o                         
   2   9   9         71.76        105.84        12.18 o                         
   3   9   9        100.01        112.17        12.91 o                         
   4   9   9        801.16        822.92        38.85 o                         
   5   9   9          0.01        -10.80        10.80 o                         
   6   9   9         47.10          7.21        10.87 o                         
   7   9   9        388.19        354.81        33.68 o                         
   8   9   9        168.84        196.32        29.97 o                         
   9   9   9         56.06         30.98        19.22 o                         
  10   9   9         22.58         15.63        20.84 o                         
   0  10   9         46.96         85.45        25.55 o                         
   1  10   9        170.11        161.04        15.65 o                         
   2  10   9         20.88         -0.22         8.74 o                         
   3  10   9        126.66        135.78        14.70 o                         
   4  10   9        162.45        140.86        17.64 o                         
   5  10   9         95.50         84.66        16.49 o                         
   6  10   9        123.21         80.77        17.41 o                         
   7  10   9        175.90        138.68        23.99 o                         
   8  10   9        113.14         93.67        29.13 o                         
   9  10   9         60.73         28.13        25.03 o                         
   1  11   9         11.94         12.73        10.41 o                         
   2  11   9         39.52         44.53        16.54 o                         
   3  11   9        145.96        123.06        15.78 o                         
   4  11   9         33.09         14.42        12.31 o                         
   5  11   9        218.11        143.16        23.26 o                         
   6  11   9        309.36        438.04        29.39 o                         
   7  11   9        154.75        172.12        28.18 o                         
   8  11   9        170.25        125.73        36.91 o                         
   9  11   9         36.56         62.79        26.70 o                         
   0  12   9       2062.79       2237.74       108.52 o                         
   1  12   9         71.59         72.52        14.11 o                         
   2  12   9       1517.24       1555.00        45.91 o                         
   3  12   9        131.79        137.93        19.88 o                         
   4  12   9        304.11        292.94        25.11 o                         
   5  12   9        515.49        475.69        28.72 o                         
   6  12   9         34.60        -15.38        15.38 o                         
   7  12   9          6.84         -8.62        15.79 o                         
   8  12   9         17.71         19.74        25.58 o                         
   1  13   9        255.59        240.83        17.24 o                         
   2  13   9        139.21        155.72        19.24 o                         
   3  13   9          3.85         18.50        18.16 o                         
   4  13   9         79.36         81.14        22.57 o                         
   5  13   9        169.06        208.03        31.44 o                         
   6  13   9          9.17          2.33        22.58 o                         
   7  13   9         55.46         98.87        23.87 o                         
   0  14   9        289.30        377.96        65.37 o                         
   1  14   9         38.57         40.24        20.10 o                         
   2  14   9         66.84          9.03        23.15 o                         
   3  14   9         19.56        -12.83        22.97 o                         
   4  14   9         42.84         -2.64        26.51 o                         
   5  14   9          7.67        -16.94        28.57 o                         
   1  15   9         13.00        -16.05        27.20 o                         
   2  15   9        155.22        112.00        24.06 o                         
   3  15   9         60.09         40.44        28.32 o                         
   0   0  10       3092.71       2899.82        99.59 o                         
   1   0  10        934.83       1030.47        37.18 o                         
   2   0  10       2059.72       2429.33        62.55 o                         
   3   0  10        659.34        674.07        30.74 o                         
   4   0  10        271.63        351.14        25.18 o                         
   5   0  10       2641.15       2589.87        73.15 o                         
   6   0  10       3834.61       4123.18       103.36 o                         
   7   0  10       1491.42       1420.57        58.77 o                         
   8   0  10         49.44         18.08        13.18 o                         
   9   0  10        544.31        497.14        36.81 o                         
  10   0  10        160.08        133.04        20.93 o                         
  11   0  10          8.19        -17.25        20.01 o                         
  12   0  10        822.88        673.60        66.99 o                         
   1   1  10       1693.13       1902.57        43.04 o                         
   2   1  10       1191.82       1260.68        32.39 o                         
   3   1  10       1199.76       1121.25        29.13 o                         
   4   1  10       3702.86       4000.65        71.87 o                         
   5   1  10        623.44        564.87        23.48 o                         
   6   1  10       4528.61       4706.89        81.33 o                         
   7   1  10       1947.03       1989.76        48.41 o                         
   8   1  10          6.44         -7.03         7.03 o                         
   9   1  10         17.05          7.58        11.94 o                         
  10   1  10        900.46        786.53        32.00 o                         
  11   1  10         31.74          1.09        14.60 o                         
  12   1  10          2.30         23.24        40.93 o                         
   0   2  10         18.57          0.27         6.89 o                         
   1   2  10       6493.17       6372.56       113.36 o                         
   2   2  10        496.16        543.76        24.16 o                         
   3   2  10          1.45         -2.42         5.16 o                         
   4   2  10          0.11         -7.07         7.07 o                         
   5   2  10         79.06         70.55         9.18 o                         
   6   2  10        369.98        400.33        17.96 o                         
   7   2  10         22.66         31.19         9.51 o                         
   8   2  10         43.73         41.14        13.36 o                         
   9   2  10        102.01         84.15        18.31 o                         
  10   2  10        158.83        136.71        22.18 o                         
  11   2  10        209.23        273.45        31.10 o                         
  12   2  10         47.93         22.80        22.15 o                         
   1   3  10       1806.22       1793.61        38.76 o                         
   2   3  10         82.44         82.58         7.14 o                         
   3   3  10          1.38         -3.54         5.77 o                         
   4   3  10        214.17        246.40        15.77 o                         
   5   3  10        177.96        174.50        11.79 o                         
   6   3  10         25.59         30.49         9.78 o                         
   7   3  10        165.14        141.17        18.18 o                         
   8   3  10         46.30         28.56        12.22 o                         
   9   3  10        261.87        233.89        29.21 o                         
  10   3  10        604.35        630.01        48.42 o                         
  11   3  10          8.91        -18.30        18.30 o                         
  12   3  10        146.46         93.64        25.58 o                         
   0   4  10       8648.05       8554.04       293.55 o                         
   1   4  10        392.60        361.32        18.09 o                         
   2   4  10          0.08         -4.83         4.83 o                         
   3   4  10        472.26        449.73        22.49 o                         
   4   4  10        208.84        241.72        16.63 o                         
   5   4  10          7.59          4.17         7.32 o                         
   6   4  10        378.61        393.75        28.09 o                         
   7   4  10        268.03        301.19        28.20 o                         
   8   4  10          0.23          5.51        10.92 o                         
   9   4  10        151.29        145.31        24.55 o                         
  10   4  10        363.87        313.41        32.85 o                         
  11   4  10         27.98         21.70        29.31 o                         
  12   4  10        346.27        339.04        38.46 o                         
   1   5  10         45.47         41.88         7.55 o                         
   2   5  10          8.73         25.52         6.99 o                         
   3   5  10         19.58          9.13         6.06 o                         
   4   5  10        322.92        333.92        20.63 o                         
   5   5  10        369.93        352.63        24.95 o                         
   6   5  10        382.07        399.23        29.89 o                         
   7   5  10        576.93        621.37        40.72 o                         
   8   5  10        162.93        164.65        24.49 o                         
   9   5  10        734.00        682.42        49.83 o                         
  10   5  10       1711.43       1707.50        73.70 o                         
  11   5  10        123.07         85.16        25.40 o                         
  12   5  10          5.83         -6.43        23.12 o                         
   0   6  10        661.97        706.94        41.85 o                         
   1   6  10        599.76        657.31        31.45 o                         
   2   6  10        403.01        402.08        24.68 o                         
   3   6  10         23.58          3.88         7.29 o                         
   4   6  10          0.21         -7.24         7.24 o                         
   5   6  10          5.63         13.01         7.89 o                         
   6   6  10        241.28        218.58        22.30 o                         
   7   6  10        216.86        215.31        24.08 o                         
   8   6  10         10.81         43.23        19.63 o                         
   9   6  10        846.72        868.76        55.97 o                         
  10   6  10          2.08          9.59        21.58 o                         
  11   6  10          9.31        -16.19        16.19 o                         
   1   7  10          7.17          0.94         9.51 o                         
   2   7  10        188.56        144.90        15.25 o                         
   3   7  10        225.45        179.36        17.11 o                         
   4   7  10       1110.73       1230.70        39.56 o                         
   5   7  10        255.04        228.35        16.64 o                         
   6   7  10          4.19          7.94         9.63 o                         
   7   7  10       1679.26       1830.79        67.93 o                         
   8   7  10         42.39         60.44        15.98 o                         
   9   7  10         68.94         23.40        24.07 o                         
  10   7  10         13.77         24.46        21.58 o                         
  11   7  10        136.37        124.99        30.69 o                         
   0   8  10       5707.35       5578.00       203.38 o                         
   1   8  10        446.08        391.57        30.88 o                         
   2   8  10         13.32          6.84         9.85 o                         
   3   8  10          3.23          0.56         8.51 o                         
   4   8  10         18.99         10.79         8.19 o                         
   5   8  10        171.18        129.69        15.97 o                         
   6   8  10       1164.18       1166.69        54.76 o                         
   7   8  10          0.05         -0.13        13.66 o                         
   8   8  10         72.10         73.41        18.70 o                         
   9   8  10         36.10         13.23        18.75 o                         
  10   8  10         91.96        123.32        29.16 o                         
   1   9  10          3.94          5.49        10.08 o                         
   2   9  10          2.84        -10.67        11.48 o                         
   3   9  10        170.65        181.03        20.53 o                         
   4   9  10        974.92        970.84        38.52 o                         
   5   9  10          1.54          5.52         9.54 o                         
   6   9  10          2.21         -0.92        11.98 o                         
   7   9  10          9.72        -14.12        14.12 o                         
   8   9  10         79.42         27.42        25.13 o                         
   9   9  10         92.63         73.10        24.50 o                         
  10   9  10       1158.00       1344.26        69.47 o                         
   0  10  10       5246.60       5384.58       169.60 o                         
   1  10  10          3.98          9.22        14.45 o                         
   2  10  10        353.46        308.29        25.04 o                         
   3  10  10        396.76        369.45        25.84 o                         
   4  10  10        275.27        257.31        22.55 o                         
   5  10  10        572.19        526.84        34.82 o                         
   6  10  10         13.05         -3.53        11.26 o                         
   7  10  10          0.05          0.04        15.46 o                         
   8  10  10        159.36        136.96        23.96 o                         
   9  10  10         22.02        -19.13        19.13 o                         
   1  11  10        453.76        447.22        28.54 o                         
   2  11  10         11.51         19.54        11.64 o                         
   3  11  10        654.39        702.56        32.49 o                         
   4  11  10        495.36        536.60        32.15 o                         
   5  11  10        816.07        829.22        42.25 o                         
   6  11  10        145.20        111.11        16.20 o                         
   7  11  10          0.59         -3.77        19.72 o                         
   8  11  10        330.32        361.78        37.49 o                         
   0  12  10          0.10         -5.48        18.96 o                         
   1  12  10         53.81         47.51        15.03 o                         
   2  12  10        106.28        108.50        13.96 o                         
   3  12  10        235.10        265.09        25.52 o                         
   4  12  10         95.68        127.79        17.12 o                         
   5  12  10          0.89         39.12        13.20 o                         
   6  12  10        636.90        568.77        37.99 o                         
   7  12  10          0.11          7.91        22.09 o                         
   1  13  10        591.75        637.21        40.97 o                         
   2  13  10         23.06         13.54        12.08 o                         
   3  13  10         54.95         -3.33        12.24 o                         
   4  13  10        864.69        857.23        58.01 o                         
   5  13  10          4.17        -14.51        17.93 o                         
   6  13  10          2.37         13.17        22.32 o                         
   0  14  10        408.69        390.73        41.11 o                         
   1  14  10        841.20        788.53        42.99 o                         
   2  14  10          0.97         -4.15        26.81 o                         
   3  14  10          5.47         -3.54        25.80 o                         
   4  14  10          8.55         37.17        21.53 o                         
   5  14  10          1.83        -20.93        20.93 o                         
   1  15  10         39.66         27.89        32.42 o                         
   2  15  10         44.82         27.41        23.91 o                         
   1   1  11       4791.36       4898.06        92.92 o                         
   2   1  11       1833.28       2069.27        45.48 o                         
   3   1  11        126.02        110.04        11.26 o                         
   4   1  11        313.71        267.30        16.13 o                         
   5   1  11          2.22         -5.15         5.22 o                         
   6   1  11        399.96        452.83        22.86 o                         
   7   1  11        767.25        795.31        30.83 o                         
   8   1  11        109.51         93.14        12.98 o                         
   9   1  11        772.34        653.46        28.23 o                         
  10   1  11         16.97         -4.56        16.33 o                         
  11   1  11        168.04         87.42        19.99 o                         
  12   1  11         29.76          0.80        17.22 o                         
   0   2  11        622.96        785.54        32.07 o                         
   1   2  11      21960.00      22947.56       315.27 o                         
   2   2  11        214.26        178.95        15.41 o                         
   3   2  11       1577.44       1721.98        38.15 o                         
   4   2  11        731.67        805.61        29.46 o                         
   5   2  11        630.84        686.77        26.90 o                         
   6   2  11         20.67         29.00         9.87 o                         
   7   2  11        182.56        163.14        19.89 o                         
   8   2  11       2191.16       2223.16        70.33 o                         
   9   2  11       4343.08       4260.30       108.19 o                         
  10   2  11          1.05        -13.93        13.93 o                         
  11   2  11          6.51        -17.10        17.10 o                         
  12   2  11          7.62        -13.82        17.52 o                         
   1   3  11       1999.57       2094.25        51.59 o                         
   2   3  11       1582.18       1714.18        46.00 o                         
   3   3  11        158.16        166.49        12.19 o                         
   4   3  11         93.55         74.07        10.65 o                         
   5   3  11        936.11        934.00        31.10 o                         
   6   3  11        715.54        802.35        36.72 o                         
   7   3  11       1058.98       1007.59        45.94 o                         
   8   3  11          0.72        -13.23        16.56 o                         
   9   3  11        721.56        533.45        38.99 o                         
  10   3  11         55.34         70.82        20.09 o                         
  11   3  11       1109.17       1104.69        57.18 o                         
  12   3  11         11.08         -5.84        22.81 o                         
   0   4  11        888.79        803.33        50.49 o                         
   1   4  11       1765.43       1814.83        46.39 o                         
   2   4  11        467.06        422.53        18.87 o                         
   3   4  11        480.26        470.22        22.74 o                         
   4   4  11          7.65         11.09         7.16 o                         
   5   4  11        177.07        200.44        12.29 o                         
   6   4  11        245.87        237.47        22.59 o                         
   7   4  11         10.76         12.69        13.05 o                         
   8   4  11        102.47         89.00        20.39 o                         
   9   4  11         73.55         87.53        18.96 o                         
  10   4  11        130.43        143.96        22.42 o                         
  11   4  11         21.10         17.86        20.61 o                         
  12   4  11          1.45        -20.13        20.13 o                         
   1   5  11       1354.71       1434.73        44.90 o                         
   2   5  11        597.86        568.78        26.94 o                         
   3   5  11        437.30        427.00        23.89 o                         
   4   5  11         12.01          5.41         8.41 o                         
   5   5  11        647.49        594.72        32.16 o                         
   6   5  11        354.44        393.06        27.93 o                         
   7   5  11       1367.36       1410.09        53.91 o                         
   8   5  11        163.38        172.09        22.00 o                         
   9   5  11        126.15         98.03        19.62 o                         
  10   5  11        328.92        291.77        32.69 o                         
  11   5  11        261.63        258.89        31.42 o                         
   0   6  11        194.36        188.39        24.43 o                         
   1   6  11          0.54         -5.54         6.54 o                         
   2   6  11        713.48        752.88        33.59 o                         
   3   6  11         37.96         26.69         8.25 o                         
   4   6  11         37.81         40.32        10.26 o                         
   5   6  11        760.89        788.77        27.86 o                         
   6   6  11        452.10        429.71        32.65 o                         
   7   6  11        646.02        632.41        41.33 o                         
   8   6  11        646.62        672.94        46.98 o                         
   9   6  11        515.77        543.69        44.78 o                         
  10   6  11         94.81         56.10        23.07 o                         
  11   6  11         15.48         37.91        23.36 o                         
   1   7  11         63.68         99.83        13.53 o                         
   2   7  11        888.52        958.53        41.80 o                         
   3   7  11        126.74        125.84        15.46 o                         
   4   7  11        633.56        630.71        31.75 o                         
   5   7  11       1328.15       1282.56        40.42 o                         
   6   7  11         31.48         17.14        11.53 o                         
   7   7  11        303.88        326.98        33.42 o                         
   8   7  11        299.13        313.63        33.05 o                         
   9   7  11        837.28        902.61        59.27 o                         
  10   7  11          5.72         -6.17        27.01 o                         
  11   7  11        278.99        191.25        43.51 o                         
   0   8  11       1128.45       1066.46        77.07 o                         
   1   8  11          3.19         -5.63         9.55 o                         
   2   8  11        542.87        492.50        33.33 o                         
   3   8  11        603.36        546.33        34.50 o                         
   4   8  11        163.73        156.63        15.02 o                         
   5   8  11          8.86         -1.19         9.45 o                         
   6   8  11         51.03         20.18        12.07 o                         
   7   8  11        176.80        190.51        24.72 o                         
   8   8  11        168.25        198.32        28.09 o                         
   9   8  11        276.71        282.26        41.12 o                         
  10   8  11          0.80         -0.70        19.73 o                         
   1   9  11        629.23        628.43        42.13 o                         
   2   9  11         75.87         84.60        13.93 o                         
   3   9  11        924.50        900.70        43.09 o                         
   4   9  11        616.58        645.71        34.08 o                         
   5   9  11         12.07         26.72        11.21 o                         
   6   9  11        204.19        176.94        22.92 o                         
   7   9  11         15.37        -14.22        14.22 o                         
   8   9  11          9.36        -16.18        16.94 o                         
   9   9  11          0.45          5.70        21.35 o                         
  10   9  11          4.25         -3.43        17.78 o                         
   0  10  11         30.37         34.12        20.41 o                         
   1  10  11       1053.86       1038.81        46.07 o                         
   2  10  11          5.47        -11.89        11.89 o                         
   3  10  11        670.82        614.20        38.06 o                         
   4  10  11         34.52         31.40        13.05 o                         
   5  10  11         36.03         52.26        14.42 o                         
   6  10  11        265.80        212.05        25.05 o                         
   7  10  11          0.80         -0.94        16.56 o                         
   8  10  11        689.73        701.27        52.38 o                         
   9  10  11        259.16        303.72        39.26 o                         
   1  11  11         75.48         71.00        23.77 o                         
   2  11  11        365.35        333.28        30.21 o                         
   3  11  11        305.99        322.94        26.15 o                         
   4  11  11         24.09         -1.62        15.80 o                         
   5  11  11         49.67         41.49        18.74 o                         
   6  11  11         19.74          6.94        13.96 o                         
   7  11  11       1123.33       1309.67        62.42 o                         
   8  11  11          2.48         -8.23        21.45 o                         
   0  12  11        269.43        271.74        35.47 o                         
   1  12  11        173.84        148.88        26.09 o                         
   2  12  11         12.85          9.15        16.75 o                         
   3  12  11          0.67          6.16        12.71 o                         
   4  12  11         25.72          5.57        14.84 o                         
   5  12  11        181.65        168.72        22.26 o                         
   6  12  11         25.39         24.71        15.12 o                         
   7  12  11        270.47        232.71        30.22 o                         
   1  13  11         17.73         53.30        13.13 o                         
   2  13  11          5.58        -13.04        16.47 o                         
   3  13  11        376.79        429.09        38.10 o                         
   4  13  11        100.24         88.64        19.59 o                         
   5  13  11         29.79         13.63        31.10 o                         
   6  13  11          2.71         -3.08        16.57 o                         
   0  14  11         49.35         37.33        22.38 o                         
   1  14  11         73.18         52.51        19.79 o                         
   2  14  11         75.24         58.84        21.97 o                         
   3  14  11        165.55        136.32        25.31 o                         
   4  14  11        125.75        152.67        31.52 o                         
   0   0  12       1740.65       1875.54        87.12 o                         
   1   0  12        421.62        433.04        32.72 o                         
   2   0  12       1310.37       1253.02        42.97 o                         
   3   0  12       2029.56       2168.28        63.54 o                         
   4   0  12         52.79         54.16        12.47 o                         
   5   0  12        377.46        481.98        35.00 o                         
   6   0  12        568.91        591.67        37.15 o                         
   7   0  12        742.35        700.20        43.72 o                         
   8   0  12       3215.54       3428.97       102.94 o                         
   9   0  12       1967.50       1907.33        76.16 o                         
  10   0  12         11.21          5.35        23.29 o                         
  11   0  12         81.01         19.61        20.57 o                         
  12   0  12        103.84        117.28        38.01 o                         
   1   1  12       2307.14       2498.68        61.50 o                         
   2   1  12       4143.21       4025.73        90.28 o                         
   3   1  12        897.12        814.11        24.89 o                         
   4   1  12       1015.99       1034.13        33.65 o                         
   5   1  12        270.31        242.87        17.03 o                         
   6   1  12         52.02         49.01         8.96 o                         
   7   1  12       2105.81       2207.14        53.68 o                         
   8   1  12        694.91        606.74        28.28 o                         
   9   1  12         69.65         76.23        13.83 o                         
  10   1  12        261.03        203.59        22.46 o                         
  11   1  12          3.62         -3.77        30.07 o                         
  12   1  12        710.76        704.90        48.27 o                         
   0   2  12         92.79         45.97        10.80 o                         
   1   2  12       2828.46       2948.06        68.95 o                         
   2   2  12        276.77        229.17        18.23 o                         
   3   2  12          1.70         -6.41         6.41 o                         
   4   2  12        405.35        409.72        19.86 o                         
   5   2  12        169.86        144.61        14.11 o                         
   6   2  12        161.89        206.93        17.06 o                         
   7   2  12         44.53         35.23        11.24 o                         
   8   2  12          8.57         26.24        15.39 o                         
   9   2  12          8.95         -0.96        13.36 o                         
  10   2  12        264.41        227.64        28.77 o                         
  11   2  12          1.50        -21.71        21.71 o                         
  12   2  12         87.83         90.79        24.36 o                         
   1   3  12        174.05        196.16        16.00 o                         
   2   3  12        508.95        511.89        28.45 o                         
   3   3  12        492.96        474.08        27.27 o                         
   4   3  12         63.51         49.92         9.54 o                         
   5   3  12         28.76         10.19         7.16 o                         
   6   3  12        213.44        229.28        21.73 o                         
   7   3  12         14.20          1.37        10.90 o                         
   8   3  12        292.49        297.67        28.95 o                         
   9   3  12         89.47         69.82        18.16 o                         
  10   3  12         19.47         18.70        17.33 o                         
  11   3  12          1.91        -12.15        35.42 o                         
  12   3  12         80.06         36.82        35.65 o                         
   0   4  12        931.74       1058.69        50.84 o                         
   1   4  12        160.22        137.63        13.56 o                         
   2   4  12       3213.88       3157.04        62.95 o                         
   3   4  12        518.93        548.74        23.70 o                         
   4   4  12        604.97        598.86        26.23 o                         
   5   4  12        896.92        907.33        30.54 o                         
   6   4  12        161.44        129.49        15.96 o                         
   7   4  12       2479.39       2580.42        75.01 o                         
   8   4  12         35.77         49.56        15.01 o                         
   9   4  12        359.15        342.87        36.86 o                         
  10   4  12         97.04        103.94        20.56 o                         
  11   4  12          2.77        -21.07        21.07 o                         
   1   5  12        449.64        441.33        28.56 o                         
   2   5  12        286.69        295.90        18.65 o                         
   3   5  12        534.44        549.35        27.21 o                         
   4   5  12         72.44         57.35        11.44 o                         
   5   5  12       1067.31       1030.00        29.97 o                         
   6   5  12        779.51        821.13        40.42 o                         
   7   5  12        176.46        223.27        23.35 o                         
   8   5  12        372.34        340.35        32.28 o                         
   9   5  12        387.05        340.65        33.57 o                         
  10   5  12        612.62        599.79        47.05 o                         
  11   5  12        109.14        114.14        27.65 o                         
   0   6  12       7801.71       8307.48       279.61 o                         
   1   6  12       1099.72       1075.32        38.34 o                         
   2   6  12        115.58        142.78        13.99 o                         
   3   6  12         50.44         58.48        13.01 o                         
   4   6  12         89.71         45.31        14.20 o                         
   5   6  12        254.06        255.12        17.56 o                         
   6   6  12          0.81         -8.82         8.82 o                         
   7   6  12         35.69          7.51        11.74 o                         
   8   6  12         73.54         56.85        20.51 o                         
   9   6  12         70.43         32.99        18.72 o                         
  10   6  12         15.85          5.33        16.53 o                         
  11   6  12        198.67        207.30        28.70 o                         
   1   7  12         25.65          9.63         9.40 o                         
   2   7  12        131.62        142.88        15.93 o                         
   3   7  12       1119.71       1069.63        39.56 o                         
   4   7  12        914.06        930.14        38.08 o                         
   5   7  12         13.05         10.68        12.83 o                         
   6   7  12        452.86        490.07        36.76 o                         
   7   7  12        440.03        435.08        34.82 o                         
   8   7  12         36.10         20.26        18.30 o                         
   9   7  12        187.31        163.19        28.38 o                         
  10   7  12         81.60         85.83        24.78 o                         
   0   8  12        533.07        405.85        61.96 o                         
   1   8  12        504.47        441.36        36.31 o                         
   2   8  12         12.16        -11.62        11.62 o                         
   3   8  12        108.67         42.47        13.14 o                         
   4   8  12         93.52         68.48        14.74 o                         
   5   8  12       1370.91       1417.49        46.07 o                         
   6   8  12        233.51        284.15        28.77 o                         
   7   8  12        206.33        133.80        24.33 o                         
   8   8  12         16.90         13.88        15.69 o                         
   9   8  12         99.39         66.04        19.69 o                         
  10   8  12         38.38         37.32        26.87 o                         
   1   9  12        344.77        318.81        30.48 o                         
   2   9  12        784.03        789.95        43.33 o                         
   3   9  12         63.69         57.69        15.21 o                         
   4   9  12         55.22         63.24        15.70 o                         
   5   9  12         56.18         53.91        15.21 o                         
   6   9  12        370.48        406.45        34.10 o                         
   7   9  12         22.38         -7.86        22.39 o                         
   8   9  12         16.88        -15.14        16.93 o                         
   9   9  12         54.58         12.02        21.34 o                         
   0  10  12       7209.66       7322.78       356.09 o                         
   1  10  12         73.60         38.16        15.09 o                         
   2  10  12         45.51         39.10        15.71 o                         
   3  10  12        615.75        552.24        38.34 o                         
   4  10  12        102.28         75.91        15.74 o                         
   5  10  12          0.46        -15.20        15.20 o                         
   6  10  12        391.57        361.26        24.78 o                         
   7  10  12          0.88         -5.68        16.83 o                         
   8  10  12        529.52        552.45        45.07 o                         
   9  10  12        320.62        302.30        36.74 o                         
   1  11  12        296.53        237.65        25.92 o                         
   2  11  12        446.74        385.19        34.87 o                         
   3  11  12        410.12        326.46        26.98 o                         
   4  11  12          1.62         -9.10        16.64 o                         
   5  11  12       1011.44       1016.47        48.57 o                         
   6  11  12        758.59        850.20        40.21 o                         
   7  11  12          3.98          1.92        17.96 o                         
   8  11  12          0.77         18.73        20.99 o                         
   0  12  12          0.31         12.13        25.02 o                         
   1  12  12         19.81         16.42        13.79 o                         
   2  12  12         14.37         17.63        16.62 o                         
   3  12  12        402.39        360.06        27.19 o                         
   4  12  12         25.21         43.29        17.54 o                         
   5  12  12        137.08         85.26        23.67 o                         
   6  12  12         23.53         -6.39        15.94 o                         
   7  12  12          0.07          7.57        18.34 o                         
   1  13  12         22.67         34.31        16.17 o                         
   2  13  12         25.23         11.54        15.99 o                         
   3  13  12        178.11        166.21        21.98 o                         
   4  13  12        495.00        474.03        35.51 o                         
   5  13  12        386.97        465.95        39.50 o                         
   0  14  12       1939.42       2083.82       223.39 o                         
   1  14  12        621.04        662.81        56.25 o                         
   2  14  12         51.28         30.35        15.56 o                         
   3  14  12         30.53         12.78        22.94 o                         
   1   1  13       4724.54       4595.66        96.89 o                         
   2   1  13        476.96        558.18        26.61 o                         
   3   1  13        163.50        108.61        13.03 o                         
   4   1  13          2.71         -6.85         6.85 o                         
   5   1  13          9.49         12.16         7.93 o                         
   6   1  13       1472.89       1470.14        42.67 o                         
   7   1  13        413.31        407.89        24.22 o                         
   8   1  13        152.05        146.41        15.99 o                         
   9   1  13         11.56         -0.45        13.20 o                         
  10   1  13        240.14        206.04        25.98 o                         
  11   1  13        403.17        364.41        36.17 o                         
   0   2  13        860.90       1177.15        42.83 o                         
   1   2  13        493.91        531.03        29.00 o                         
   2   2  13         15.88          8.23         7.26 o                         
   3   2  13         63.10         41.41         9.62 o                         
   4   2  13       5395.66       5483.85        94.23 o                         
   5   2  13        721.41        709.10        27.67 o                         
   6   2  13         85.77         88.60        11.95 o                         
   7   2  13        118.95        133.27        15.18 o                         
   8   2  13          0.34         -9.45         9.45 o                         
   9   2  13       1051.76       1022.03        50.13 o                         
  10   2  13         16.03         16.98        14.64 o                         
  11   2  13       1186.76       1085.64        54.57 o                         
   1   3  13       6702.16       6696.57       121.56 o                         
   2   3  13         77.08         66.06        11.48 o                         
   3   3  13       1223.25       1173.87        41.41 o                         
   4   3  13        180.29        212.66        12.62 o                         
   5   3  13       1010.83       1005.36        35.40 o                         
   6   3  13          7.41          5.51         8.82 o                         
   7   3  13          3.43          2.24        27.15 o                         
   8   3  13         45.60          8.18        13.88 o                         
   9   3  13          3.35         19.53        15.55 o                         
  10   3  13        249.44        161.94        26.33 o                         
  11   3  13        241.01        228.67        33.41 o                         
   0   4  13        404.30        366.23        32.15 o                         
   1   4  13        229.13        180.22        16.76 o                         
   2   4  13        325.85        337.28        24.51 o                         
   3   4  13        179.50        153.83        18.93 o                         
   4   4  13         13.61          0.51         6.70 o                         
   5   4  13       3107.43       3001.84        68.25 o                         
   6   4  13         23.68          7.77         9.85 o                         
   7   4  13         35.26         54.27        17.29 o                         
   8   4  13        272.77        275.01        28.70 o                         
   9   4  13        811.02        812.78        52.62 o                         
  10   4  13        162.14        137.51        25.44 o                         
  11   4  13         60.58          8.59        20.82 o                         
   1   5  13         50.91         50.79        10.58 o                         
   2   5  13        860.64        876.75        36.52 o                         
   3   5  13       1212.68       1227.36        38.20 o                         
   4   5  13         25.58         35.10         8.79 o                         
   5   5  13        406.84        411.24        21.50 o                         
   6   5  13       2206.59       2273.94        64.18 o                         
   7   5  13        160.74        169.26        19.40 o                         
   8   5  13         62.35         65.35        17.08 o                         
   9   5  13          0.31        -12.80        17.37 o                         
  10   5  13        155.08        179.75        27.34 o                         
  11   5  13          9.76          2.80        20.27 o                         
   0   6  13       7274.50       7421.33       330.25 o                         
   1   6  13        447.13        499.47        31.17 o                         
   2   6  13       1040.44       1201.35        45.10 o                         
   3   6  13       1517.11       1484.84        46.89 o                         
   4   6  13       4425.15       4533.77        88.25 o                         
   5   6  13        417.12        420.03        24.02 o                         
   6   6  13       1102.65       1108.16        46.19 o                         
   7   6  13        171.60        183.30        23.12 o                         
   8   6  13         52.71         52.74        16.39 o                         
   9   6  13        935.79        954.85        54.15 o                         
  10   6  13        150.60        123.25        25.28 o                         
   1   7  13       2281.34       2288.88        66.47 o                         
   2   7  13        271.87        269.32        22.62 o                         
   3   7  13       2191.45       2196.68        58.62 o                         
   4   7  13       1015.39       1048.11        40.53 o                         
   5   7  13       2559.33       2734.29        64.00 o                         
   6   7  13       1306.62       1449.10        54.69 o                         
   7   7  13        102.14        129.02        22.42 o                         
   8   7  13          0.05        -15.54        17.51 o                         
   9   7  13        112.27        105.46        33.91 o                         
  10   7  13        664.93        626.27        48.54 o                         
   0   8  13        189.96        203.96        33.65 o                         
   1   8  13        107.04        109.61        16.82 o                         
   2   8  13         65.19         37.39        12.02 o                         
   3   8  13        482.79        456.18        30.92 o                         
   4   8  13        345.65        307.82        26.00 o                         
   5   8  13        257.03        280.92        22.47 o                         
   6   8  13        274.97        260.07        28.32 o                         
   7   8  13          8.58         16.26        13.71 o                         
   8   8  13        117.09        106.06        22.52 o                         
   9   8  13          1.29         37.29        18.32 o                         
   1   9  13         48.62         17.90        13.75 o                         
   2   9  13        217.62        205.36        23.48 o                         
   3   9  13          1.16          4.47        12.76 o                         
   4   9  13        937.91        960.03        41.43 o                         
   5   9  13          0.14          0.19        12.82 o                         
   6   9  13         88.74         67.13        19.00 o                         
   7   9  13         41.92         22.95        15.24 o                         
   8   9  13        239.63        209.84        35.59 o                         
   9   9  13         16.09        -11.79        24.80 o                         
   0  10  13         27.65         28.54        26.32 o                         
   1  10  13        119.48        110.76        21.51 o                         
   2  10  13        431.38        420.92        33.64 o                         
   3  10  13         65.53         50.70        17.13 o                         
   4  10  13        709.26        663.92        39.39 o                         
   5  10  13        222.24        183.72        23.53 o                         
   6  10  13        135.67        158.77        20.29 o                         
   7  10  13         12.80        -14.85        16.10 o                         
   8  10  13         50.32          4.74        21.71 o                         
   1  11  13        143.34         85.02        25.24 o                         
   2  11  13          6.43         -3.34        19.34 o                         
   3  11  13         45.38          0.21        15.51 o                         
   4  11  13          0.96        -13.14        13.14 o                         
   5  11  13        458.41        480.48        36.89 o                         
   6  11  13        173.92        185.01        20.78 o                         
   7  11  13        289.32        334.75        34.73 o                         
   0  12  13         54.27         53.15        21.07 o                         
   1  12  13         15.88         -8.36        16.46 o                         
   2  12  13        116.67        112.96        21.35 o                         
   3  12  13        134.44        109.63        19.60 o                         
   4  12  13        175.74        140.79        29.17 o                         
   5  12  13          5.77         29.41        21.84 o                         
   6  12  13          0.00         26.18        18.16 o                         
   1  13  13          4.08         13.36        20.40 o                         
   2  13  13         45.55         20.56        22.15 o                         
   3  13  13        559.38        652.12        44.19 o                         
   4  13  13        111.60         48.79        19.85 o                         
   5  13  13          2.82        -16.22        16.22 o                         
   0  14  13        347.73        447.22        74.27 o                         
   1  14  13         71.62        125.31        23.82 o                         
   2  14  13         82.72         31.60        26.04 o                         
   0   0  14       2663.93       2623.92       112.14 o                         
   1   0  14       2849.52       2875.67        80.29 o                         
   2   0  14       1101.39       1158.20        43.06 o                         
   3   0  14          1.05          4.31         7.56 o                         
   4   0  14       1066.06       1143.93        54.47 o                         
   5   0  14      10251.05       9575.73       244.51 o                         
   6   0  14        108.42         74.86        17.99 o                         
   7   0  14         18.54         36.27        17.09 o                         
   8   0  14        916.38        828.32        58.68 o                         
   9   0  14       2517.92       2547.74        91.06 o                         
  10   0  14       1485.89       1289.09        95.55 o                         
  11   0  14         20.59         16.02        32.75 o                         
   1   1  14       1883.91       1990.61        53.91 o                         
   2   1  14        739.37        787.01        33.75 o                         
   3   1  14        170.23        143.60        16.61 o                         
   4   1  14        889.29        896.83        30.59 o                         
   5   1  14       3602.29       3400.66        72.06 o                         
   6   1  14        256.72        239.17        19.64 o                         
   7   1  14       1158.95       1164.85        40.18 o                         
   8   1  14       3477.46       3451.10        78.15 o                         
   9   1  14        117.16         89.27        16.40 o                         
  10   1  14        629.54        709.86        47.10 o                         
  11   1  14         24.84         28.98        38.73 o                         
   0   2  14        576.58        616.66        28.75 o                         
   1   2  14        255.02        233.84        20.72 o                         
   2   2  14         69.97         76.67        12.11 o                         
   3   2  14         10.74         -8.46         8.46 o                         
   4   2  14        504.38        552.79        32.10 o                         
   5   2  14        562.72        585.16        26.84 o                         
   6   2  14        182.06        174.19        16.18 o                         
   7   2  14         59.37         42.19        11.48 o                         
   8   2  14        197.44        124.48        21.17 o                         
   9   2  14         39.53         41.61        19.13 o                         
  10   2  14        255.98        268.34        30.10 o                         
  11   2  14          5.30         16.09        19.49 o                         
   1   3  14        298.41        330.84        22.33 o                         
   2   3  14        720.10        686.82        35.57 o                         
   3   3  14       1760.74       1738.41        52.70 o                         
   4   3  14        318.09        285.11        23.86 o                         
   5   3  14        461.95        479.36        23.17 o                         
   6   3  14       1223.47       1347.34        39.67 o                         
   7   3  14       1827.27       1770.46        59.52 o                         
   8   3  14         81.14         86.93        22.42 o                         
   9   3  14        102.05         62.57        21.58 o                         
  10   3  14         19.69         17.08        18.58 o                         
  11   3  14        334.15        317.99        34.05 o                         
   0   4  14        537.68        527.76        37.90 o                         
   1   4  14        617.72        641.84        37.56 o                         
   2   4  14       1195.11       1265.09        47.43 o                         
   3   4  14        163.28        170.14        19.06 o                         
   4   4  14       2501.41       2616.80        73.13 o                         
   5   4  14       1486.85       1483.68        42.15 o                         
   6   4  14       2387.88       2468.00        69.04 o                         
   7   4  14          6.35          9.16        12.88 o                         
   8   4  14         45.41         20.26        14.27 o                         
   9   4  14         66.17         59.44        15.19 o                         
  10   4  14         40.89         55.77        23.86 o                         
  11   4  14        216.99        200.53        31.07 o                         
   1   5  14         88.45         77.03        12.45 o                         
   2   5  14        394.65        414.44        32.48 o                         
   3   5  14        127.83        156.28        14.97 o                         
   4   5  14       1920.61       1890.90        58.03 o                         
   5   5  14        840.29        851.75        31.56 o                         
   6   5  14        113.78        115.23        17.19 o                         
   7   5  14         86.26        112.01        17.84 o                         
   8   5  14        360.82        355.46        34.47 o                         
   9   5  14          3.88        -15.36        15.36 o                         
  10   5  14         16.42         22.62        20.29 o                         
   0   6  14         94.39         76.14        19.20 o                         
   1   6  14        677.88        730.98        38.61 o                         
   2   6  14        199.99        182.68        21.66 o                         
   3   6  14        913.87        956.12        34.89 o                         
   4   6  14       1687.35       1752.74        48.95 o                         
   5   6  14       1741.76       1786.83        48.33 o                         
   6   6  14         26.70          4.87        11.44 o                         
   7   6  14         61.29         40.57        15.21 o                         
   8   6  14        728.39        748.81        47.43 o                         
   9   6  14        227.51        246.43        33.18 o                         
  10   6  14         52.15         89.50        23.47 o                         
   1   7  14          0.50          8.13        10.45 o                         
   2   7  14        247.73        223.54        21.34 o                         
   3   7  14          0.76         21.91        12.74 o                         
   4   7  14        569.31        599.51        31.49 o                         
   5   7  14        219.25        256.36        20.19 o                         
   6   7  14        872.07        924.03        47.41 o                         
   7   7  14        655.10        665.64        44.05 o                         
   8   7  14        192.42        176.91        25.68 o                         
   9   7  14         21.57         22.07        25.05 o                         
  10   7  14         75.39         24.61        20.62 o                         
   0   8  14          7.10          8.83        18.42 o                         
   1   8  14        938.66        935.25        46.71 o                         
   2   8  14       2367.15       2328.07        71.41 o                         
   3   8  14        198.06        151.12        19.89 o                         
   4   8  14       1604.50       1668.66        52.08 o                         
   5   8  14          2.83          2.14        10.61 o                         
   6   8  14        145.91        190.03        22.97 o                         
   7   8  14          5.15         -8.90        14.95 o                         
   8   8  14          0.19        -15.84        15.84 o                         
   9   8  14         18.40         20.60        20.71 o                         
   1   9  14          1.11        -14.80        14.80 o                         
   2   9  14        181.65        206.60        25.09 o                         
   3   9  14        205.73        184.52        25.08 o                         
   4   9  14         57.23         37.95        14.76 o                         
   5   9  14       2494.08       2591.47        69.04 o                         
   6   9  14        282.95        278.50        30.61 o                         
   7   9  14        164.95        198.00        26.29 o                         
   8   9  14        375.18        352.90        35.73 o                         
   0  10  14         19.86        -16.69        22.22 o                         
   1  10  14        434.56        419.03        36.55 o                         
   2  10  14          3.67          4.12        16.77 o                         
   3  10  14        121.44        103.23        19.83 o                         
   4  10  14        919.06        940.12        46.96 o                         
   5  10  14       2119.41       2154.35        72.68 o                         
   6  10  14         37.94         -7.78        17.24 o                         
   7  10  14         61.71         85.17        23.98 o                         
   8  10  14        806.59        847.99        55.94 o                         
   1  11  14         64.59         30.99        17.91 o                         
   2  11  14        429.83        380.85        34.02 o                         
   3  11  14         67.37         31.84        21.92 o                         
   4  11  14         33.90         -3.62        16.00 o                         
   5  11  14        787.08        854.49        46.68 o                         
   6  11  14       1789.74       1882.41        81.06 o                         
   7  11  14          9.41         -7.38        23.00 o                         
   0  12  14         30.15         92.56        24.47 o                         
   1  12  14         23.15          8.17        16.81 o                         
   2  12  14        542.54        542.39        42.92 o                         
   3  12  14        120.09         89.77        22.26 o                         
   4  12  14          4.55         -8.74        22.33 o                         
   5  12  14        240.10        299.61        33.46 o                         
   6  12  14          9.62        -26.39        26.39 o                         
   1  13  14        341.41        373.61        32.39 o                         
   2  13  14         75.74         48.25        22.87 o                         
   3  13  14        426.64        428.75        36.12 o                         
   4  13  14          0.43        -12.97        16.86 o                         
   0  14  14         30.08         -2.52        29.20 o                         
   1   1  15          3.82          8.29         7.44 o                         
   2   1  15        439.21        414.93        24.68 o                         
   3   1  15        789.53        696.05        37.90 o                         
   4   1  15          8.07         27.89        10.93 o                         
   5   1  15       1465.53       1518.68        47.42 o                         
   6   1  15        195.77        192.26        17.63 o                         
   7   1  15        536.53        451.90        28.62 o                         
   8   1  15        270.08        301.58        22.51 o                         
   9   1  15         95.30         90.55        17.50 o                         
  10   1  15        256.64        234.37        28.64 o                         
  11   1  15        344.22        262.03        37.82 o                         
   0   2  15       4459.94       5219.67       195.12 o                         
   1   2  15        756.93        844.97        33.70 o                         
   2   2  15       1958.68       1943.02        56.45 o                         
   3   2  15        396.05        367.35        26.73 o                         
   4   2  15        271.80        279.71        23.25 o                         
   5   2  15       9332.13       9539.19       158.19 o                         
   6   2  15        214.65        234.69        21.42 o                         
   7   2  15         41.23         67.25        13.10 o                         
   8   2  15        218.50        170.26        21.96 o                         
   9   2  15        378.00        302.92        31.26 o                         
  10   2  15        267.21        219.37        27.77 o                         
  11   2  15         48.86         43.82        20.43 o                         
   1   3  15         32.10         13.47        10.44 o                         
   2   3  15         33.66          7.02         9.93 o                         
   3   3  15        175.80        228.03        23.43 o                         
   4   3  15        329.22        281.25        23.11 o                         
   5   3  15       4330.93       4493.86        87.06 o                         
   6   3  15        756.80        853.58        35.25 o                         
   7   3  15          0.01        -11.95        11.95 o                         
   8   3  15        342.78        328.67        30.96 o                         
   9   3  15         72.08         82.13        27.57 o                         
  10   3  15          6.26          7.08        22.34 o                         
  11   3  15        463.55        501.86        41.02 o                         
   0   4  15        773.65        756.34        48.08 o                         
   1   4  15         20.37          6.27         9.78 o                         
   2   4  15        718.10        731.52        37.18 o                         
   3   4  15        166.03        158.59        21.44 o                         
   4   4  15          0.00         -0.04        10.55 o                         
   5   4  15       1037.47       1074.38        30.46 o                         
   6   4  15        202.98        191.57        19.68 o                         
   7   4  15          0.38          2.78        12.81 o                         
   8   4  15        224.49        214.48        25.71 o                         
   9   4  15        114.59        124.27        29.58 o                         
  10   4  15        202.35        286.00        34.44 o                         
   1   5  15         51.78         51.94        16.02 o                         
   2   5  15       1473.50       1478.55        66.88 o                         
   3   5  15        199.06        160.18        22.65 o                         
   4   5  15       2830.05       2873.86        80.83 o                         
   5   5  15       1171.63       1174.01        37.72 o                         
   6   5  15         93.57         88.69        17.62 o                         
   7   5  15       1063.88       1109.19        49.20 o                         
   8   5  15         12.07         -3.17        13.84 o                         
   9   5  15         86.01        119.43        21.46 o                         
  10   5  15        975.33       1080.76        62.40 o                         
   0   6  15        478.55        534.37        45.52 o                         
   1   6  15          2.23         11.94         9.38 o                         
   2   6  15         84.99         71.46        13.92 o                         
   3   6  15          6.38          8.53        11.12 o                         
   4   6  15       1152.73       1189.04        42.22 o                         
   5   6  15       3466.87       3820.25        79.94 o                         
   6   6  15        381.20        394.21        29.58 o                         
   7   6  15         59.78         45.44        16.40 o                         
   8   6  15        704.41        721.25        45.60 o                         
   9   6  15         66.17         52.30        17.73 o                         
  10   6  15         90.60        131.38        26.71 o                         
   1   7  15         32.39         24.95        11.13 o                         
   2   7  15       1152.11       1273.69        54.90 o                         
   3   7  15        366.95        387.88        26.48 o                         
   4   7  15        191.74        225.32        21.42 o                         
   5   7  15       1404.04       1429.19        45.80 o                         
   6   7  15        932.69       1042.84        48.15 o                         
   7   7  15        674.71        644.65        43.73 o                         
   8   7  15        119.93         93.98        27.06 o                         
   9   7  15         36.55         43.91        25.25 o                         
   0   8  15       1150.94       1356.18        81.52 o                         
   1   8  15         36.40         38.50        15.00 o                         
   2   8  15        261.05        197.74        23.57 o                         
   3   8  15       1379.93       1403.94        66.33 o                         
   4   8  15       3416.04       3496.57        82.69 o                         
   5   8  15         23.93         40.23        16.55 o                         
   6   8  15        259.53        295.55        31.08 o                         
   7   8  15         31.89         40.39        17.44 o                         
   8   8  15        172.27        178.05        27.80 o                         
   9   8  15        186.55        169.02        31.31 o                         
   1   9  15          1.06        -10.36        17.91 o                         
   2   9  15         11.43         14.84        16.20 o                         
   3   9  15         54.50         48.63        15.93 o                         
   4   9  15        164.53        167.52        24.18 o                         
   5   9  15         51.89         18.29        13.57 o                         
   6   9  15         91.22         92.91        20.96 o                         
   7   9  15        641.89        583.20        45.93 o                         
   8   9  15         35.22         59.37        24.93 o                         
   0  10  15        376.75        346.54        52.86 o                         
   1  10  15        483.79        479.06        42.59 o                         
   2  10  15        308.69        286.56        30.57 o                         
   3  10  15         17.01         -7.06        14.52 o                         
   4  10  15        129.50        131.06        22.96 o                         
   5  10  15        352.08        362.00        31.87 o                         
   6  10  15         62.21         43.46        19.81 o                         
   7  10  15        194.24        168.87        35.67 o                         
   1  11  15        159.62        132.09        24.31 o                         
   2  11  15         34.29         13.68        18.32 o                         
   3  11  15        282.97        266.18        30.48 o                         
   4  11  15        121.74         61.67        21.12 o                         
   5  11  15         87.71         74.64        21.39 o                         
   6  11  15        654.21        622.44        46.14 o                         
   0  12  15         12.95         43.15        24.52 o                         
   1  12  15          0.06         21.18        22.96 o                         
   2  12  15          7.66         11.23        17.98 o                         
   3  12  15         32.15          2.85        21.53 o                         
   4  12  15       2721.05       2791.48       100.17 o                         
   5  12  15          0.10         -9.41        20.11 o                         
   1  13  15        396.27        345.47        34.14 o                         
   2  13  15        111.34        140.15        26.47 o                         
   3  13  15        395.70        449.19        37.05 o                         
   0   0  16       2037.40       2417.90       106.64 o                         
   1   0  16        676.37        744.25        29.92 o                         
   2   0  16       3740.96       3939.34       144.32 o                         
   3   0  16        493.31        412.67        52.95 o                         
   4   0  16        145.63        159.36        23.91 o                         
   5   0  16       5962.92       5895.02       163.49 o                         
   6   0  16         62.95         20.55        18.50 o                         
   7   0  16       1017.13       1031.68        57.98 o                         
   8   0  16         56.55         91.47        19.19 o                         
   9   0  16        197.89        172.69        35.98 o                         
  10   0  16       2180.41       2153.77        98.66 o                         
  11   0  16         14.02         -1.07        31.63 o                         
   1   1  16          0.72          6.27         7.84 o                         
   2   1  16        450.66        389.70        23.05 o                         
   3   1  16        969.15        890.39        43.46 o                         
   4   1  16       3409.56       3304.93        88.89 o                         
   5   1  16       1475.84       1422.48        45.82 o                         
   6   1  16         18.34          7.01        11.83 o                         
   7   1  16        113.49         99.82        16.61 o                         
   8   1  16          0.00        -11.30        11.30 o                         
   9   1  16         44.69         38.62        17.15 o                         
  10   1  16        681.91        608.67        46.72 o                         
   0   2  16         60.47         36.99        20.15 o                         
   1   2  16        232.89        272.36        22.64 o                         
   2   2  16         24.41         36.94        12.04 o                         
   3   2  16        149.21        194.18        22.74 o                         
   4   2  16        252.28        227.79        26.25 o                         
   5   2  16        326.08        308.01        27.60 o                         
   6   2  16         29.23          8.94         8.36 o                         
   7   2  16        132.91        113.15        17.38 o                         
   8   2  16         79.10         67.60        15.31 o                         
   9   2  16         72.75         65.09        25.47 o                         
  10   2  16         18.84        -13.46        14.61 o                         
   1   3  16         32.29         26.20        13.63 o                         
   2   3  16         80.98         76.54        13.39 o                         
   3   3  16       1020.14       1007.92        44.03 o                         
   4   3  16        731.08        716.19        39.79 o                         
   5   3  16       1611.33       1554.06        58.33 o                         
   6   3  16         10.68         10.62        12.00 o                         
   7   3  16        146.36        112.96        14.38 o                         
   8   3  16        575.73        536.51        38.77 o                         
   9   3  16         98.00         57.68        17.64 o                         
  10   3  16         83.78         76.50        29.20 o                         
   0   4  16        489.31        439.24        28.12 o                         
   1   4  16         11.97         10.29        14.79 o                         
   2   4  16        775.85        803.33        42.05 o                         
   3   4  16        234.85        268.65        24.77 o                         
   4   4  16       1125.04       1178.14        51.55 o                         
   5   4  16       2787.14       2946.20        74.66 o                         
   6   4  16       1390.64       1475.77        39.96 o                         
   7   4  16        252.28        202.34        22.52 o                         
   8   4  16          0.29         24.73        14.36 o                         
   9   4  16         45.77         43.55        21.09 o                         
  10   4  16          0.38         23.57        24.86 o                         
   1   5  16        350.03        326.49        32.54 o                         
   2   5  16        423.85        394.33        37.86 o                         
   3   5  16        141.17        125.65        20.28 o                         
   4   5  16       4571.88       4705.29       145.39 o                         
   5   5  16       2665.12       2881.61        73.96 o                         
   6   5  16        785.88        829.39        31.56 o                         
   7   5  16        206.06        184.48        21.62 o                         
   8   5  16        465.52        545.59        38.71 o                         
   9   5  16         26.74          5.53        17.53 o                         
  10   5  16          1.51          2.93        19.32 o                         
   0   6  16        137.56        117.19        23.42 o                         
   1   6  16         44.63         37.14        11.80 o                         
   2   6  16        971.70        991.94        57.14 o                         
   3   6  16        427.91        377.97        35.48 o                         
   4   6  16       2360.69       2541.67        75.91 o                         
   5   6  16         98.30         76.18        12.33 o                         
   6   6  16       1542.10       1579.98        54.69 o                         
   7   6  16         51.64         46.37        17.32 o                         
   8   6  16          0.75        -16.46        16.46 o                         
   9   6  16         41.54         24.74        25.92 o                         
   1   7  16         80.26         61.38        15.19 o                         
   2   7  16        789.48        812.59        42.97 o                         
   3   7  16          4.37         10.17        15.92 o                         
   4   7  16         58.09         41.80        12.46 o                         
   5   7  16        265.92        258.83        22.52 o                         
   6   7  16         65.13         17.61        17.89 o                         
   7   7  16         25.58         24.37        18.51 o                         
   8   7  16         29.81         46.27        18.96 o                         
   9   7  16         45.00          9.34        20.03 o                         
   0   8  16        255.45        236.49        43.19 o                         
   1   8  16        177.18        168.84        22.48 o                         
   2   8  16          1.85        -12.49        15.33 o                         
   3   8  16         82.17         73.23        16.68 o                         
   4   8  16       1205.43       1268.37        48.29 o                         
   5   8  16        926.64       1033.98        40.18 o                         
   6   8  16         58.92         51.87        19.48 o                         
   7   8  16         50.62         29.84        17.92 o                         
   8   8  16         34.58         83.11        22.08 o                         
   1   9  16          0.37          4.18        17.32 o                         
   2   9  16        261.15        256.61        26.10 o                         
   3   9  16          7.10         -4.69        15.08 o                         
   4   9  16        100.22        107.45        20.55 o                         
   5   9  16        406.38        495.37        40.28 o                         
   6   9  16        772.18        779.99        51.92 o                         
   7   9  16         24.76          7.24        19.98 o                         
   8   9  16         32.45         51.64        20.59 o                         
   0  10  16        437.00        375.37        55.73 o                         
   1  10  16          1.40        -13.15        20.87 o                         
   2  10  16         31.68          7.35        17.15 o                         
   3  10  16         25.69         36.71        20.43 o                         
   4  10  16       5210.03       5453.16       185.03 o                         
   5  10  16        108.63        129.12        22.75 o                         
   6  10  16       1808.19       1996.56        82.68 o                         
   7  10  16        369.97        415.79        41.65 o                         
   1  11  16        320.80        287.60        33.87 o                         
   2  11  16        624.34        598.50        46.24 o                         
   3  11  16         59.74         10.36        19.31 o                         
   4  11  16        590.19        618.55        41.74 o                         
   5  11  16         46.83         47.20        18.98 o                         
   6  11  16        175.37        100.54        25.27 o                         
   0  12  16         17.04         14.80        54.49 o                         
   1  12  16         62.56         17.15        20.25 o                         
   2  12  16          6.60        -11.44        19.43 o                         
   3  12  16         55.59         48.05        24.31 o                         
   4  12  16        259.75        262.35        35.55 o                         
   1  13  16          1.69         -2.59        22.10 o                         
   1   1  17          9.39         12.86         9.42 o                         
   2   1  17         52.82         38.39        12.28 o                         
   3   1  17         30.84         22.18        13.75 o                         
   4   1  17       1195.70       1170.01        52.63 o                         
   5   1  17       2030.45       1912.51        66.72 o                         
   6   1  17        161.65        193.32        19.60 o                         
   7   1  17         27.40         20.60        18.59 o                         
   8   1  17         77.89         95.95        17.57 o                         
   9   1  17         29.15         -9.86        15.23 o                         
  10   1  17         84.46         91.48        22.93 o                         
   0   2  17        215.00        194.52        32.58 o                         
   1   2  17       1207.76       1374.88        43.61 o                         
   2   2  17        312.24        278.24        24.33 o                         
   3   2  17       3242.47       3281.54        91.32 o                         
   4   2  17       1119.93       1109.08        52.36 o                         
   5   2  17       8741.55       8482.39       206.98 o                         
   6   2  17       4606.99       4543.46        99.92 o                         
   7   2  17        288.81        293.87        22.06 o                         
   8   2  17        667.02        736.13        45.16 o                         
   9   2  17        133.66        129.99        23.87 o                         
  10   2  17        188.00        143.10        28.29 o                         
   1   3  17          3.46         -7.80         7.80 o                         
   2   3  17       1366.17       1388.17        49.20 o                         
   3   3  17        515.77        492.53        31.61 o                         
   4   3  17       1864.32       1805.74        68.15 o                         
   5   3  17       3458.56       3423.87        87.27 o                         
   6   3  17        115.00         97.97        18.50 o                         
   7   3  17        528.77        484.19        28.15 o                         
   8   3  17         61.61         53.24        25.53 o                         
   9   3  17         16.67         13.54        21.97 o                         
  10   3  17        213.11        259.62        34.23 o                         
   0   4  17         74.13         12.19        22.71 o                         
   1   4  17          8.53          9.02        13.84 o                         
   2   4  17        401.74        413.81        37.44 o                         
   3   4  17        636.43        683.05        46.72 o                         
   4   4  17       2285.11       2260.35        76.88 o                         
   5   4  17        252.07        220.68        23.07 o                         
   6   4  17        369.01        391.37        29.13 o                         
   7   4  17         30.02         19.09        12.32 o                         
   8   4  17         39.03         63.36        15.21 o                         
   9   4  17        206.80        221.33        29.50 o                         
  10   4  17        127.00         97.57        26.95 o                         
   1   5  17        208.85        240.31        26.69 o                         
   2   5  17       1128.44       1117.25        55.39 o                         
   3   5  17       1155.38       1174.91        61.14 o                         
   4   5  17        546.87        556.95        38.30 o                         
   5   5  17        842.68        898.88        42.92 o                         
   6   5  17         41.36         55.40        12.83 o                         
   7   5  17         56.91         20.21        17.42 o                         
   8   5  17         91.89         62.96        20.31 o                         
   9   5  17        395.33        450.37        36.31 o                         
   0   6  17       1827.33       1815.86        78.62 o                         
   1   6  17        559.67        470.79        41.86 o                         
   2   6  17        938.96        986.74        53.48 o                         
   3   6  17       1028.47       1079.57        68.76 o                         
   4   6  17        225.06        187.54        26.91 o                         
   5   6  17       1855.48       1851.58        60.71 o                         
   6   6  17       1969.49       2192.58        49.13 o                         
   7   6  17        185.40        227.55        25.93 o                         
   8   6  17        258.27        257.97        27.63 o                         
   9   6  17        354.97        316.94        37.81 o                         
   1   7  17        896.08        970.58        43.21 o                         
   2   7  17        867.12        847.45        60.58 o                         
   3   7  17        317.07        367.82        37.47 o                         
   4   7  17       1081.70       1106.33        59.12 o                         
   5   7  17       2181.80       2301.83        53.31 o                         
   6   7  17        936.39       1031.36        46.41 o                         
   7   7  17        103.61         46.66        21.30 o                         
   8   7  17         13.22         24.17        20.06 o                         
   0   8  17         49.03         20.69        23.48 o                         
   1   8  17        909.15        949.86        55.94 o                         
   2   8  17        163.61        137.41        26.27 o                         
   3   8  17         10.01          0.87        16.24 o                         
   4   8  17       1095.60       1206.27        57.08 o                         
   5   8  17        358.37        411.99        25.78 o                         
   6   8  17        181.59        158.65        25.55 o                         
   7   8  17         83.41        156.81        28.89 o                         
   8   8  17        433.28        558.09        43.21 o                         
   1   9  17        331.63        614.54       104.63 o                         
   2   9  17        584.10        599.20        52.61 o                         
   3   9  17        154.78        140.90        21.95 o                         
   4   9  17         16.97         -3.76        15.55 o                         
   5   9  17         21.93         64.95        24.79 o                         
   6   9  17        784.90       1001.58        51.23 o                         
   7   9  17        191.30        256.16        31.87 o                         
   0  10  17        261.88        209.33        45.42 o                         
   1  10  17        583.56        516.27        57.67 o                         
   2  10  17        348.33        327.75        34.68 o                         
   3  10  17        186.51        203.27        31.05 o                         
   4  10  17         51.65         46.42        20.58 o                         
   5  10  17        591.78        570.67        42.43 o                         
   6  10  17        768.65        825.97        52.40 o                         
   1  11  17         32.13          8.46        20.58 o                         
   2  11  17         58.15         21.63        24.87 o                         
   3  11  17          0.17         29.97        21.79 o                         
   4  11  17        836.50        898.32        71.18 o                         
   5  11  17       1007.59       1057.53        52.43 o                         
   0  12  17        336.38        196.65        61.71 o                         
   1  12  17          4.77        -20.86        20.86 o                         
   2  12  17         17.98         50.54        29.22 o                         
   3  12  17         65.54         57.19        34.95 o                         
   0   0  18        487.95        424.29        49.98 o                         
   1   0  18       1359.05       1230.04        73.18 o                         
   2   0  18        703.02        778.90        65.77 o                         
   3   0  18         45.20         67.77        30.56 o                         
   4   0  18       5283.76       5283.25       208.39 o                         
   5   0  18         51.68          6.26        15.44 o                         
   6   0  18        123.22        142.09        24.75 o                         
   7   0  18          4.55        -11.43        15.93 o                         
   8   0  18        387.75        544.85        99.61 o                         
   9   0  18        550.98        595.14        55.62 o                         
  10   0  18        771.83        819.73        92.69 o                         
   1   1  18        472.88        456.55        27.12 o                         
   2   1  18        383.31        341.45        27.52 o                         
   3   1  18       1778.07       1695.31        58.24 o                         
   4   1  18        560.14        599.98        39.03 o                         
   5   1  18        586.26        648.73        39.98 o                         
   6   1  18        590.05        502.26        25.10 o                         
   7   1  18        224.14        251.56        35.27 o                         
   8   1  18        290.46        288.12        26.71 o                         
   9   1  18        594.08        744.30        45.03 o                         
  10   1  18        340.03        327.20        47.48 o                         
   0   2  18        661.57        789.07        58.30 o                         
   1   2  18        134.84        126.10        13.81 o                         
   2   2  18         64.80         41.26        12.17 o                         
   3   2  18        299.01        221.89        24.30 o                         
   4   2  18         59.65         77.47        22.17 o                         
   5   2  18       1526.87       1469.88        62.41 o                         
   6   2  18         20.60          1.24        16.74 o                         
   7   2  18         43.95          3.87        11.50 o                         
   8   2  18        383.54        415.00        32.31 o                         
   9   2  18          0.62         -2.05        16.05 o                         
  10   2  18         41.26         47.70        21.27 o                         
   1   3  18        246.50        303.02        21.88 o                         
   2   3  18         18.23         10.76         9.56 o                         
   3   3  18        690.70        617.57        36.67 o                         
   4   3  18        947.53        863.72        51.53 o                         
   5   3  18        193.17        137.72        27.26 o                         
   6   3  18        628.45        782.46        43.66 o                         
   7   3  18         66.78         58.92        14.32 o                         
   8   3  18        100.15        128.72        21.75 o                         
   9   3  18        249.18        287.65        31.24 o                         
   0   4  18        547.35        465.46        68.27 o                         
   1   4  18        901.95        798.30        52.23 o                         
   2   4  18        335.30        352.75        30.97 o                         
   3   4  18       1576.53       1570.49        64.97 o                         
   4   4  18       3516.72       3430.78        99.71 o                         
   5   4  18        771.55        806.28        42.85 o                         
   6   4  18        303.44        273.81        24.86 o                         
   7   4  18         76.01         73.19        20.99 o                         
   8   4  18          0.03        -14.66        14.66 o                         
   9   4  18        291.56        463.07        34.71 o                         
   1   5  18       1947.79       2002.41        68.58 o                         
   2   5  18        112.92        126.27        23.45 o                         
   3   5  18        966.34        955.39        57.83 o                         
   4   5  18        792.68        809.28        54.42 o                         
   5   5  18         32.07         34.29        16.02 o                         
   6   5  18       1295.18       1445.04        51.97 o                         
   7   5  18        308.04        295.41        33.11 o                         
   8   5  18         40.11         28.27        17.74 o                         
   9   5  18         64.72         58.42        24.15 o                         
   0   6  18         36.87         25.03        19.03 o                         
   1   6  18        541.17        640.98        47.13 o                         
   2   6  18        279.72        225.93        32.22 o                         
   3   6  18         68.34         86.58        21.10 o                         
   4   6  18        339.17        332.39        34.16 o                         
   5   6  18       2796.67       2881.28        77.40 o                         
   6   6  18         59.88         46.23        13.91 o                         
   7   6  18         82.01         64.07        13.23 o                         
   8   6  18        136.34        168.79        27.09 o                         
   1   7  18        387.09        343.48        35.21 o                         
   2   7  18       1423.21       1558.51        89.08 o                         
   3   7  18         62.52         25.47        26.93 o                         
   4   7  18        145.30        138.87        24.47 o                         
   5   7  18       1403.11       1429.03        76.40 o                         
   6   7  18        148.49        109.04        23.46 o                         
   7   7  18        362.23        355.41        35.38 o                         
   8   7  18         72.39        101.52        25.49 o                         
   0   8  18          1.56         -8.81        26.20 o                         
   1   8  18        814.00        904.35        47.79 o                         
   2   8  18         18.50        -13.27        13.27 o                         
   3   8  18        285.40        243.73        42.79 o                         
   4   8  18        929.71        923.10        56.28 o                         
   5   8  18        435.76        597.54        43.14 o                         
   6   8  18          6.71         39.74        23.05 o                         
   7   8  18         16.11         43.91        20.91 o                         
   1   9  18         43.37         65.30        20.57 o                         
   2   9  18         24.49         -0.41        20.37 o                         
   3   9  18       1472.96       1569.65        66.43 o                         
   4   9  18          1.20         41.54        19.60 o                         
   5   9  18        284.09        316.66        30.03 o                         
   6   9  18       1105.41       1202.10        74.51 o                         
   0  10  18        673.75        771.56       102.26 o                         
   1  10  18          1.09        -13.26        22.14 o                         
   2  10  18         35.69         47.72        34.17 o                         
   3  10  18        287.82        301.25        44.04 o                         
   4  10  18       1209.67       1350.80        78.74 o                         
   5  10  18       1169.91       1258.66        61.13 o                         
   1  11  18        123.19        132.24        33.69 o                         
   2  11  18        162.32         88.05        27.84 o                         
   3  11  18        395.18        402.32        43.20 o                         
   4  11  18          5.57          8.39        22.33 o                         
   0  12  18        106.41         37.19        35.87 o                         
   1  12  18         52.01         19.61        32.58 o                         
   1   1  19         13.57         45.40        10.02 o                         
   2   1  19          9.18          5.51        11.03 o                         
   3   1  19        167.89        162.11        25.96 o                         
   4   1  19       1080.94       1021.44        62.73 o                         
   5   1  19         56.38         52.46        18.63 o                         
   6   1  19        598.83        524.59        35.82 o                         
   7   1  19          3.40         11.28        12.31 o                         
   8   1  19         71.60         78.07        27.82 o                         
   9   1  19          5.94         -8.77        22.59 o                         
   0   2  19        246.73        144.35        30.80 o                         
   1   2  19          4.91         13.74        13.89 o                         
   2   2  19        516.07        477.33        31.08 o                         
   3   2  19          0.01          3.42        12.40 o                         
   4   2  19         43.03         25.01        19.97 o                         
   5   2  19          7.45         23.33        16.34 o                         
   6   2  19       1450.35       1475.70        58.47 o                         
   7   2  19         98.35        103.58        19.82 o                         
   8   2  19        106.96         95.15        22.28 o                         
   9   2  19        234.67        184.91        24.77 o                         
   1   3  19          0.01          1.52        19.77 o                         
   2   3  19        704.15        658.89        39.29 o                         
   3   3  19         74.82         86.12        18.34 o                         
   4   3  19        972.74       1021.51        53.56 o                         
   5   3  19         52.42         47.29        18.44 o                         
   6   3  19         18.66         15.85        14.70 o                         
   7   3  19          2.58         -8.60        18.62 o                         
   8   3  19          0.38         -9.44        16.52 o                         
   9   3  19          0.20        -20.84        20.84 o                         
   0   4  19       1873.87       1881.82       111.26 o                         
   1   4  19       1366.36       1274.66        70.16 o                         
   2   4  19        236.58        270.37        29.97 o                         
   3   4  19         24.93          9.66        19.14 o                         
   4   4  19         49.79         46.39        17.28 o                         
   5   4  19        524.55        530.21        39.76 o                         
   6   4  19          2.69        -14.59        15.90 o                         
   7   4  19         74.10         71.93        18.40 o                         
   8   4  19        122.10         93.32        23.01 o                         
   9   4  19         39.94         84.44        25.64 o                         
   1   5  19         30.78         17.48        18.44 o                         
   2   5  19        274.95        335.69        34.65 o                         
   3   5  19         25.17         35.61        21.43 o                         
   4   5  19        374.35        316.42        34.38 o                         
   5   5  19        552.14        625.52        43.55 o                         
   6   5  19        387.88        362.50        31.84 o                         
   7   5  19        834.43        894.68        58.58 o                         
   8   5  19         22.64         11.36        21.70 o                         
   0   6  19       3056.56       2757.20       200.69 o                         
   1   6  19       1120.66       1177.13        63.60 o                         
   2   6  19         28.61         21.13        16.41 o                         
   3   6  19         28.57         53.47        17.52 o                         
   4   6  19        634.72        637.44        48.11 o                         
   5   6  19          0.21          1.09        15.77 o                         
   6   6  19       1381.97       1467.37        62.07 o                         
   7   6  19         10.59          7.81        19.42 o                         
   8   6  19          3.09         17.51        19.63 o                         
   1   7  19         81.80         41.01        23.49 o                         
   2   7  19         40.37         23.64        21.04 o                         
   3   7  19        841.46        936.47        62.81 o                         
   4   7  19        700.14        712.39        48.62 o                         
   5   7  19          9.16        -10.12        23.08 o                         
   6   7  19        232.27        258.10        32.57 o                         
   7   7  19        157.67        194.73        28.88 o                         
   0   8  19       2367.02       2204.63       113.11 o                         
   1   8  19        272.91        288.85        25.52 o                         
   2   8  19        213.09        223.51        31.74 o                         
   3   8  19        139.10        131.12        27.41 o                         
   4   8  19         46.27         20.10        21.12 o                         
   5   8  19        188.57        172.93        26.97 o                         
   6   8  19        117.91        115.16        22.04 o                         
   1   9  19         96.47         67.52        22.35 o                         
   2   9  19         85.05         58.09        20.12 o                         
   3   9  19        575.66        521.44        46.28 o                         
   4   9  19         37.94         40.82        24.93 o                         
   5   9  19          3.00          6.60        24.22 o                         
   6   9  19          2.07         30.88        20.10 o                         
   0  10  19        177.01        100.74        39.47 o                         
   1  10  19          8.22          2.31        27.00 o                         
   2  10  19         37.59        -25.92        28.06 o                         
   3  10  19          5.00          1.05        28.32 o                         
   4  10  19          0.99        -13.99        20.37 o                         
   1  11  19         77.88         48.18        27.99 o                         
   2  11  19        154.01        173.24        34.70 o                         
   0   0  20         52.04        100.75        24.84 o                         
   1   0  20       6734.98       6280.84       195.03 o                         
   2   0  20        176.25        177.56        38.71 o                         
   3   0  20          7.64        -20.87        20.87 o                         
   4   0  20        196.11        234.77        43.85 o                         
   5   0  20        910.89        926.04        89.03 o                         
   6   0  20        802.35        819.57        78.17 o                         
   7   0  20         69.49         26.15        32.03 o                         
   8   0  20          1.59          0.24        24.09 o                         
   9   0  20       1623.88       2055.76        98.61 o                         
   1   1  20        902.75        882.81        35.34 o                         
   2   1  20         40.65         47.07        16.56 o                         
   3   1  20        184.40        146.81        29.00 o                         
   4   1  20        831.61        798.78        60.44 o                         
   5   1  20         56.67         39.76        18.94 o                         
   6   1  20         87.08         77.60        17.21 o                         
   7   1  20       1569.77       1578.19        64.37 o                         
   8   1  20          0.10          5.29        15.28 o                         
   9   1  20        814.64        919.85        59.80 o                         
   0   2  20        273.85        330.12        44.69 o                         
   1   2  20         33.19         30.80        17.10 o                         
   2   2  20          5.20         18.79        11.63 o                         
   3   2  20         32.17         21.11        16.88 o                         
   4   2  20         55.83         29.68        18.27 o                         
   5   2  20         13.16         18.49        19.22 o                         
   6   2  20          0.08         22.89        15.47 o                         
   7   2  20          7.46        -14.63        19.71 o                         
   8   2  20         18.30         17.45        17.32 o                         
   1   3  20          0.01         -8.28         8.28 o                         
   2   3  20        122.20        106.72        16.65 o                         
   3   3  20        106.28        116.94        19.89 o                         
   4   3  20        106.00         72.72        21.79 o                         
   5   3  20        406.37        424.97        40.80 o                         
   6   3  20        693.04        721.00        44.29 o                         
   7   3  20          5.89         15.53        20.63 o                         
   8   3  20          0.00        -12.78        23.59 o                         
   0   4  20       1113.20       1223.89       104.99 o                         
   1   4  20       4245.09       4035.32       132.17 o                         
   2   4  20        626.10        621.66        41.69 o                         
   3   4  20        455.75        411.09        36.93 o                         
   4   4  20        139.78        108.07        22.13 o                         
   5   4  20        366.61        388.61        37.94 o                         
   6   4  20        265.49        293.35        28.66 o                         
   7   4  20         22.79         22.91        21.17 o                         
   8   4  20        205.82        207.67        27.53 o                         
   1   5  20         64.34         64.11        16.07 o                         
   2   5  20         97.09         58.51        28.47 o                         
   3   5  20        342.69        407.92        43.34 o                         
   4   5  20        743.93        828.91        56.84 o                         
   5   5  20         91.78        106.27        19.51 o                         
   6   5  20          0.84          0.39        11.70 o                         
   7   5  20        897.28        841.98        57.70 o                         
   8   5  20          7.40         15.40        19.95 o                         
   0   6  20         45.06         54.20        35.46 o                         
   1   6  20        352.81        368.52        46.93 o                         
   2   6  20        240.89        320.82        36.13 o                         
   3   6  20       1717.58       1831.93        94.45 o                         
   4   6  20          2.25         -0.50        19.73 o                         
   5   6  20          3.35          9.85        26.42 o                         
   6   6  20         50.12         47.39        17.34 o                         
   7   6  20        317.63        333.67        36.96 o                         
   1   7  20        296.78        224.23        32.63 o                         
   2   7  20        108.03        111.56        24.20 o                         
   3   7  20         31.76         15.61        19.33 o                         
   4   7  20        191.64        228.06        34.00 o                         
   5   7  20         16.61         26.08        20.19 o                         
   6   7  20         25.74          9.00        20.27 o                         
   0   8  20       1685.71       1579.08        92.90 o                         
   1   8  20        385.27        338.44        37.33 o                         
   2   8  20         11.28        -18.15        18.15 o                         
   3   8  20         23.87         32.21        24.13 o                         
   4   8  20        110.34        123.46        29.33 o                         
   5   8  20        137.38        176.25        27.89 o                         
   6   8  20        371.84        395.95        38.48 o                         
   1   9  20         25.55        -27.32        27.32 o                         
   2   9  20        154.65        205.95        40.33 o                         
   3   9  20        118.09         73.84        33.02 o                         
   4   9  20        169.44        140.44        28.95 o                         
   5   9  20         26.48         24.23        22.90 o                         
   0  10  20        339.54        318.80        49.54 o                         
   1  10  20        301.09        365.16        43.36 o                         
   2  10  20         33.15          6.11        24.19 o                         
   3  10  20        882.48        813.46        66.54 o                         
   1   1  21        168.92        148.24        15.48 o                         
   2   1  21        145.92        113.01        24.13 o                         
   3   1  21          0.32        -15.38        15.38 o                         
   4   1  21          1.70        -17.38        17.38 o                         
   5   1  21          1.26         13.81        20.92 o                         
   6   1  21        323.53        344.29        37.04 o                         
   7   1  21         89.80        114.63        25.11 o                         
   8   1  21         30.76         21.98        19.61 o                         
   0   2  21          3.41         -2.33        22.29 o                         
   1   2  21        104.35         33.53        18.45 o                         
   2   2  21       2489.05       2337.00        69.46 o                         
   3   2  21        943.56        877.43        49.81 o                         
   4   2  21        135.01        130.11        23.12 o                         
   5   2  21        172.68        141.59        27.91 o                         
   6   2  21        278.03        413.13        33.72 o                         
   7   2  21         12.52         32.83        16.80 o                         
   8   2  21         50.65         48.23        20.57 o                         
   1   3  21         54.74          7.67        18.35 o                         
   2   3  21         50.01         52.13        19.12 o                         
   3   3  21        160.22        154.24        21.04 o                         
   4   3  21        138.59        188.89        28.11 o                         
   5   3  21          8.84         16.80        19.31 o                         
   6   3  21        212.38        217.20        25.43 o                         
   7   3  21        435.44        418.19        37.54 o                         
   8   3  21         92.75        102.53        26.95 o                         
   0   4  21        326.20        396.98        64.22 o                         
   1   4  21        829.99        916.34        67.59 o                         
   2   4  21         10.39        -18.88        18.88 o                         
   3   4  21          0.61         -9.03        13.87 o                         
   4   4  21        290.57        233.61        31.79 o                         
   5   4  21          1.29          2.43        16.89 o                         
   6   4  21          1.15          7.60        16.32 o                         
   7   4  21          0.19        -18.29        18.29 o                         
   1   5  21         62.25         18.52        25.37 o                         
   2   5  21        171.93        166.07        26.38 o                         
   3   5  21        154.24        132.64        25.26 o                         
   4   5  21         97.21        102.67        24.16 o                         
   5   5  21         13.62         34.26        18.03 o                         
   6   5  21        562.36        569.70        42.79 o                         
   7   5  21          2.93         57.84        25.80 o                         
   0   6  21          4.07         23.29        32.77 o                         
   1   6  21       1128.68       1075.96        49.53 o                         
   2   6  21        870.41        908.56        62.67 o                         
   3   6  21        710.49        663.42        57.61 o                         
   4   6  21         44.39         94.80        24.19 o                         
   5   6  21          8.68         27.16        26.51 o                         
   6   6  21        127.77        162.19        26.80 o                         
   1   7  21         60.08         27.82        21.07 o                         
   2   7  21        573.73        637.48        50.20 o                         
   3   7  21         28.71         79.88        27.09 o                         
   4   7  21         59.93         68.32        25.33 o                         
   5   7  21        254.79        271.93        35.09 o                         
   6   7  21          0.15         11.47        34.30 o                         
   0   8  21       3701.84       3452.60       212.08 o                         
   1   8  21         17.18         -5.77        24.56 o                         
   2   8  21        395.99        418.44        42.11 o                         
   3   8  21         12.79        -15.24        24.72 o                         
   4   8  21          1.26         15.21        23.99 o                         
   5   8  21        156.54         99.64        34.47 o                         
   1   9  21        113.47        133.73        34.33 o                         
   2   9  21          2.98         34.66        27.35 o                         
   3   9  21          0.00        -19.98        25.07 o                         
   0  10  21          2.70        -43.23        43.23 o                         
   1  10  21          1.77         66.70        42.25 o                         
   0   0  22         40.79         15.90        41.31 o                         
   1   0  22        305.40        326.94        42.60 o                         
   2   0  22          0.86        -17.57        37.27 o                         
   3   0  22        132.32        149.13        68.47 o                         
   4   0  22        560.32        581.56        76.30 o                         
   5   0  22        590.01        405.25        65.23 o                         
   6   0  22         35.25         -4.62        24.89 o                         
   7   0  22          9.55        -26.73        35.26 o                         
   1   1  22        480.70        399.19        31.89 o                         
   2   1  22          1.39        -18.17        18.17 o                         
   3   1  22         44.29         13.49        21.36 o                         
   4   1  22          0.62         -2.14        19.32 o                         
   5   1  22        281.73        280.26        38.70 o                         
   6   1  22        351.06        368.78        38.29 o                         
   7   1  22         30.10         20.68        20.75 o                         
   0   2  22         27.95          1.30        25.70 o                         
   1   2  22          1.24         33.48        14.77 o                         
   2   2  22         13.19          0.19        18.26 o                         
   3   2  22        271.39        272.96        28.18 o                         
   4   2  22         67.23         22.08        27.40 o                         
   5   2  22        110.22         82.26        21.04 o                         
   6   2  22          0.09        -15.15        18.79 o                         
   7   2  22          2.36         -3.89        20.89 o                         
   1   3  22        455.86        368.96        40.00 o                         
   2   3  22        698.05        920.90        64.20 o                         
   3   3  22        232.01        236.37        25.27 o                         
   4   3  22         71.34         65.91        20.53 o                         
   5   3  22         28.36         48.47        20.58 o                         
   6   3  22         29.17         45.79        24.36 o                         
   7   3  22         86.52         46.02        21.56 o                         
   0   4  22       1856.13       1729.91       123.99 o                         
   1   4  22        496.31        587.36        55.64 o                         
   2   4  22        199.96        186.40        30.48 o                         
   3   4  22         12.27         57.70        29.38 o                         
   4   4  22        100.50        109.96        23.66 o                         
   5   4  22          9.10         -7.61        20.29 o                         
   6   4  22         28.71         12.78        14.63 o                         
   7   4  22         62.57         24.21        19.94 o                         
   1   5  22       1836.33       1680.55        97.45 o                         
   2   5  22         48.59         11.37        21.62 o                         
   3   5  22          5.40        -10.11        24.50 o                         
   4   5  22         98.19         83.77        32.15 o                         
   5   5  22         29.16         47.79        23.76 o                         
   6   5  22          0.02          9.86        18.15 o                         
   0   6  22         82.36         97.17        40.21 o                         
   1   6  22        185.53        240.01        38.97 o                         
   2   6  22          1.40          3.93        19.13 o                         
   3   6  22         45.73         25.87        22.61 o                         
   4   6  22          4.94         33.15        22.52 o                         
   5   6  22         27.06         63.26        24.76 o                         
   1   7  22        152.56         94.98        30.10 o                         
   2   7  22         34.59         74.04        30.34 o                         
   3   7  22         19.13          5.11        22.73 o                         
   4   7  22         31.57         98.84        30.89 o                         
   5   7  22          3.11        -21.76        22.86 o                         
   0   8  22       1996.25       1878.18       135.20 o                         
   1   8  22          2.39        -14.36        26.82 o                         
   2   8  22        118.62        137.67        43.85 o                         
   3   8  22        125.92        168.72        35.22 o                         
   1   9  22        267.98        193.79        40.48 o                         
   1   1  23         50.57         57.53        27.21 o                         
   2   1  23         64.47         18.30        19.08 o                         
   3   1  23         20.94         38.34        24.04 o                         
   4   1  23         46.63         72.92        21.86 o                         
   5   1  23         29.69        -19.17        19.17 o                         
   6   1  23         18.66         39.07        23.54 o                         
   0   2  23         15.45         -1.29        20.86 o                         
   1   2  23        921.56        891.54        47.75 o                         
   2   2  23       2061.62       2025.29        80.00 o                         
   3   2  23          2.73        -19.29        19.72 o                         
   4   2  23          4.20        -23.89        23.89 o                         
   5   2  23         43.63         46.04        24.82 o                         
   6   2  23        717.02        746.11        57.32 o                         
   1   3  23         13.59         26.77        22.97 o                         
   2   3  23        202.35        250.87        34.49 o                         
   3   3  23        241.98        270.84        33.69 o                         
   4   3  23         35.93         36.38        36.09 o                         
   5   3  23         28.26         32.29        26.40 o                         
   6   3  23        162.64        223.34        28.27 o                         
   0   4  23       1538.28       1793.44       132.19 o                         
   1   4  23        392.78        382.71        45.92 o                         
   2   4  23          2.07         22.85        21.91 o                         
   3   4  23          9.81         73.81        19.55 o                         
   4   4  23          3.08        -22.20        22.20 o                         
   5   4  23         36.89         46.42        21.92 o                         
   6   4  23          9.27          7.78        19.72 o                         
   1   5  23        460.23        464.24        51.31 o                         
   2   5  23         51.31         88.67        32.88 o                         
   3   5  23        107.47         70.10        32.82 o                         
   4   5  23          8.50         -1.70        25.74 o                         
   5   5  23         91.62         94.71        26.05 o                         
   0   6  23        126.00         74.45        42.17 o                         
   1   6  23       1031.68       1054.50        77.90 o                         
   2   6  23       2326.37       2405.92       107.28 o                         
   3   6  23         13.91          1.81        24.21 o                         
   4   6  23        324.14        387.05        41.15 o                         
   1   7  23        192.57        326.80        42.35 o                         
   2   7  23          0.68         30.26        27.98 o                         
   3   7  23        230.81        279.58        39.46 o                         
   0   8  23          2.62        -10.99        37.11 o                         
   1   8  23        174.46        117.36        42.72 o                         
   0   0  24        427.45        266.47        81.81 o                         
   1   0  24        673.96        632.12        68.86 o                         
   2   0  24        996.30        934.50        89.53 o                         
   3   0  24        117.30         54.27        33.60 o                         
   4   0  24        855.40        921.91       100.20 o                         
   5   0  24          5.06        -37.93        37.93 o                         
   6   0  24        754.64        730.35        82.89 o                         
   1   1  24        219.13        132.23        39.01 o                         
   2   1  24          2.72         -4.45        16.92 o                         
   3   1  24         11.20         -3.14        21.20 o                         
   4   1  24          9.65        -20.07        30.05 o                         
   5   1  24        117.44        178.20        33.43 o                         
   0   2  24        128.69        139.73        67.87 o                         
   1   2  24        275.53        185.60        35.85 o                         
   2   2  24        132.82         61.68        40.58 o                         
   3   2  24          1.98        -10.37        19.09 o                         
   4   2  24        347.50        325.17        39.72 o                         
   5   2  24          7.32         12.37        31.03 o                         
   1   3  24          2.02          9.13        24.86 o                         
   2   3  24         10.55         18.60        21.72 o                         
   3   3  24         15.26         17.98        34.81 o                         
   4   3  24          2.20         -6.00        21.76 o                         
   5   3  24        107.60        125.57        29.55 o                         
   0   4  24        803.04        886.41       112.98 o                         
   1   4  24        173.89        150.55        42.11 o                         
   2   4  24       1159.92       1137.52        77.18 o                         
   3   4  24          1.28        -21.55        21.55 o                         
   4   4  24        282.84        359.55        45.93 o                         
   1   5  24         24.70         17.62        22.05 o                         
   2   5  24        254.77        238.20        38.46 o                         
   3   5  24        657.47        745.71        53.01 o                         
   4   5  24         23.08         28.09        23.20 o                         
   0   6  24        165.96        213.48        55.35 o                         
   1   6  24        125.81         98.83        32.84 o                         
   2   6  24        103.83        102.50        36.68 o                         
   3   6  24        462.09        409.56        49.60 o                         
   1   7  24        142.49        141.90        39.49 o                         
   1   1  25          2.06        -23.03        23.03 o                         
   2   1  25        178.27        156.64        32.77 o                         
   3   1  25         34.87         46.37        31.91 o                         
   4   1  25        257.60        274.33        36.50 o                         
   0   2  25         71.27         17.47        64.64 o                         
   1   2  25         31.80         -1.11        29.69 o                         
   2   2  25        451.85        453.69        55.85 o                         
   3   2  25         33.35         37.20        21.93 o                         
   4   2  25         98.56         28.09        24.42 o                         
   1   3  25          0.49         36.39        31.33 o                         
   2   3  25        276.98        232.91        41.48 o                         
   3   3  25        105.17         90.36        48.34 o                         
   4   3  25         64.38         44.73        26.66 o                         
   0   4  25        311.78        189.90        62.16 o                         
   1   4  25          0.94         -9.23        29.75 o                         
   2   4  25          1.21         12.99        27.26 o                         
   3   4  25         95.72        117.26        39.20 o                         
   1   5  25         55.84         61.56        32.35 o                         
   2   5  25        530.36        553.54        58.80 o                         
   0   0  26         22.09          5.02        48.94 o                         
   1   0  26         52.00        129.63        45.54 o                         
   2   0  26          9.98         26.01        38.91 o                         
   3   0  26         78.17          9.90        57.62 o                         
   1   1  26         11.17        -36.20        36.20 o                         
   2   1  26          3.07          3.90        28.43 o                         
   0   2  26         84.82         75.08        59.08 o                         
   1   2  26         28.73         30.12        28.01 o                         
   2   2  26         15.41         47.42        32.96 o                         
   1   3  26        222.32        152.23        41.26 o                         
                                                                                
